# Supplementary material for: Machine learning differentiates enzymatic and non-enzymatic metals in proteins
Source: Nat Commun. 2021 Jun 17;12:3712. doi: 10.1038/s41467-021-24070-3 (PMC8211803; doi:10.1038/s41467-021-24070-3)
Supplement: Supplementary file 4 — Supplementary Data 1 [file 41467_2021_24070_MOESM4_ESM.xlsx]

## Sheet: Supplementary Data 1a
Supplementary Data 1a. manually examined sites: From the final dataset, 50 sites labelled enzymatic and 50 sites labelled non-enzymatic were randomly sampled for manual inspection using the PDB publication, UniProt, and PyMOL to check if they were metal ions at a catalytic site or non-catalytic site.
red highlighted sites are incorrectly labeled by the pipeline
columns	description
pipeline label	The enzymatic or non-enzymatic target value assigned to site by the pipeline
SITE_ID	Index used for site
pdb_name	The site's PDB code and polypeptide chain.
resName1, resName2, resName3	The three letter residue code used for metals included in the site
seqNum1, seqNum2, seqNum3	The sequence number for metals included in the site
Macromolecule Name	The protein's name as specified by the author(s) of the crystal structure
manual enzyme value	The adjusted actual value used when calculating the test-set corrected results
DOI	publication(s) used for manual examination
UniProt Acc	Accession number for UniProt entry corresponding with site
pipeline label	SITE_ID	pdb_name	resName1	seqNum1	resName2	seqNum2	resName3	seqNum3	Macromolecule Name	manual enzyme value	DOI	UniProt Acc
enzymatic	2woq_2	2woq_A	MG	1336					DELTA-AMINOLEVULINIC ACID DEHYDRATASE	catalytic site	10.1128/AAC.00553-09	Q59643
enzymatic	5oey_0	5oey_A	MN	702	MN	703			FBP protein	catalytic site	10.1016/j.jmb.2017.08.010	O97193
enzymatic	4cyu_0	4cyu_A	MG	170	MG	171			7,8-DIHYDRO-6-HYDROXYMETHYLPTERIN-PYROPHOSPHOKINASE	catalytic site	10.1021/jm501417f	C8MLE4
enzymatic	2bur_0	2bur_B	FE	600					PROTOCATECHUATE 3,4-DIOXYGENASE BETA CHAIN	catalytic site	10.1146/annurev.micro.57.030502.090927	P20372
enzymatic	3nvw_5	3nvw_L	MOS	1328					Xanthine dehydrogenase/oxidase	catalytic site	10.1021/bi401465u	P80457
enzymatic	2oem_0	2oem_A	MG	911					2,3-diketo-5-methylthiopentyl-1-phosphate enolase	catalytic site	10.1021/bi7000483	Q5L1E2
enzymatic	2wt9_0	2wt9_A	ZN	1212					NICOTINAMIDASE	catalytic site	10.1002/anie.200903407	B0VA03
enzymatic	3a52_0	3a52_A	ZN	1001					Cold-active alkaline phosphatase	catalytic site	10.1271/bbb.90563	Q8RQU7
enzymatic	6c07_3	6c07_B	MG	502					S-adenosylmethionine synthase	catalytic site	10.1107/S2053230X19002772	Q5CYE4
enzymatic	2y4i_1	2y4i_C	MG	1383					DUAL SPECIFICITY MITOGEN-ACTIVATED PROTEIN KINASE KINASE 1	catalytic site	10.1038/nature09860	P29678
enzymatic	1v84_0	1v84_A	MN	501					Galactosylgalactosylxylosylprotein 3-beta-glucuronosyltransferase 1	catalytic site	10.1074/jbc.M400622200	Q9P2W7
enzymatic	5dhi_0	5dhi_A	MG	601					5-epi-aristolochene synthase	catalytic site	10.1021/acschembio.5b00539	Q40577
enzymatic	3hqp_10	3hqp_F	MG	500	MG	502			Pyruvate kinase	catalytic site	10.1074/jbc.M109.079905	Q27686
enzymatic	4hno_0	4hno_A	ZN	301					Probable endonuclease 4	catalytic site	10.1074/jbc.M112.422774	Q9WYJ7
enzymatic	4g7e_1	4g7e_B	NI	901	NI	902			urease	catalytic site	10.1016/j.ijbiomac.2013.04.055	I3PA93
enzymatic	2bu2_0	2bu2_A	MG	1388					PYRUVATE DEHYDROGENSAE KINASE ISOENZYME 2	catalytic site	10.1021/bi051402s	Q15119
enzymatic	4dj4_0	4dj4_A	ZN	401	ZN	402	ZN	403	Nuclease	catalytic site	10.1107/S0907444912043697	Q0KFV0
enzymatic	3zds_10	3zds_K	FE	2000					HOMOGENTISATE 1,2-DIOXYGENASE	catalytic site	10.1073/pnas.1302144110	Q88E47
enzymatic	3dqw_0	3dqw_A	MG	1					Proto-oncogene tyrosine-protein kinase Src	catalytic site	10.1038/nsmb.1486	P00523
enzymatic	1f1g_0	1f1g_A	CU	4001					COPPER-ZINC SUPEROXIDE DISMUTASE	catalytic site	10.1021/bi982284u	P00445
enzymatic	5ucz_0	5ucz_A	ZN	402					Fructose-bisphosphate aldolase	catalytic site	10.1074/jbc.RA117.001098	P56109
enzymatic	3kw7_0	3kw7_A	CU	601					Laccase B	catalytic site	10.1107/S1744309110000084	Q5I7J0
enzymatic	4jr7_0	4jr7_A	MG	402					Casein kinase II subunit alpha	catalytic site	10.1107/S1399004713027879	P15790
enzymatic	2hh5_0	2hh5_B	ZN	601					Cathepsin S	catalytic site	10.1016/j.bmcl.2006.07.033	P25774
enzymatic	3p23_0	3p23_A	MG	1001					Serine/threonine-protein kinase/endoribonuclease IRE1	catalytic site	10.1038/emboj.2011.18	O75460
enzymatic	4o1j_0	4o1j_A	ZN	301					Carbonic anhydrase	catalytic site	10.1111/febs.12738	F7VW42
enzymatic	6epb_0	6epb_A	ZN	501					Endochitinase 42	catalytic site	10.1186/s12934-018-0895-x	P48827
enzymatic	3g4f_0	3g4f_A	MG	604	MG	605			(+)-delta-cadinene synthase isozyme XC1	catalytic site	10.1021/bi900483b	Q39761
enzymatic	3q30_0	3q30_A	MG	600	MG	601			Squalene synthase	catalytic site	10.1016/j.bmc.2011.01.065	P37268
enzymatic	5gne_0	5gne_A	ZN	401	ZN	402			Leucine aminopeptidase	catalytic site	10.1021/acs.jafc.7b02849	Q5ZZH8
enzymatic	3a52_1	3a52_A	MG	1003					Cold-active alkaline phosphatase	catalytic site	10.1271/bbb.90563	Q8RQU7
enzymatic	2c78_0	2c78_A	MG	1407					ELONGATION FACTOR TU-A	catalytic site	10.1021/bi0525122	Q5SHN6
enzymatic	4ttv_0	4ttv_A	ZN	802					Threonine--tRNA ligase, cytoplasmic	catalytic site	10.1038/srep13160	P26639
enzymatic	3wql_1	3wql_B	MG	301	MG	302			Diterpene synthase	catalytic site	10.1021/ja413127v	P9WJ61
enzymatic	3fm3_0	3fm3_A	FE	451	FE	452			Methionine aminopeptidase 2	catalytic site	10.1016/j.molbiopara.2009.07.008	Q8SR45
enzymatic	1vbg_0	1vbg_A	MG	2000					pyruvate,orthophosphate dikinase	catalytic site	10.1021/bi0484522	P11155
enzymatic	1k6w_0	1k6w_A	FE	501					Cytosine Deaminase	catalytic site	10.1006/jmbi.2001.5277	P25524
enzymatic	4a2g_0	4a2g_A	CU	1518	CU	1519			LACCASE	catalytic site	10.1107/S0907444912005343	Q1W6B1
enzymatic	1jzs_0	1jzs_A	ZN	1101					Isoleucyl-tRNA synthetase	catalytic site	10.1074/jbc.M109089200	P56690
enzymatic	1rdd_0	1rdd_A	MG	300					RIBONUCLEASE H	catalytic site	10.1002/prot.340170402	P0A7Y4
enzymatic	2uag_1	2uag_A	MG	1001					PROTEIN (UDP-N-ACETYLMURAMOYL-L-ALANINE:D-GLUTAMATE LIGASE)	catalytic site	10.1006/jmbi.1999.2800	P14900
enzymatic	1q1n_1	1q1n_A	ZN	1502					Hypothetical zinc-type alcohol dehydrogenase-like protein in PRE5-FET4 intergenic region	catalytic site	10.1016/j.jmb.2004.06.037	Q04894
enzymatic	4chl_0	4chl_A	FE	501					PERSULFIDE DIOXYGENASE ETHE1, MITOCHONDRIAL	catalytic site	10.1093/hmg/ddv007	O95571
enzymatic	3rmj_0	3rmj_A	MN	365					2-isopropylmalate synthase	catalytic site	10.1021/bi201717j	Q9JZG1
enzymatic	2fpq_0	2fpq_A	ZN	500					BOTULINUM NEUROTOXIN D LIGHT CHAIN	catalytic site	10.1021/bi052518r	P19321
enzymatic	1zlp_0	1zlp_A	MG	401					petal death protein	catalytic site	10.1021/bi051779y	Q05957
enzymatic	1kjq_0	1kjq_A	MG	393					phosphoribosylglycinamide formyltransferase 2	catalytic site	10.1074/jbc.M202251200	P33221
enzymatic	3b8i_0	3b8i_A	MG	289					PA4872 oxaloacetate decarboxylase	catalytic site	10.1021/bi701954p	Q9HUU1
enzymatic	1yt3_1	1yt3_A	ZN	1002					Ribonuclease D	catalytic site	10.1016/j.str.2005.04.015	P09155
enzymatic	5dk5_3	5dk5_B	MG	303					Cell death-related nuclease 4	catalytic site	10.1021/acs.jmedchem.6b00794	Q10905
non-enzymatic	1jm7_3	1jm7_B	ZN	144					BRCA1-ASSOCIATED RING DOMAIN PROTEIN 1	non-catalytic site on enzyme	10.1038/nsb1001-833, 10.1093/emboj/cdf691	Q99728
non-enzymatic	5yt6_0	5yt6_F	ZN	101					Tax1-binding protein 1	non-catalytic site	10.1016/j.jmb.2018.06.030	Q86VP1
non-enzymatic	3ung_0	3ung_C	ZN	903					Cmr2dHD	non-catalytic site	10.1016/j.str.2012.01.018	Q8U1S6
non-enzymatic	5o4f_4	5o4f_A	ZN	304	ZN	305			Glutamate receptor ionotropic, kainate 3	non-catalytic site	10.1021/acschemneuro.7b00201	P42264
non-enzymatic	2gdj_1	2gdj_A	MG	502					DNA repair and recombination protein radA	non-catalytic site on enzyme	10.1016/j.str.2006.04.001	O73948
non-enzymatic	5yjg_6	5yjg_A	MG	731					Periostin	non-catalytic site	10.1002/1873-3468.13091	Q15063
non-enzymatic	1sum_2	1sum_B	FE	240	FE	241	FE	242	Phosphate transport system protein phoU homolog 2	non-catalytic site	10.1074/jbc.M414117200, 10.1016/j.jsb.2014.08.010	Q9X256
non-enzymatic	5lq1_0	5lq1_A	MG	301					Phosphonate ABC transporter, periplasmic phosphonate-binding protein	non-catalytic site	10.1038/s41467-017-01226-8	Q119I9
non-enzymatic	3fid_2	3fid_A	ZN	300					Putative outer membrane protein (LpxR)	non-catalytic site on enzyme	10.1073/pnas.0813064106	Q8ZPT3
non-enzymatic	2j7j_1	2j7j_A	ZN	1087					TRANSCRIPTION FACTOR IIIA	non-catalytic site	10.1002/prot.21289	P03001
non-enzymatic	7mdh_3	7mdh_A	ZN	504					PROTEIN (MALATE DEHYDROGENASE)	non-catalytic site on enzyme	10.1021/bi982876c	P17606
non-enzymatic	3ux3_2	3ux3_B	ZN	158					MIP18 family protein FAM96A	non-catalytic site	10.1107/S0907444912006592	Q9H5X1
non-enzymatic	5yku_0	5yku_A	ZN	201					Capsid protein	non-catalytic site	10.1038/s42003-019-0311-z	Q6XNL3
non-enzymatic	5xht_1	5xht_A	ZN	202					PHD finger protein 24	non-catalytic site	10.1002/pro.3389	Q9UPV7
non-enzymatic	5esr_4	5esr_A	CO	405					Haloalkane dehalogenase	non-catalytic site on enzyme	10.1002/pro.2895	Q9A919
non-enzymatic	2vw8_0	2vw8_A	FE2	401	FE2	402			PA1000	catalytic site	10.1007/s10969-010-9090-y, 10.1021/bi900123j	P20581
non-enzymatic	5wcm_2	5wcm_A	ZN	304					Blr6230 protein	non-catalytic site on enzyme	10.1128/AAC.00409-10, 10.1016/j.drup.2018.08.001	Q89GW5
non-enzymatic	3ujp_1	3ujp_A	ZN	2					Mn transporter subunit	non-catalytic site on enzyme	10.1107/S174430911300153X	Q79EF9
non-enzymatic	5v9p_1	5v9p_A	ZN	902					Lysine-specific demethylase 5A	non-catalytic site on enzyme	10.1016/j.bmcl.2017.05.016	P29375
non-enzymatic	4ege_6	4ege_A	ZN	417					Dipeptidase PepE	non-catalytic site on enzyme	10.1016/j.tube.2014.12.003, 10.1128/jb.182.9.2536-2543.2000	A0PQS3
non-enzymatic	5ju7_1	5ju7_A	ZN	203	ZN	204			Transcriptional activator CadC	non-catalytic site on enzyme	10.1038/s41598-017-01031-9	P23890
non-enzymatic	3n2j_0	3n2j_A	CU	130					Azurin	catalytic site	10.1111/j.1742-4658.2011.08067.x	P00282
non-enzymatic	5ehf_2	5ehf_A	ZN	511					Laccase	non-catalytic site on enzyme	10.1016/j.ijbiomac.2018.06.038	A0A0M3U1T9
non-enzymatic	1sl5_0	1sl5_A	MG	403					mDC-SIGN1B type I isoform	non-catalytic site	10.1038/nsmb784	Q9NNX6
non-enzymatic	1iym_0	1iym_A	ZN	182					EL5	non-catalytic site	10.1074/jbc.M210531200	Q9LRB7
non-enzymatic	5h82_1	5h82_A	ZN	1002					heteroyohimbine synthase THAS2	non-catalytic site on enzyme	10.1038/ncomms12116	A0A1C7D193
non-enzymatic	1mxd_2	1mxd_A	ZN	727					alpha amylase	non-catalytic site on enzyme	10.1074/jbc.M211339200	Q7LYT7
non-enzymatic	3a1z_7	3a1z_B	ZN	228	ZN	229			Hemolymph juvenile hormone binding protein	non-catalytic site	10.1371/journal.pone.0056261	Q9U556
non-enzymatic	2xwc_1	2xwc_A	ZN	1320					TUMOUR PROTEIN P73	non-catalytic site	10.1016/j.jmb.2012.08.005	O15350
non-enzymatic	2iyb_1	2iyb_E	ZN	1423					TESTIN	non-catalytic site	10.1016/j.molcel.2007.10.033	Q9UGI8
non-enzymatic	1elw_1	1elw_A	NI	403					TPR1-DOMAIN OF HOP	non-catalytic site	10.1016/S0092-8674(00)80830-2	P31948
non-enzymatic	2xsc_0	2xsc_B	ZN	1070					SHIGA-LIKE TOXIN 1 SUBUNIT B	non-catalytic site	10.1038/355748a0	P69179
non-enzymatic	2zgy_1	2zgy_A	MG	322					Plasmid segregation protein parM	non-catalytic site	10.1038/sj.emboj.7601978	P11904
non-enzymatic	1tl4_0	1tl4_A	CU1	69					Copper transport protein ATOX1	non-catalytic site	10.1021/bi0487591	O00244
non-enzymatic	2hh5_1	2hh5_B	ZN	602					Cathepsin S	non-catalytic site on enzyme	10.1016/j.bmcl.2006.07.033	P25774
non-enzymatic	1eu4_0	1eu4_A	ZN	400					SUPERANTIGEN SPE-H	non-catalytic site	10.1006/jmbi.2000.3725	P0C0I6
non-enzymatic	4zze_1	4zze_A	MG	505					Sugar binding protein of ABC transporter system	non-catalytic site	10.1074/jbc.M116.746529	A0A1A9TAB8
non-enzymatic	1yqd_2	1yqd_B	ZN	3000					sinapyl alcohol dehydrogenase	non-catalytic site on enzyme	10.1105/tpc.104.029983	Q94G59
non-enzymatic	3m7p_5	3m7p_A	ZN	959					FN1 protein	non-catalytic site	10.1016/j.str.2010.03.012	P02751
non-enzymatic	3i5c_0	3i5c_A	MG	400					Fusion of General control protein GCN4 and WSPR response regulator protein	catalytic site	10.1016/j.jmb.2009.08.030	P03069, Q9HXT9
non-enzymatic	3l1e_0	3l1e_A	ZN	1					Alpha-crystallin A chain	non-catalytic site	10.1002/pro.380	P02470
non-enzymatic	5dag_1	5dag_A	ZN	302					Protein AF-10	non-catalytic site	10.1016/j.molcel.2015.08.019	P55197
non-enzymatic	6f06_8	6f06_B	ZN	304					Cathepsin L1	non-catalytic site on enzyme	10.1021/acs.jmedchem.7b01869	P07711
non-enzymatic	1yej_3	1yej_L	ZN	605	ZN	606	ZN	607	PROTEIN (IG ANTIBODY D2.3 (LIGHT CHAIN))	non-catalytic site on enzyme	10.1006/jmbi.1998.2198	Q58EU8
non-enzymatic	3khq_0	3khq_A	MG	1					B-cell antigen receptor complex-associated protein beta chain	non-catalytic site	10.1016/j.str.2010.04.019	P15530
non-enzymatic	3qzc_1	3qzc_A	ZN	3					Periplasmic protein CpxP	non-catalytic site	10.1128/JB.01296-10	P0AE85
non-enzymatic	5xn9_0	5xn9_A	MG	201					SAHS1	non-catalytic site	10.1002/1873-3468.12752	J7MFT5
non-enzymatic	5lwh_0	5lwh_A	ZN	401					Enterochelin ABC transporter substrate-binding protein	non-catalytic site	10.1038/srep45941	Q0P8Q4
non-enzymatic	3byr_0	3byr_A	ZN	501	ZN	502			CzrB protein	non-catalytic site	10.1016/j.str.2008.05.014	Q8VLX7
non-enzymatic	4mjt_1	4mjt_A	ZN	302					MONALYSIN	non-catalytic site	10.1074/jbc.M115.646109	Q1I8U1

## Sheet: Supplementary Data 1b
Supplementary Data 1b. feature details: A complete list of features used for machine learning, the category they belong to, and their calculated similarity.
columns	description
Feature	variable name of calculated feature
Category	The category which the feature belongs too
Numerical Type	Type of value caluclated for feature in our dataset and test-set
Different Values	Number of unique calculated values in our dataset and test-set
Similarity	The similarity between enzymatic and non-enzymatic site values (see methods for more detail)
Feature	Category	Description	Numerical Type	Different Values	Similarity
avg_eisen_hp	Lining	Average Eisenburg hydrophobicity value for all residues with a sidechain adjacent to the pocket void	float	3807	0.848691
avg_kyte_hp	Lining	Average Kyte-Doolittle hydrophobicity value for all residues with a sidechain adjacent to the pocket void	float	3500	0.839256
Depth	Pocket	Distance from SITE center to the pocket opening grid point	float	3839	0.79844
Elec_ins_max_DestabRank	Electro	Maximum value observed in all the residues in the inside 3.5A shell of the destabilizing rank	float	6	0.682768
Elec_ins_max_dpKa_titr	Electro	Maximum value observed in all the residues in the inside 3.5A shell of the change in pKa due to nearby titratable residues	float	2148	0.832789
Elec_ins_max_mu2	Electro	Maximum value observed in all the residues in the inside 3.5A shell of the second central moment of the theoretical titration curve	float	3868	0.680593
Elec_ins_max_mu3	Electro	Maximum value observed in all the residues in the inside 3.5A shell of the third central moment of the theoretical titration curve	float	3870	0.69071
Elec_ins_max_mu4	Electro	Maximum value observed in all the residues in the inside 3.5A shell of the fourth central moment of the theoretical titration curve	float	3869	0.656467
Elec_ins_max_pKa_shift	Electro	Maximum value observed in all the residues in the inside 3.5A shell of the overall change in pKa	float	2940	0.852825
Elec_ins_max_ResSigDev	Electro	Maximum value observed in all the residues in the inside 3.5A shell of the sum of the residuals of the deviation from sigmoidal curve	float	3868	0.609501
Elec_ins_max_StabRank	Electro	Maximum value observed in all the residues in the inside 3.5A shell of the stabilizing rank	float	6	0.547097
Elec_ins_mean_DestabRank	Electro	Mean value observed in all the residues in the inside 3.5A shell of the destabilizing rank	float	81	0.727503
Elec_ins_mean_mu2	Electro	Mean value observed in all the residues in the inside 3.5A shell of the second central moment of the theoretical titration curve	float	3879	0.708644
Elec_ins_mean_mu3	Electro	Mean value observed in all the residues in the inside 3.5A shell of the third central moment of the theoretical titration curve	float	3879	0.707761
Elec_ins_mean_mu4	Electro	Mean value observed in all the residues in the inside 3.5A shell of the fourth central moment of the theoretical titration curve	float	3879	0.647746
Elec_ins_mean_ResSigDev	Electro	Mean value observed in all the residues in the inside 3.5A shell of the sum of the residuals of the deviation from sigmoidal curve	float	3879	0.52323
Elec_ins_mean_StabRank	Electro	Mean value observed in all the residues in the inside 3.5A shell of the stabilizing rank	float	84	0.61956
Elec_ins_min_dpKa_titr	Electro	Minimum value observed in all the residues in the inside 3.5A shell of the change in pKa due to nearby titratable residues	float	2384	0.641196
Elec_ins_min_pKa_shift	Electro	Minimum value observed in all the residues in the inside 3.5A shell of the overall change in pKa	float	2918	0.884593
Elec_outs_max_DestabRank	Electro	Maximum value observed in all the residues in the outside 3.5-9A shell of the destabilizing rank	float	6	0.738974
Elec_outs_max_dpKa_titr	Electro	Maximum value observed in all the residues in the outside 3.5-9A shell of the change in pKa due to nearby titratable residues	float	1843	0.512225
Elec_outs_max_mu2	Electro	Maximum value observed in all the residues in the outside 3.5-9A shell of the second central moment of the theoretical titration curve	float	3895	0.672344
Elec_outs_max_mu3	Electro	Maximum value observed in all the residues in the outside 3.5-9A shell of the third central moment of the theoretical titration curve	float	3901	0.729399
Elec_outs_max_mu4	Electro	Maximum value observed in all the residues in the outside 3.5-9A shell of the fourth central moment of the theoretical titration curve	float	3906	0.789785
Elec_outs_max_pKa_shift	Electro	Maximum value observed in all the residues in the outside 3.5-9A shell of the overall change in pKa	float	2826	0.606272
Elec_outs_max_ResSigDev	Electro	Maximum value observed in all the residues in the outside 3.5-9A shell of the sum of the residuals of the deviation from sigmoidal curve	float	3874	0.561919
Elec_outs_max_StabRank	Electro	Maximum value observed in all the residues in the outside 3.5-9A shell of the stabilizing rank	float	6	0.932762
Elec_outs_mean_DestabRank	Electro	Mean value observed in all the residues in the outside 3.5-9A shell of the destabilizing rank	float	315	0.83308
Elec_outs_mean_mu2	Electro	Mean value observed in all the residues in the outside 3.5-9A shell of the second central moment of the theoretical titration curve	float	3950	0.424052
Elec_outs_mean_mu3	Electro	Mean value observed in all the residues in the outside 3.5-9A shell of the third central moment of the theoretical titration curve	float	3950	0.449043
Elec_outs_mean_mu4	Electro	Mean value observed in all the residues in the outside 3.5-9A shell of the fourth central moment of the theoretical titration curve	float	3950	0.489065
Elec_outs_mean_ResSigDev	Electro	Mean value observed in all the residues in the outside 3.5-9A shell of the sum of the residuals of the deviation from sigmoidal curve	float	3950	0.559279
Elec_outs_mean_StabRank	Electro	Mean value observed in all the residues in the outside 3.5-9A shell of the stabilizing rank	float	308	0.829818
Elec_outs_min_dpKa_titr	Electro	Minimum value observed in all the residues in the outside 3.5-9A of the change in pKa due to nearby titratable residues	float	2039	0.495819
Elec_outs_min_pKa_shift	Electro	Minimum value observed in all the residues in the outside 3.5-9A shell of the overall change in pKa	float	2705	0.753036
Elec_xenv_DestabRank	Electro	(Sum over all residues of (weighted distance*destabilizing rank))/ sum of weighted distances; the distances are weighted inversely proportional to the square of the distance to the SITE center	float	3622	0.779458
Elec_xenv_mu2	Electro	(Sum over all residues of (weighted distance*mu2))/ sum of weighted distances; the distances are weighted inversely proportional to the square of the distance to the SITE center	float	3983	0.636629
Elec_xenv_mu3	Electro	(Sum over all residues of (weighted distance*mu3))/ sum of weighted distances; the distances are weighted inversely proportional to the square of the distance to the SITE center	float	3983	0.646789
Elec_xenv_mu4	Electro	(Sum over all residues of (weighted distance*mu4))/ sum of weighted distances; the distances are weighted inversely proportional to the square of the distance to the SITE center	float	3983	0.657278
Elec_xenv_StabRank	Electro	(Sum over all residues of (weighted distance*stabilizing rank))/ sum of weighted distances; the distances are weighted inversely proportional to the square of the distance to the SITE center	float	3622	0.738241
fa_atr_Mean_3.5	Rosetta	Leonard Jones attractive force, calculated by Rosetta, averaged in 3.5A sphere	float	3935	0.750381
fa_atr_Mean_5	Rosetta	Leonard Jones attractive force, calculated by Rosetta, averaged in 5A sphere	float	3957	0.648319
fa_atr_Mean_7.5	Rosetta	Leonard Jones attractive force, calculated by Rosetta, averaged in 7.5A sphere	float	3959	0.555612
fa_atr_Mean_9	Rosetta	Leonard Jones attractive force, calculated by Rosetta, averaged in 9A sphere	float	3959	0.5277
fa_atr_Mean_S5	Rosetta	Leonard Jones attractive force, calculated by Rosetta, averaged in 3.5-5A shell	float	3531	0.690274
fa_atr_Mean_S7.5	Rosetta	Leonard Jones attractive force, calculated by Rosetta, averaged in 5-7.5A shell	float	3920	0.675269
fa_atr_Mean_S9	Rosetta	Leonard Jones attractive force, calculated by Rosetta, averaged in 7.5-9A shell	float	3918	0.640026
fa_atr_Sum_3.5	Rosetta	Leonard Jones attractive force, calculated by Rosetta, summed in 3.5A sphere	float	3935	0.832476
fa_atr_Sum_5	Rosetta	Leonard Jones attractive force, calculated by Rosetta, summed in 5A sphere	float	3957	0.827933
fa_atr_Sum_7.5	Rosetta	Leonard Jones attractive force, calculated by Rosetta, summed in 7.5A sphere	float	3959	0.532785
fa_atr_Sum_9	Rosetta	Leonard Jones attractive force, calculated by Rosetta, summed in 9A sphere	float	3959	0.397856
fa_atr_Sum_S5	Rosetta	Leonard Jones attractive force, calculated by Rosetta, summed in 3.5-5A shell	float	3532	0.870618
fa_atr_Sum_S7.5	Rosetta	Leonard Jones attractive force, calculated by Rosetta, summed in 5-7.5A shell	float	3917	0.658175
fa_atr_Sum_S9	Rosetta	Leonard Jones attractive force, calculated by Rosetta, summed in 7.5-9A shell	float	3917	0.669289
fa_dun_dev_Mean_3.5	Rosetta	Dunbrack rotamer library term, calculated by Rosetta, averaged in 3.5A sphere	float	3918	0.863389
fa_dun_dev_Mean_5	Rosetta	Dunbrack rotamer library term, calculated by Rosetta, averaged in 5A sphere	float	3953	0.776742
fa_dun_dev_Mean_7.5	Rosetta	Dunbrack rotamer library term, calculated by Rosetta, averaged in 7.5A sphere	float	3957	0.759611
fa_dun_dev_Mean_9	Rosetta	Dunbrack rotamer library term, calculated by Rosetta, averaged in 9A sphere	float	3958	0.748951
fa_dun_dev_Mean_S5	Rosetta	Dunbrack rotamer library term, calculated by Rosetta, averaged in 3.5-5A shell	float	3444	0.694152
fa_dun_dev_Mean_S7.5	Rosetta	Dunbrack rotamer library term, calculated by Rosetta, averaged in 5-7.5A shell	float	3896	0.766258
fa_dun_dev_Mean_S9	Rosetta	Dunbrack rotamer library term, calculated by Rosetta, averaged in 7.5-9A shell	float	3886	0.784191
fa_dun_dev_Sum_3.5	Rosetta	Dunbrack rotamer library term, calculated by Rosetta, summed in 3.5A sphere	float	3899	0.861598
fa_dun_dev_Sum_5	Rosetta	Dunbrack rotamer library term, calculated by Rosetta, summed in 5A sphere	float	3953	0.785446
fa_dun_dev_Sum_7.5	Rosetta	Dunbrack rotamer library term, calculated by Rosetta, summed in 7.5A sphere	float	3953	0.647969
fa_dun_dev_Sum_9	Rosetta	Dunbrack rotamer library term, calculated by Rosetta, summed in 9A sphere	float	3953	0.541912
fa_dun_dev_Sum_S5	Rosetta	Dunbrack rotamer library term, calculated by Rosetta, summed in 3.5-5A shell	float	3430	0.748102
fa_dun_dev_Sum_S7.5	Rosetta	Dunbrack rotamer library term, calculated by Rosetta, summed in 5-7.5A shell	float	3880	0.679442
fa_dun_dev_Sum_S9	Rosetta	Dunbrack rotamer library term, calculated by Rosetta, summed in 7.5-9A shell	float	3876	0.70174
fa_dun_rot_Mean_3.5	Rosetta	Dunbrack rotamer library term, calculated by Rosetta, averaged in 3.5A sphere	float	2234	0.540021
fa_dun_rot_Mean_5	Rosetta	Dunbrack rotamer library term, calculated by Rosetta, averaged in 5A sphere	float	3423	0.82176
fa_dun_rot_Mean_7.5	Rosetta	Dunbrack rotamer library term, calculated by Rosetta, averaged in 7.5A sphere	float	3940	0.862443
fa_dun_rot_Mean_9	Rosetta	Dunbrack rotamer library term, calculated by Rosetta, averaged in 9A sphere	float	3958	0.864493
fa_dun_rot_Mean_S5	Rosetta	Dunbrack rotamer library term, calculated by Rosetta, averaged in 3.5-5A shell	float	1607	0.493294
fa_dun_rot_Mean_S7.5	Rosetta	Dunbrack rotamer library term, calculated by Rosetta, averaged in 5-7.5A shell	float	3540	0.770959
fa_dun_rot_Mean_S9	Rosetta	Dunbrack rotamer library term, calculated by Rosetta, averaged in 7.5-9A shell	float	3707	0.886289
fa_dun_rot_Sum_3.5	Rosetta	Dunbrack rotamer library term, calculated by Rosetta, summed in 3.5A sphere	float	2230	0.532205
fa_dun_rot_Sum_5	Rosetta	Dunbrack rotamer library term, calculated by Rosetta, summed in 5A sphere	float	3419	0.806332
fa_dun_rot_Sum_7.5	Rosetta	Dunbrack rotamer library term, calculated by Rosetta, summed in 7.5A sphere	float	3938	0.896618
fa_dun_rot_Sum_9	Rosetta	Dunbrack rotamer library term, calculated by Rosetta, summed in 9A sphere	float	3956	0.775809
fa_dun_rot_Sum_S5	Rosetta	Dunbrack rotamer library term, calculated by Rosetta, summed in 3.5-5A shell	float	1607	0.470159
fa_dun_rot_Sum_S7.5	Rosetta	Dunbrack rotamer library term, calculated by Rosetta, summed in 5-7.5A shell	float	3532	0.837444
fa_dun_rot_Sum_S9	Rosetta	Dunbrack rotamer library term, calculated by Rosetta, summed in 7.5-9A shell	float	3707	0.857267
fa_dun_semi_Mean_3.5	Rosetta	Dunbrack rotamer library term, calculated by Rosetta, averaged in 3.5A sphere	float	3518	0.667536
fa_dun_semi_Mean_5	Rosetta	Dunbrack rotamer library term, calculated by Rosetta, averaged in 5A sphere	float	3879	0.676984
fa_dun_semi_Mean_7.5	Rosetta	Dunbrack rotamer library term, calculated by Rosetta, averaged in 7.5A sphere	float	3953	0.765374
fa_dun_semi_Mean_9	Rosetta	Dunbrack rotamer library term, calculated by Rosetta, averaged in 9A sphere	float	3957	0.844004
fa_dun_semi_Mean_S5	Rosetta	Dunbrack rotamer library term, calculated by Rosetta, averaged in 3.5-5A shell	float	2896	0.673154
fa_dun_semi_Mean_S7.5	Rosetta	Dunbrack rotamer library term, calculated by Rosetta, averaged in 5-7.5A shell	float	3437	0.767913
fa_dun_semi_Mean_S9	Rosetta	Dunbrack rotamer library term, calculated by Rosetta, averaged in 7.5-9A shell	float	3290	0.852092
fa_dun_semi_Sum_3.5	Rosetta	Dunbrack rotamer library term, calculated by Rosetta, summed in 3.5A sphere	float	3518	0.642882
fa_dun_semi_Sum_5	Rosetta	Dunbrack rotamer library term, calculated by Rosetta, summed in 5A sphere	float	3878	0.626531
fa_dun_semi_Sum_7.5	Rosetta	Dunbrack rotamer library term, calculated by Rosetta, summed in 7.5A sphere	float	3952	0.562939
fa_dun_semi_Sum_9	Rosetta	Dunbrack rotamer library term, calculated by Rosetta, summed in 9A sphere	float	3954	0.528172
fa_dun_semi_Sum_S5	Rosetta	Dunbrack rotamer library term, calculated by Rosetta, summed in 3.5-5A shell	float	2891	0.75628
fa_dun_semi_Sum_S7.5	Rosetta	Dunbrack rotamer library term, calculated by Rosetta, summed in 5-7.5A shell	float	3430	0.655858
fa_dun_semi_Sum_S9	Rosetta	Dunbrack rotamer library term, calculated by Rosetta, summed in 7.5-9A shell	float	3287	0.783612
fa_elec_Mean_3.5	Rosetta	Coulombic electrostatic potential, calculated by Rosetta, averaged in 3.5A sphere	float	3939	0.738433
fa_elec_Mean_5	Rosetta	Coulombic electrostatic potential, calculated by Rosetta, averaged in 5A sphere	float	3958	0.699642
fa_elec_Mean_7.5	Rosetta	Coulombic electrostatic potential, calculated by Rosetta, averaged in 7.5A sphere	float	3959	0.692779
fa_elec_Mean_9	Rosetta	Coulombic electrostatic potential, calculated by Rosetta, averaged in 9A sphere	float	3959	0.691302
fa_elec_Mean_S5	Rosetta	Coulombic electrostatic potential, calculated by Rosetta, averaged in 3.5-5A shell	float	3533	0.704921
fa_elec_Mean_S7.5	Rosetta	Coulombic electrostatic potential, calculated by Rosetta, averaged in 5-7.5A shell	float	3920	0.744922
fa_elec_Mean_S9	Rosetta	Coulombic electrostatic potential, calculated by Rosetta, averaged in 7.5-9A shell	float	3913	0.759042
fa_elec_Sum_3.5	Rosetta	Coulombic electrostatic potential, calculated by Rosetta, summed in 3.5A sphere	float	3939	0.681237
fa_elec_Sum_5	Rosetta	Coulombic electrostatic potential, calculated by Rosetta, summed in 5A sphere	float	3958	0.607764
fa_elec_Sum_7.5	Rosetta	Coulombic electrostatic potential, calculated by Rosetta, summed in 7.5A sphere	float	3959	0.477072
fa_elec_Sum_9	Rosetta	Coulombic electrostatic potential, calculated by Rosetta, summed in 9A sphere	float	3958	0.409955
fa_elec_Sum_S5	Rosetta	Coulombic electrostatic potential, calculated by Rosetta, summed in 3.5-5A shell	float	3534	0.747622
fa_elec_Sum_S7.5	Rosetta	Coulombic electrostatic potential, calculated by Rosetta, summed in 5-7.5A shell	float	3920	0.690414
fa_elec_Sum_S9	Rosetta	Coulombic electrostatic potential, calculated by Rosetta, summed in 7.5-9A shell	float	3915	0.693254
fa_intra_atr_xover4_Mean_3.5	Rosetta	Intraresidue Leonard Jones attractive force, calculated by Rosetta, averaged in 3.5A sphere	float	3912	0.859076
fa_intra_atr_xover4_Mean_5	Rosetta	Intraresidue Leonard Jones attractive force, calculated by Rosetta, averaged in 5A sphere	float	3952	0.859466
fa_intra_atr_xover4_Mean_7.5	Rosetta	Intraresidue Leonard Jones attractive force, calculated by Rosetta, averaged in 7.5A sphere	float	3957	0.927252
fa_intra_atr_xover4_Mean_9	Rosetta	Intraresidue Leonard Jones attractive force, calculated by Rosetta, averaged in 9A sphere	float	3959	0.955931
fa_intra_atr_xover4_Mean_S5	Rosetta	Intraresidue Leonard Jones attractive force, calculated by Rosetta, averaged in 3.5-5A shell	float	3495	0.807004
fa_intra_atr_xover4_Mean_S7.5	Rosetta	Intraresidue Leonard Jones attractive force, calculated by Rosetta, averaged in 5-7.5A shell	float	3907	0.919309
fa_intra_atr_xover4_Mean_S9	Rosetta	Intraresidue Leonard Jones attractive force, calculated by Rosetta, averaged in 7.5-9A shell	float	3909	0.931385
fa_intra_atr_xover4_Sum_3.5	Rosetta	Intraresidue Leonard Jones attractive force, calculated by Rosetta, summed in 3.5A sphere	float	3905	0.838637
fa_intra_atr_xover4_Sum_5	Rosetta	Intraresidue Leonard Jones attractive force, calculated by Rosetta, summed in 5A sphere	float	3946	0.839222
fa_intra_atr_xover4_Sum_7.5	Rosetta	Intraresidue Leonard Jones attractive force, calculated by Rosetta, summed in 7.5A sphere	float	3953	0.670073
fa_intra_atr_xover4_Sum_9	Rosetta	Intraresidue Leonard Jones attractive force, calculated by Rosetta, summed in 9A sphere	float	3956	0.515646
fa_intra_atr_xover4_Sum_S5	Rosetta	Intraresidue Leonard Jones attractive force, calculated by Rosetta, summed in 3.5-5A shell	float	3491	0.800613
fa_intra_atr_xover4_Sum_S7.5	Rosetta	Intraresidue Leonard Jones attractive force, calculated by Rosetta, summed in 5-7.5A shell	float	3902	0.838143
fa_intra_atr_xover4_Sum_S9	Rosetta	Intraresidue Leonard Jones attractive force, calculated by Rosetta, summed in 7.5-9A shell	float	3904	0.834343
fa_intra_elec_Mean_3.5	Rosetta	Intraresidue Coulombic electrostatic term, calculated by Rosetta, averaged in 3.5A sphere	float	3925	0.810702
fa_intra_elec_Mean_5	Rosetta	Intraresidue Coulombic electrostatic term, calculated by Rosetta, averaged in 5A sphere	float	3954	0.835746
fa_intra_elec_Mean_7.5	Rosetta	Intraresidue Coulombic electrostatic term, calculated by Rosetta, averaged in 7.5A sphere	float	3959	0.855247
fa_intra_elec_Mean_9	Rosetta	Intraresidue Coulombic electrostatic term, calculated by Rosetta, averaged in 9A sphere	float	3959	0.882343
fa_intra_elec_Mean_S5	Rosetta	Intraresidue Coulombic electrostatic term, calculated by Rosetta, averaged in 3.5-5A shell	float	3526	0.844205
fa_intra_elec_Mean_S7.5	Rosetta	Intraresidue Coulombic electrostatic term, calculated by Rosetta, averaged in 5-7.5A shell	float	3914	0.802262
fa_intra_elec_Mean_S9	Rosetta	Intraresidue Coulombic electrostatic term, calculated by Rosetta, averaged in 7.5-9A shell	float	3914	0.869039
fa_intra_elec_Sum_3.5	Rosetta	Intraresidue Coulombic electrostatic term, calculated by Rosetta, summed in 3.5A sphere	float	3910	0.87524
fa_intra_elec_Sum_5	Rosetta	Intraresidue Coulombic electrostatic term, calculated by Rosetta, summed in 5A sphere	float	3951	0.837924
fa_intra_elec_Sum_7.5	Rosetta	Intraresidue Coulombic electrostatic term, calculated by Rosetta, summed in 7.5A sphere	float	3954	0.729886
fa_intra_elec_Sum_9	Rosetta	Intraresidue Coulombic electrostatic term, calculated by Rosetta, summed in 9A sphere	float	3959	0.646497
fa_intra_elec_Sum_S5	Rosetta	Intraresidue Coulombic electrostatic term, calculated by Rosetta, summed in 3.5-5A shell	float	3519	0.887996
fa_intra_elec_Sum_S7.5	Rosetta	Intraresidue Coulombic electrostatic term, calculated by Rosetta, summed in 5-7.5A shell	float	3914	0.725666
fa_intra_elec_Sum_S9	Rosetta	Intraresidue Coulombic electrostatic term, calculated by Rosetta, summed in 7.5-9A shell	float	3911	0.828078
fa_intra_rep_xover4_Mean_3.5	Rosetta	Intraresidue Leonard Jones repulsive force, calculated by Rosetta, averaged in 3.5A sphere	float	3886	0.791979
fa_intra_rep_xover4_Mean_5	Rosetta	Intraresidue Leonard Jones repulsive force, calculated by Rosetta, averaged in 5A sphere	float	3947	0.912622
fa_intra_rep_xover4_Mean_7.5	Rosetta	Intraresidue Leonard Jones repulsive force, calculated by Rosetta, averaged in 7.5A sphere	float	3959	0.894621
fa_intra_rep_xover4_Mean_9	Rosetta	Intraresidue Leonard Jones repulsive force, calculated by Rosetta, averaged in 9A sphere	float	3958	0.856741
fa_intra_rep_xover4_Mean_S5	Rosetta	Intraresidue Leonard Jones repulsive force, calculated by Rosetta, averaged in 3.5-5A shell	float	3382	0.779683
fa_intra_rep_xover4_Mean_S7.5	Rosetta	Intraresidue Leonard Jones repulsive force, calculated by Rosetta, averaged in 5-7.5A shell	float	3884	0.896293
fa_intra_rep_xover4_Mean_S9	Rosetta	Intraresidue Leonard Jones repulsive force, calculated by Rosetta, averaged in 7.5-9A shell	float	3878	0.910004
fa_intra_rep_xover4_Sum_3.5	Rosetta	Intraresidue Leonard Jones repulsive force, calculated by Rosetta, summed in 3.5A sphere	float	3848	0.763152
fa_intra_rep_xover4_Sum_5	Rosetta	Intraresidue Leonard Jones repulsive force, calculated by Rosetta, summed in 5A sphere	float	3938	0.887645
fa_intra_rep_xover4_Sum_7.5	Rosetta	Intraresidue Leonard Jones repulsive force, calculated by Rosetta, summed in 7.5A sphere	float	3948	0.718675
fa_intra_rep_xover4_Sum_9	Rosetta	Intraresidue Leonard Jones repulsive force, calculated by Rosetta, summed in 9A sphere	float	3958	0.566501
fa_intra_rep_xover4_Sum_S5	Rosetta	Intraresidue Leonard Jones repulsive force, calculated by Rosetta, summed in 3.5-5A shell	float	3365	0.727957
fa_intra_rep_xover4_Sum_S7.5	Rosetta	Intraresidue Leonard Jones repulsive force, calculated by Rosetta, summed in 5-7.5A shell	float	3877	0.865649
fa_intra_rep_xover4_Sum_S9	Rosetta	Intraresidue Leonard Jones repulsive force, calculated by Rosetta, summed in 7.5-9A shell	float	3874	0.818804
fa_intra_sol_xover4_Mean_3.5	Rosetta	Intraresidue Lazardis-Karplus solvation term, calculated by Rosetta, averaged in 3.5A sphere	float	3921	0.690497
fa_intra_sol_xover4_Mean_5	Rosetta	Intraresidue Lazardis-Karplus solvation term, calculated by Rosetta, averaged in 5A sphere	float	3954	0.720619
fa_intra_sol_xover4_Mean_7.5	Rosetta	Intraresidue Lazardis-Karplus solvation term, calculated by Rosetta, averaged in 7.5A sphere	float	3959	0.81434
fa_intra_sol_xover4_Mean_9	Rosetta	Intraresidue Lazardis-Karplus solvation term, calculated by Rosetta, averaged in 9A sphere	float	3954	0.870421
fa_intra_sol_xover4_Mean_S5	Rosetta	Intraresidue Lazardis-Karplus solvation term, calculated by Rosetta, averaged in 3.5-5A shell	float	3469	0.716961
fa_intra_sol_xover4_Mean_S7.5	Rosetta	Intraresidue Lazardis-Karplus solvation term, calculated by Rosetta, averaged in 5-7.5A shell	float	3896	0.837404
fa_intra_sol_xover4_Mean_S9	Rosetta	Intraresidue Lazardis-Karplus solvation term, calculated by Rosetta, averaged in 7.5-9A shell	float	3896	0.93656
fa_intra_sol_xover4_Sum_3.5	Rosetta	Intraresidue Lazardis-Karplus solvation term, calculated by Rosetta, summed in 3.5A sphere	float	3904	0.689575
fa_intra_sol_xover4_Sum_5	Rosetta	Intraresidue Lazardis-Karplus solvation term, calculated by Rosetta, summed in 5A sphere	float	3948	0.68182
fa_intra_sol_xover4_Sum_7.5	Rosetta	Intraresidue Lazardis-Karplus solvation term, calculated by Rosetta, summed in 7.5A sphere	float	3955	0.58626
fa_intra_sol_xover4_Sum_9	Rosetta	Intraresidue Lazardis-Karplus solvation term, calculated by Rosetta, summed in 9A sphere	float	3957	0.511712
fa_intra_sol_xover4_Sum_S5	Rosetta	Intraresidue Lazardis-Karplus solvation term, calculated by Rosetta, summed in 3.5-5A shell	float	3464	0.786797
fa_intra_sol_xover4_Sum_S7.5	Rosetta	Intraresidue Lazardis-Karplus solvation term, calculated by Rosetta, summed in 5-7.5A shell	float	3885	0.709208
fa_intra_sol_xover4_Sum_S9	Rosetta	Intraresidue Lazardis-Karplus solvation term, calculated by Rosetta, summed in 7.5-9A shell	float	3882	0.841576
fa_rep_Mean_3.5	Rosetta	Leonard Jones repulsive force, calculated by Rosetta, averaged in 3.5A sphere	float	3938	0.841821
fa_rep_Mean_5	Rosetta	Leonard Jones repulsive force, calculated by Rosetta, averaged in 5A sphere	float	3958	0.901015
fa_rep_Mean_7.5	Rosetta	Leonard Jones repulsive force, calculated by Rosetta, averaged in 7.5A sphere	float	3959	0.953214
fa_rep_Mean_9	Rosetta	Leonard Jones repulsive force, calculated by Rosetta, averaged in 9A sphere	float	3958	0.92476
fa_rep_Mean_S5	Rosetta	Leonard Jones repulsive force, calculated by Rosetta, averaged in 3.5-5A shell	float	3533	0.850025
fa_rep_Mean_S7.5	Rosetta	Leonard Jones repulsive force, calculated by Rosetta, averaged in 5-7.5A shell	float	3919	0.830698
fa_rep_Mean_S9	Rosetta	Leonard Jones repulsive force, calculated by Rosetta, averaged in 7.5-9A shell	float	3917	0.750437
fa_rep_Sum_3.5	Rosetta	Leonard Jones repulsive force, calculated by Rosetta, summed in 3.5A sphere	float	3937	0.817762
fa_rep_Sum_5	Rosetta	Leonard Jones repulsive force, calculated by Rosetta, summed in 5A sphere	float	3958	0.854295
fa_rep_Sum_7.5	Rosetta	Leonard Jones repulsive force, calculated by Rosetta, summed in 7.5A sphere	float	3959	0.817843
fa_rep_Sum_9	Rosetta	Leonard Jones repulsive force, calculated by Rosetta, summed in 9A sphere	float	3957	0.655667
fa_rep_Sum_S5	Rosetta	Leonard Jones repulsive force, calculated by Rosetta, summed in 3.5-5A shell	float	3534	0.807449
fa_rep_Sum_S7.5	Rosetta	Leonard Jones repulsive force, calculated by Rosetta, summed in 5-7.5A shell	float	3918	0.699022
fa_rep_Sum_S9	Rosetta	Leonard Jones repulsive force, calculated by Rosetta, summed in 7.5-9A shell	float	3914	0.658061
farPtHigh	Pocket	Farthest distance between the geometric center of the pocket grid slice and the points; calculated for the outermost layer of the pocket void	float	3683	0.572714
farPtLow	Pocket	Farthest distance between the geometric center of the pocket grid slice and the points; calculated for the innermost layer of the pocket void	float	3803	0.660544
farPtMid	Pocket	Farthest distance between the geometric center of the pocket grid slice and the points; calculated for the middle layer of the pocket void	float	3694	0.58886
geom_AvgN	Geom	Average number of N atoms coordinating each metal identified in the SITE; for SITEs with a single metal, these numbers will be identical to geom_Lig*	float	10	0.740816
geom_AvgO	Geom	Average number of O atoms coordinating each metal identified in the SITE; for SITEs with a single metal, these numbers will be identical to geom_Lig*	float	20	0.515417
geom_AvgOther	Geom	Average number of not N/O/S atoms coordinating each metal identified in the SITE; for SITEs with a single metal, these numbers will be identical to geom_Lig*	float	6	0.712959
geom_AvgS	Geom	Average number of S atoms coordinating each metal identified in the SITE; for SITEs with a single metal, these numbers will be identical to geom_Lig*	float	7	0.549251
geom_Charge	Geom	Charge on the metal residue as determined from the FORMUL lines of the PDB	int	9	0.894988
geom_cn2	Geom	Number of atoms in site with coordination number of 2; sum of lin and trv	int	2	0.90242
geom_cn3	Geom	Number of atoms in site with coordination number of 3; sum of tri, tev, and spv	int	3	0.912195
geom_cn4	Geom	Number of atoms in site with coordinationnumber of 4; sum of tet, spl, bva, bvp and pyv	int	4	0.660655
geom_cn5	Geom	Number of atoms in site with coordination number of 5; sum of spy, tbp and tpv	int	2	0.991784
geom_cn6	Geom	Number of atoms in site with coordination number of 6; sum of oct, tpr, pva, pvp, cof, con, ctf and ctn	int	2	0.965331
geom_cn7	Geom	Number of atoms in site with coordination number of 7; sum of pbp, coc, ctp, hva, hvp, cuv and sav	int	2	0.992052
geom_cn8	Geom	Number of atoms in site with coordination number of 8; sum of hbp, cub, sqa, boc, bts and btt	int	1	1
geom_cn9	Geom	Number of atoms in site with coordination number of 9; sum of ttp and csa	int	1	1
geom_Distort	Geom	Precense of distorted rather than regular geometry as assigned by FindGeo for each metal within a SITE	int	3	0.921383
geom_Filled	Geom	No vacancy of the assigned geometry; irregular geometries cannot be given a vacancy assignment; includes lin, tri, tet, spl, spy, tbp, oct, tpr, pbp, coc, ctp, hbp, cub, sqa, boc, bts, btt, ttp and csa	int	4	0.620946
geom_irr	Geom	Irregular geometry assigned by FindGeo within the SITE	int	5	0.626628
geom_LigN	Geom	Total number of N atoms coordinating all metals identified in the SITE; for SITEs with a single metal, these numbers will be identical to geom_Avg*	int	7	0.74131
geom_LigO	Geom	Total number of O atoms coordinating all metals identified in the SITE; for SITEs with a single metal, these numbers will be identical to geom_Avg*	int	16	0.514249
geom_LigOther	Geom	Total number of not N/O/S atoms coordinating all metals identified in the SITE; for SITEs with a single metal, these numbers will be identical to geom_Avg*	int	5	0.712959
geom_LigS	Geom	Total number of S atoms coordinating all metals identified in the SITE; for SITEs with a single metal, these numbers will be identical to geom_Avg*	int	8	0.549261
geom_nVESCUM	Geom	Normalized bond valence (nVESCUM) calculated as in CheckMyMetal	float	3787	0.722843
geom_PartFilled	Geom	Vacancy of the assigned geometry; irregular geometries cannot be given a vacancy assignment; includes trv, tev, spv, bva, bvp, pyv, tpv, pva, pvp, cof, con, ctf, ctn, hva, hvp, cuv and sav	int	3	0.916459
geom_Reg	Geom	Precense of regular rather than distorted geometry as assigned by FindGeo for each metal within a SITE	int	4	0.619131
geom_val	Geom	Three-letter geometry assignment by FindGeo within the SITE; used to calculated coordination numbers (geom_cn*)	float	3787	0.672592
hbond_bb_sc_Mean_3.5	Rosetta	Backbone-sidechain hydrogen bonding, calculated by Rosetta, averaged in 3.5A sphere	float	2066	0.597629
hbond_bb_sc_Mean_5	Rosetta	Backbone-sidechain hydrogen bonding, calculated by Rosetta, averaged in 5A sphere	float	2768	0.666187
hbond_bb_sc_Mean_7.5	Rosetta	Backbone-sidechain hydrogen bonding, calculated by Rosetta, averaged in 7.5A sphere	float	3496	0.698014
hbond_bb_sc_Mean_9	Rosetta	Backbone-sidechain hydrogen bonding, calculated by Rosetta, averaged in 9A sphere	float	3686	0.69801
hbond_bb_sc_Mean_S5	Rosetta	Backbone-sidechain hydrogen bonding, calculated by Rosetta, averaged in 3.5-5A shell	float	1452	0.557028
hbond_bb_sc_Mean_S7.5	Rosetta	Backbone-sidechain hydrogen bonding, calculated by Rosetta, averaged in 5-7.5A shell	float	2621	0.67572
hbond_bb_sc_Mean_S9	Rosetta	Backbone-sidechain hydrogen bonding, calculated by Rosetta, averaged in 7.5-9A shell	float	2754	0.687785
hbond_bb_sc_Sum_3.5	Rosetta	Backbone-sidechain hydrogen bonding, calculated by Rosetta, summed in 3.5A sphere	float	2056	0.603393
hbond_bb_sc_Sum_5	Rosetta	Backbone-sidechain hydrogen bonding, calculated by Rosetta, summed in 5A sphere	float	2764	0.659346
hbond_bb_sc_Sum_7.5	Rosetta	Backbone-sidechain hydrogen bonding, calculated by Rosetta, summed in 7.5A sphere	float	3484	0.598833
hbond_bb_sc_Sum_9	Rosetta	Backbone-sidechain hydrogen bonding, calculated by Rosetta, summed in 9A sphere	float	3675	0.539344
hbond_bb_sc_Sum_S5	Rosetta	Backbone-sidechain hydrogen bonding, calculated by Rosetta, summed in 3.5-5A shell	float	1453	0.577427
hbond_bb_sc_Sum_S7.5	Rosetta	Backbone-sidechain hydrogen bonding, calculated by Rosetta, summed in 5-7.5A shell	float	2607	0.638665
hbond_bb_sc_Sum_S9	Rosetta	Backbone-sidechain hydrogen bonding, calculated by Rosetta, summed in 7.5-9A shell	float	2746	0.634526
hbond_sc_Mean_3.5	Rosetta	Sidechain-sidechain hydrogen bonding, calculated by Rosetta, averaged in 3.5A sphere	float	1583	0.462531
hbond_sc_Mean_5	Rosetta	Sidechain-sidechain hydrogen bonding, calculated by Rosetta, averaged in 5A sphere	float	2343	0.569671
hbond_sc_Mean_7.5	Rosetta	Sidechain-sidechain hydrogen bonding, calculated by Rosetta, averaged in 7.5A sphere	float	3245	0.663222
hbond_sc_Mean_9	Rosetta	Sidechain-sidechain hydrogen bonding, calculated by Rosetta, averaged in 9A sphere	float	3501	0.694474
hbond_sc_Mean_S5	Rosetta	Sidechain-sidechain hydrogen bonding, calculated by Rosetta, averaged in 3.5-5A shell	float	1231	0.445784
hbond_sc_Mean_S7.5	Rosetta	Sidechain-sidechain hydrogen bonding, calculated by Rosetta, averaged in 5-7.5A shell	float	2201	0.592224
hbond_sc_Mean_S9	Rosetta	Sidechain-sidechain hydrogen bonding, calculated by Rosetta, averaged in 7.5-9A shell	float	2303	0.647021
hbond_sc_Sum_3.5	Rosetta	Sidechain-sidechain hydrogen bonding, calculated by Rosetta, summed in 3.5A sphere	float	1581	0.467605
hbond_sc_Sum_5	Rosetta	Sidechain-sidechain hydrogen bonding, calculated by Rosetta, summed in 5A sphere	float	2332	0.576944
hbond_sc_Sum_7.5	Rosetta	Sidechain-sidechain hydrogen bonding, calculated by Rosetta, summed in 7.5A sphere	float	3219	0.57777
hbond_sc_Sum_9	Rosetta	Sidechain-sidechain hydrogen bonding, calculated by Rosetta, summed in 9A sphere	float	3485	0.540137
hbond_sc_Sum_S5	Rosetta	Sidechain-sidechain hydrogen bonding, calculated by Rosetta, summed in 3.5-5A shell	float	1228	0.469305
hbond_sc_Sum_S7.5	Rosetta	Sidechain-sidechain hydrogen bonding, calculated by Rosetta, summed in 5-7.5A shell	float	2192	0.578451
hbond_sc_Sum_S9	Rosetta	Sidechain-sidechain hydrogen bonding, calculated by Rosetta, summed in 7.5-9A shell	float	2290	0.616631
hbond_sr_bb_Mean_3.5	Rosetta	Short-range backbone-backbone hydrogen bonding, calculated by Rosetta, averaged in 3.5A sphere	int	1	1
hbond_sr_bb_Mean_5	Rosetta	Short-range backbone-backbone hydrogen bonding, calculated by Rosetta, averaged in 5A sphere	int	1	1
hbond_sr_bb_Mean_7.5	Rosetta	Short-range backbone-backbone hydrogen bonding, calculated by Rosetta, averaged in 7.5A sphere	int	1	1
hbond_sr_bb_Mean_9	Rosetta	Short-range backbone-backbone hydrogen bonding, calculated by Rosetta, averaged in 9A sphere	float	2	0.999332
hbond_sr_bb_Mean_S5	Rosetta	Short-range backbone-backbone hydrogen bonding, calculated by Rosetta, averaged in 3.5-5A shell	int	1	1
hbond_sr_bb_Mean_S7.5	Rosetta	Short-range backbone-backbone hydrogen bonding, calculated by Rosetta, averaged in 5-7.5A shell	int	1	1
hbond_sr_bb_Mean_S9	Rosetta	Short-range backbone-backbone hydrogen bonding, calculated by Rosetta, averaged in 7.5-9A shell	int	1	1
hbond_sr_bb_Sum_3.5	Rosetta	Short-range backbone-backbone hydrogen bonding, calculated by Rosetta, summed in 3.5A sphere	int	1	1
hbond_sr_bb_Sum_5	Rosetta	Short-range backbone-backbone hydrogen bonding, calculated by Rosetta, summed in 5A sphere	int	1	1
hbond_sr_bb_Sum_7.5	Rosetta	Short-range backbone-backbone hydrogen bonding, calculated by Rosetta, summed in 7.5A sphere	int	1	1
hbond_sr_bb_Sum_9	Rosetta	Short-range backbone-backbone hydrogen bonding, calculated by Rosetta, summed in 9A sphere	float	2	0.999332
hbond_sr_bb_Sum_S5	Rosetta	Short-range backbone-backbone hydrogen bonding, calculated by Rosetta, summed in 3.5-5A shell	int	1	1
hbond_sr_bb_Sum_S7.5	Rosetta	Short-range backbone-backbone hydrogen bonding, calculated by Rosetta, summed in 5-7.5A shell	int	1	1
hbond_sr_bb_Sum_S9	Rosetta	Short-range backbone-backbone hydrogen bonding, calculated by Rosetta, summed in 7.5-9A shell	int	1	1
hxl_tors_Mean_3.5	Rosetta	Sidechain hydroxyl torsion preference for Ser/Thr/Tyr, calculated by Rosetta, averaged in 3.5A sphere	float	581	0.468211
hxl_tors_Mean_5	Rosetta	Sidechain hydroxyl torsion preference for Ser/Thr/Tyr, calculated by Rosetta, averaged in 5A sphere	float	1798	0.609904
hxl_tors_Mean_7.5	Rosetta	Sidechain hydroxyl torsion preference for Ser/Thr/Tyr, calculated by Rosetta, averaged in 7.5A sphere	float	3398	0.765197
hxl_tors_Mean_9	Rosetta	Sidechain hydroxyl torsion preference for Ser/Thr/Tyr, calculated by Rosetta, averaged in 9A sphere	float	3734	0.796736
hxl_tors_Mean_S5	Rosetta	Sidechain hydroxyl torsion preference for Ser/Thr/Tyr, calculated by Rosetta, averaged in 3.5-5A shell	float	541	0.46523
hxl_tors_Mean_S7.5	Rosetta	Sidechain hydroxyl torsion preference for Ser/Thr/Tyr, calculated by Rosetta, averaged in 5-7.5A shell	float	1986	0.610192
hxl_tors_Mean_S9	Rosetta	Sidechain hydroxyl torsion preference for Ser/Thr/Tyr, calculated by Rosetta, averaged in 7.5-9A shell	float	2315	0.619323
hxl_tors_Sum_3.5	Rosetta	Sidechain hydroxyl torsion preference for Ser/Thr/Tyr, calculated by Rosetta, summed in 3.5A sphere	float	573	0.456432
hxl_tors_Sum_5	Rosetta	Sidechain hydroxyl torsion preference for Ser/Thr/Tyr, calculated by Rosetta, summed in 5A sphere	float	1736	0.590069
hxl_tors_Sum_7.5	Rosetta	Sidechain hydroxyl torsion preference for Ser/Thr/Tyr, calculated by Rosetta, summed in 7.5A sphere	float	3339	0.677037
hxl_tors_Sum_9	Rosetta	Sidechain hydroxyl torsion preference for Ser/Thr/Tyr, calculated by Rosetta, summed in 9A sphere	float	3696	0.637106
hxl_tors_Sum_S5	Rosetta	Sidechain hydroxyl torsion preference for Ser/Thr/Tyr, calculated by Rosetta, summed in 3.5-5A shell	float	533	0.462811
hxl_tors_Sum_S7.5	Rosetta	Sidechain hydroxyl torsion preference for Ser/Thr/Tyr, calculated by Rosetta, summed in 5-7.5A shell	float	1915	0.580754
hxl_tors_Sum_S9	Rosetta	Sidechain hydroxyl torsion preference for Ser/Thr/Tyr, calculated by Rosetta, summed in 7.5-9A shell	float	2247	0.582586
LiningArea	Lining	Sum of the SASA values for all residues with a sidechain adjacent to the pocket void	float	3958	0.639417
lk_ball_bridge_Mean_3.5	Rosetta	Lazardis-Karplus solvation bonus from the presence of water molecules to "bridge", calculated by Rosetta, averaged in 3.5A sphere	float	3579	0.697538
lk_ball_bridge_Mean_5	Rosetta	Lazardis-Karplus solvation bonus from the presence of water molecules to "bridge", calculated by Rosetta, averaged in 5A sphere	float	3810	0.677899
lk_ball_bridge_Mean_7.5	Rosetta	Lazardis-Karplus solvation bonus from the presence of water molecules to "bridge", calculated by Rosetta, averaged in 7.5A sphere	float	3937	0.641164
lk_ball_bridge_Mean_9	Rosetta	Lazardis-Karplus solvation bonus from the presence of water molecules to "bridge", calculated by Rosetta, averaged in 9A sphere	float	3949	0.637509
lk_ball_bridge_Mean_S5	Rosetta	Lazardis-Karplus solvation bonus from the presence of water molecules to "bridge", calculated by Rosetta, averaged in 3.5-5A shell	float	2844	0.774013
lk_ball_bridge_Mean_S7.5	Rosetta	Lazardis-Karplus solvation bonus from the presence of water molecules to "bridge", calculated by Rosetta, averaged in 5-7.5A shell	float	3612	0.715164
lk_ball_bridge_Mean_S9	Rosetta	Lazardis-Karplus solvation bonus from the presence of water molecules to "bridge", calculated by Rosetta, averaged in 7.5-9A shell	float	3629	0.732086
lk_ball_bridge_Sum_3.5	Rosetta	Lazardis-Karplus solvation bonus from the presence of water molecules to "bridge", calculated by Rosetta, summed in 3.5A sphere	float	3489	0.727021
lk_ball_bridge_Sum_5	Rosetta	Lazardis-Karplus solvation bonus from the presence of water molecules to "bridge", calculated by Rosetta, summed in 5A sphere	float	3745	0.691105
lk_ball_bridge_Sum_7.5	Rosetta	Lazardis-Karplus solvation bonus from the presence of water molecules to "bridge", calculated by Rosetta, summed in 7.5A sphere	float	3900	0.526677
lk_ball_bridge_Sum_9	Rosetta	Lazardis-Karplus solvation bonus from the presence of water molecules to "bridge", calculated by Rosetta, summed in 9A sphere	float	3920	0.452729
lk_ball_bridge_Sum_S5	Rosetta	Lazardis-Karplus solvation bonus from the presence of water molecules to "bridge", calculated by Rosetta, summed in 3.5-5A shell	float	2772	0.79982
lk_ball_bridge_Sum_S7.5	Rosetta	Lazardis-Karplus solvation bonus from the presence of water molecules to "bridge", calculated by Rosetta, summed in 5-7.5A shell	float	3522	0.639139
lk_ball_bridge_Sum_S9	Rosetta	Lazardis-Karplus solvation bonus from the presence of water molecules to "bridge", calculated by Rosetta, summed in 7.5-9A shell	float	3559	0.642333
lk_ball_bridge_uncpl_Mean_3.5	Rosetta	Lazardis-Karplus solvation bonus from the presence of water molecules to "bridge" uncoupled from dGfree, calculated by Rosetta, averaged in 3.5A sphere	float	3665	0.654037
lk_ball_bridge_uncpl_Mean_5	Rosetta	Lazardis-Karplus solvation bonus from the presence of water molecules to "bridge" uncoupled from dGfree, calculated by Rosetta, averaged in 5A sphere	float	3850	0.65156
lk_ball_bridge_uncpl_Mean_7.5	Rosetta	Lazardis-Karplus solvation bonus from the presence of water molecules to "bridge" uncoupled from dGfree, calculated by Rosetta, averaged in 7.5A sphere	float	3947	0.63119
lk_ball_bridge_uncpl_Mean_9	Rosetta	Lazardis-Karplus solvation bonus from the presence of water molecules to "bridge" uncoupled from dGfree, calculated by Rosetta, averaged in 9A sphere	float	3956	0.630023
lk_ball_bridge_uncpl_Mean_S5	Rosetta	Lazardis-Karplus solvation bonus from the presence of water molecules to "bridge" uncoupled from dGfree, calculated by Rosetta, averaged in 3.5-5A shell	float	2976	0.649174
lk_ball_bridge_uncpl_Mean_S7.5	Rosetta	Lazardis-Karplus solvation bonus from the presence of water molecules to "bridge" uncoupled from dGfree, calculated by Rosetta, averaged in 5-7.5A shell	float	3674	0.709025
lk_ball_bridge_uncpl_Mean_S9	Rosetta	Lazardis-Karplus solvation bonus from the presence of water molecules to "bridge" uncoupled from dGfree, calculated by Rosetta, averaged in 7.5-9A shell	float	3679	0.729773
lk_ball_bridge_uncpl_Sum_3.5	Rosetta	Lazardis-Karplus solvation bonus from the presence of water molecules to "bridge" uncoupled from dGfree, calculated by Rosetta, summed in 3.5A sphere	float	3654	0.681368
lk_ball_bridge_uncpl_Sum_5	Rosetta	Lazardis-Karplus solvation bonus from the presence of water molecules to "bridge" uncoupled from dGfree, calculated by Rosetta, summed in 5A sphere	float	3844	0.66635
lk_ball_bridge_uncpl_Sum_7.5	Rosetta	Lazardis-Karplus solvation bonus from the presence of water molecules to "bridge" uncoupled from dGfree, calculated by Rosetta, summed in 7.5A sphere	float	3948	0.513095
lk_ball_bridge_uncpl_Sum_9	Rosetta	Lazardis-Karplus solvation bonus from the presence of water molecules to "bridge" uncoupled from dGfree, calculated by Rosetta, summed in 9A sphere	float	3949	0.437014
lk_ball_bridge_uncpl_Sum_S5	Rosetta	Lazardis-Karplus solvation bonus from the presence of water molecules to "bridge" uncoupled from dGfree, calculated by Rosetta, summed in 3.5-5A shell	float	2959	0.699765
lk_ball_bridge_uncpl_Sum_S7.5	Rosetta	Lazardis-Karplus solvation bonus from the presence of water molecules to "bridge" uncoupled from dGfree, calculated by Rosetta, summed in 5-7.5A shell	float	3657	0.624276
lk_ball_bridge_uncpl_Sum_S9	Rosetta	Lazardis-Karplus solvation bonus from the presence of water molecules to "bridge" uncoupled from dGfree, calculated by Rosetta, summed in 7.5-9A shell	float	3664	0.647205
lk_ball_iso_Mean_3.5	Rosetta	Lazardis-Karplus isotropic solvation, calculated by Rosetta, averaged in 3.5A sphere	float	3938	0.489526
lk_ball_iso_Mean_5	Rosetta	Lazardis-Karplus isotropic solvation, calculated by Rosetta, averaged in 5A sphere	float	3958	0.494717
lk_ball_iso_Mean_7.5	Rosetta	Lazardis-Karplus isotropic solvation, calculated by Rosetta, averaged in 7.5A sphere	float	3959	0.506412
lk_ball_iso_Mean_9	Rosetta	Lazardis-Karplus isotropic solvation, calculated by Rosetta, averaged in 9A sphere	float	3958	0.517403
lk_ball_iso_Mean_S5	Rosetta	Lazardis-Karplus isotropic solvation, calculated by Rosetta, averaged in 3.5-5A shell	float	3531	0.506713
lk_ball_iso_Mean_S7.5	Rosetta	Lazardis-Karplus isotropic solvation, calculated by Rosetta, averaged in 5-7.5A shell	float	3919	0.611892
lk_ball_iso_Mean_S9	Rosetta	Lazardis-Karplus isotropic solvation, calculated by Rosetta, averaged in 7.5-9A shell	float	3916	0.655795
lk_ball_iso_Sum_3.5	Rosetta	Lazardis-Karplus isotropic solvation, calculated by Rosetta, summed in 3.5A sphere	float	3937	0.694948
lk_ball_iso_Sum_5	Rosetta	Lazardis-Karplus isotropic solvation, calculated by Rosetta, summed in 5A sphere	float	3957	0.683264
lk_ball_iso_Sum_7.5	Rosetta	Lazardis-Karplus isotropic solvation, calculated by Rosetta, summed in 7.5A sphere	float	3959	0.455986
lk_ball_iso_Sum_9	Rosetta	Lazardis-Karplus isotropic solvation, calculated by Rosetta, summed in 9A sphere	float	3958	0.374096
lk_ball_iso_Sum_S5	Rosetta	Lazardis-Karplus isotropic solvation, calculated by Rosetta, summed in 3.5-5A shell	float	3534	0.776475
lk_ball_iso_Sum_S7.5	Rosetta	Lazardis-Karplus isotropic solvation, calculated by Rosetta, summed in 5-7.5A shell	float	3918	0.615261
lk_ball_iso_Sum_S9	Rosetta	Lazardis-Karplus isotropic solvation, calculated by Rosetta, summed in 7.5-9A shell	float	3917	0.662778
lk_ball_Mean_3.5	Rosetta	Lazardis-Karplus anisotropic solvation, calculated by Rosetta, averaged in 3.5A sphere	float	3939	0.54579
lk_ball_Mean_5	Rosetta	Lazardis-Karplus anisotropic solvation, calculated by Rosetta, averaged in 5A sphere	float	3958	0.529251
lk_ball_Mean_7.5	Rosetta	Lazardis-Karplus anisotropic solvation, calculated by Rosetta, averaged in 7.5A sphere	float	3958	0.528739
lk_ball_Mean_9	Rosetta	Lazardis-Karplus anisotropic solvation, calculated by Rosetta, averaged in 9A sphere	float	3959	0.533751
lk_ball_Mean_S5	Rosetta	Lazardis-Karplus anisotropic solvation, calculated by Rosetta, averaged in 3.5-5A shell	float	3531	0.539021
lk_ball_Mean_S7.5	Rosetta	Lazardis-Karplus anisotropic solvation, calculated by Rosetta, averaged in 5-7.5A shell	float	3917	0.646288
lk_ball_Mean_S9	Rosetta	Lazardis-Karplus anisotropic solvation, calculated by Rosetta, averaged in 7.5-9A shell	float	3917	0.670867
lk_ball_Sum_3.5	Rosetta	Lazardis-Karplus anisotropic solvation, calculated by Rosetta, summed in 3.5A sphere	float	3936	0.744122
lk_ball_Sum_5	Rosetta	Lazardis-Karplus anisotropic solvation, calculated by Rosetta, summed in 5A sphere	float	3957	0.707646
lk_ball_Sum_7.5	Rosetta	Lazardis-Karplus anisotropic solvation, calculated by Rosetta, summed in 7.5A sphere	float	3958	0.450615
lk_ball_Sum_9	Rosetta	Lazardis-Karplus anisotropic solvation, calculated by Rosetta, summed in 9A sphere	float	3956	0.373152
lk_ball_Sum_S5	Rosetta	Lazardis-Karplus anisotropic solvation, calculated by Rosetta, summed in 3.5-5A shell	float	3533	0.763405
lk_ball_Sum_S7.5	Rosetta	Lazardis-Karplus anisotropic solvation, calculated by Rosetta, summed in 5-7.5A shell	float	3917	0.627843
lk_ball_Sum_S9	Rosetta	Lazardis-Karplus anisotropic solvation, calculated by Rosetta, summed in 7.5-9A shell	float	3917	0.645507
LongAxHigh	Pocket	Largest radii describing the ellipse that fits the convex hull; calculated for the outermost layer of the pocket void	float	3683	0.598235
LongAxLow	Pocket	Largest radii describing the ellipse that fits the convex hull; calculated for the innermost layer of the pocket void	float	3797	0.673671
LongAxMid	Pocket	Largest radii describing the ellipse that fits the convex hull; calculated for the middle layer of the pocket void	float	3691	0.620351
LongPath	Pocket	Cityblock distance from SITE center to pocket opening grid point	float	3836	0.853819
max_eisen	Lining	Max Eisenburg hydrophobicity value for all residues with a sidechain adjacent to the pocket void	float	15	0.575051
max_kyte	Lining	Max Kyte-Doolittle hydrophobicity value for all residues with a sidechain adjacent to the pocket void	float	15	0.575051
min_eisen	Lining	Min Eisenburg hydrophobicity value for all residues with a sidechain adjacent to the pocket void	float	12	0.588296
min_kyte	Lining	Min Kyte-Doolittle hydrophobicity value for all residues with a sidechain adjacent to the pocket void	float	12	0.588296
NoSC_vol	Lining	Volume of the pocket if all sidechains were removed	float	3693	0.430207
num_pocket_bb	Lining	Number of residues with only backbone atoms adjacent to pocket void	int	154	0.418482
num_pocket_sc	Lining	Number of residues with sidechain atoms adjacent to pocket void	int	143	0.41594
occ_vol	Lining	Van der Waals volume of the side chains of the side-chain-adjacent residues to the pocket void	int	2712	0.424576
OffsetHigh	Pocket	Distance between the geometric center of the pocket grid slice and the origin [0,0]; calculated for the outermost layer of the pocket void	float	3683	0.860048
OffsetLow	Pocket	Distance between the geometric center of the pocket grid slice and the origin [0,0]; calculated for the innermost layer of the pocket void	float	3797	0.86664
OffsetMid	Pocket	Distance between the geometric center of the pocket grid slice and the origin [0,0]; calculated for the middle layer of the pocket void	float	3691	0.873682
omega_Mean_3.5	Rosetta	Omega backbone torsion deviation from ~6 deg, calculated by Rosetta, averaged in 3.5A sphere	float	3925	0.905037
omega_Mean_5	Rosetta	Omega backbone torsion deviation from ~6 deg, calculated by Rosetta, averaged in 5A sphere	float	3951	0.872918
omega_Mean_7.5	Rosetta	Omega backbone torsion deviation from ~6 deg, calculated by Rosetta, averaged in 7.5A sphere	float	3957	0.822036
omega_Mean_9	Rosetta	Omega backbone torsion deviation from ~6 deg, calculated by Rosetta, averaged in 9A sphere	float	3959	0.810374
omega_Mean_S5	Rosetta	Omega backbone torsion deviation from ~6 deg, calculated by Rosetta, averaged in 3.5-5A shell	float	3512	0.863003
omega_Mean_S7.5	Rosetta	Omega backbone torsion deviation from ~6 deg, calculated by Rosetta, averaged in 5-7.5A shell	float	3914	0.85355
omega_Mean_S9	Rosetta	Omega backbone torsion deviation from ~6 deg, calculated by Rosetta, averaged in 7.5-9A shell	float	3912	0.850337
omega_Sum_3.5	Rosetta	Omega backbone torsion deviation from ~6 deg, calculated by Rosetta, summed in 3.5A sphere	float	3916	0.91867
omega_Sum_5	Rosetta	Omega backbone torsion deviation from ~6 deg, calculated by Rosetta, summed in 5A sphere	float	3953	0.866551
omega_Sum_7.5	Rosetta	Omega backbone torsion deviation from ~6 deg, calculated by Rosetta, summed in 7.5A sphere	float	3958	0.703859
omega_Sum_9	Rosetta	Omega backbone torsion deviation from ~6 deg, calculated by Rosetta, summed in 9A sphere	float	3957	0.636721
omega_Sum_S5	Rosetta	Omega backbone torsion deviation from ~6 deg, calculated by Rosetta, summed in 3.5-5A shell	float	3505	0.913125
omega_Sum_S7.5	Rosetta	Omega backbone torsion deviation from ~6 deg, calculated by Rosetta, summed in 5-7.5A shell	float	3910	0.780961
omega_Sum_S9	Rosetta	Omega backbone torsion deviation from ~6 deg, calculated by Rosetta, summed in 7.5-9A shell	float	3908	0.74833
p_aa_pp_Mean_3.5	Rosetta	Probability of an amino acid at the phi/psi angle, calculated by Rosetta, averaged in 3.5A sphere	float	3926	0.872762
p_aa_pp_Mean_5	Rosetta	Probability of an amino acid at the phi/psi angle, calculated by Rosetta, averaged in 5A sphere	float	3954	0.941978
p_aa_pp_Mean_7.5	Rosetta	Probability of an amino acid at the phi/psi angle, calculated by Rosetta, averaged in 7.5A sphere	float	3956	0.937727
p_aa_pp_Mean_9	Rosetta	Probability of an amino acid at the phi/psi angle, calculated by Rosetta, averaged in 9A sphere	float	3959	0.949836
p_aa_pp_Mean_S5	Rosetta	Probability of an amino acid at the phi/psi angle, calculated by Rosetta, averaged in 3.5-5A shell	float	3502	0.854741
p_aa_pp_Mean_S7.5	Rosetta	Probability of an amino acid at the phi/psi angle, calculated by Rosetta, averaged in 5-7.5A shell	float	3913	0.931077
p_aa_pp_Mean_S9	Rosetta	Probability of an amino acid at the phi/psi angle, calculated by Rosetta, averaged in 7.5-9A shell	float	3910	0.92592
p_aa_pp_Sum_3.5	Rosetta	Probability of an amino acid at the phi/psi angle, calculated by Rosetta, summed in 3.5A sphere	float	3922	0.864178
p_aa_pp_Sum_5	Rosetta	Probability of an amino acid at the phi/psi angle, calculated by Rosetta, summed in 5A sphere	float	3949	0.917914
p_aa_pp_Sum_7.5	Rosetta	Probability of an amino acid at the phi/psi angle, calculated by Rosetta, summed in 7.5A sphere	float	3956	0.869385
p_aa_pp_Sum_9	Rosetta	Probability of an amino acid at the phi/psi angle, calculated by Rosetta, summed in 9A sphere	float	3957	0.763614
p_aa_pp_Sum_S5	Rosetta	Probability of an amino acid at the phi/psi angle, calculated by Rosetta, summed in 3.5-5A shell	float	3503	0.891249
p_aa_pp_Sum_S7.5	Rosetta	Probability of an amino acid at the phi/psi angle, calculated by Rosetta, summed in 5-7.5A shell	float	3906	0.888705
p_aa_pp_Sum_S9	Rosetta	Probability of an amino acid at the phi/psi angle, calculated by Rosetta, summed in 7.5-9A shell	float	3902	0.903704
PocketAreaHigh	Pocket	Area of the convex hull that fits all points in the pocket grid slice; calculated for the outermost layer of the pocket void	float	3683	0.538162
PocketAreaLow	Pocket	Area of the convex hull that fits all points in the pocket grid slice; calculated for the innermost layer of the pocket void	float	3797	0.644681
PocketAreaMid	Pocket	Area of the convex hull that fits all points in the pocket grid slice; calculated for the middle layer of the pocket void	float	3691	0.565965
rama_prepro_Mean_3.5	Rosetta	Ramachandran preferences of an amino acid, including shift from preceeding Pro, calculated by Rosetta, averaged in 3.5A sphere	float	3934	0.835751
rama_prepro_Mean_5	Rosetta	Ramachandran preferences of an amino acid, including shift from preceeding Pro, calculated by Rosetta, averaged in 5A sphere	float	3953	0.789342
rama_prepro_Mean_7.5	Rosetta	Ramachandran preferences of an amino acid, including shift from preceeding Pro, calculated by Rosetta, averaged in 7.5A sphere	float	3959	0.778652
rama_prepro_Mean_9	Rosetta	Ramachandran preferences of an amino acid, including shift from preceeding Pro, calculated by Rosetta, averaged in 9A sphere	float	3959	0.744034
rama_prepro_Mean_S5	Rosetta	Ramachandran preferences of an amino acid, including shift from preceeding Pro, calculated by Rosetta, averaged in 3.5-5A shell	float	3518	0.8776
rama_prepro_Mean_S7.5	Rosetta	Ramachandran preferences of an amino acid, including shift from preceeding Pro, calculated by Rosetta, averaged in 5-7.5A shell	float	3918	0.777891
rama_prepro_Mean_S9	Rosetta	Ramachandran preferences of an amino acid, including shift from preceeding Pro, calculated by Rosetta, averaged in 7.5-9A shell	float	3911	0.819445
rama_prepro_Sum_3.5	Rosetta	Ramachandran preferences of an amino acid, including shift from preceeding Pro, calculated by Rosetta, summed in 3.5A sphere	float	3930	0.859539
rama_prepro_Sum_5	Rosetta	Ramachandran preferences of an amino acid, including shift from preceeding Pro, calculated by Rosetta, summed in 5A sphere	float	3950	0.79321
rama_prepro_Sum_7.5	Rosetta	Ramachandran preferences of an amino acid, including shift from preceeding Pro, calculated by Rosetta, summed in 7.5A sphere	float	3959	0.692951
rama_prepro_Sum_9	Rosetta	Ramachandran preferences of an amino acid, including shift from preceeding Pro, calculated by Rosetta, summed in 9A sphere	float	3959	0.616632
rama_prepro_Sum_S5	Rosetta	Ramachandran preferences of an amino acid, including shift from preceeding Pro, calculated by Rosetta, summed in 3.5-5A shell	float	3517	0.892014
rama_prepro_Sum_S7.5	Rosetta	Ramachandran preferences of an amino acid, including shift from preceeding Pro, calculated by Rosetta, summed in 5-7.5A shell	float	3910	0.732251
rama_prepro_Sum_S9	Rosetta	Ramachandran preferences of an amino acid, including shift from preceeding Pro, calculated by Rosetta, summed in 7.5-9A shell	float	3907	0.763772
SC_vol_perc	Lining	occ_vol / (Vol+occ_vol)	float	3242	0.495244
ShortAxHigh	Pocket	Smallest radii describing the ellipse that fits the convex hull; calculated for the outermost layer of the pocket void	float	3683	0.552912
ShortAxLow	Pocket	Smallest radii describing the ellipse that fits the convex hull; calculated for the innermost layer of the pocket void	float	3797	0.663988
ShortAxMid	Pocket	Smallest radii describing the ellipse that fits the convex hull; calculated for the middle layer of the pocket void	float	3691	0.588575
SITEDistCenter	Pocket	Distance from protein centroid to SITE center	float	3985	0.569315
SITEDistNormCenter	Pocket	SITEDistCenter/distance to farthest atom in protein	float	3985	0.50669
skew_eisen	Lining	Skew of the Eisenburg hydrophobicity value for all residues with a sidechain adjacent to the pocket void	float	3983	0.791669
skew_kyte	Lining	Skew of the Kyte-Doolittle hydrophobicity value for all residues with a sidechain adjacent to the pocket void	float	3984	0.814626
std_dev_eisen	Lining	Standard deviation of the Eisenburg hydrophobicity value for all residues with a sidechain adjacent to the pocket void	float	3982	0.830135
std_dev_kyte	Lining	Standard deviation of the Kyte-Doolittle hydrophobicity value for all residues with a sidechain adjacent to the pocket void	float	3976	0.779801
Vol	Pocket	Volume of the pocket, calculated by Rosetta pocket_grid	float	2448	0.394722

## Sheet: Supplementary Data 1c
Supplementary Data 1c. feature details: All 67 feature set names and the features included in them.
The ‘Gen’ feature domain originally included features which have been removed, leaving only features redundant with the Pocket domain. As the result, the following feature sets are redundant; AllSumSphMinusGen and AllSumSph, AllMeanSphMinusGen and AllMeanSph, AllSumShellMinusGen and AllSumShell, AllMeanShellMinusGen and AllMeanShell. Additionally, AllMinusRosShell, AllMinusRosSph and LinPocketEle…
columns	description
feature set	Describes the feature categories included/excluded in the feature set and calculation used for Rosetta Category, if included.
feature #	Variable name for a feature included in the feature set
feature set	feature 1	feature 2	feature 3	feature 4	feature 5	feature 6	feature 7	feature 8	feature 9	feature 10	feature 11	feature 12	feature 13	feature 14	feature 15	feature 16	feature 17	feature 18	feature 19	feature 20	feature 21	feature 22	feature 23	feature 24	feature 25	feature 26	feature 27	feature 28	feature 29	feature 30	feature 31	feature 32	feature 33	feature 34	feature 35	feature 36	feature 37	feature 38	feature 39	feature 40	feature 41	feature 42	feature 43	feature 44	feature 45	feature 46	feature 47	feature 48	feature 49
AllMeanShell	Depth	Elec_ins_max_DestabRank	Elec_ins_max_ResSigDev	Elec_ins_max_StabRank	Elec_ins_max_dpKa_titr	Elec_ins_max_mu2	Elec_ins_max_mu3	Elec_ins_max_mu4	Elec_ins_max_pKa_shift	Elec_ins_mean_DestabRank	Elec_ins_mean_ResSigDev	Elec_ins_mean_StabRank	Elec_ins_mean_mu2	Elec_ins_mean_mu3	Elec_ins_mean_mu4	Elec_ins_min_dpKa_titr	Elec_ins_min_pKa_shift	Elec_outs_max_DestabRank	Elec_outs_max_ResSigDev	Elec_outs_max_StabRank	Elec_outs_max_dpKa_titr	Elec_outs_max_mu2	Elec_outs_max_mu3	Elec_outs_max_mu4	Elec_outs_max_pKa_shift	Elec_outs_mean_DestabRank	Elec_outs_mean_ResSigDev	Elec_outs_mean_StabRank	Elec_outs_mean_mu2	Elec_outs_mean_mu3	Elec_outs_mean_mu4	Elec_outs_min_dpKa_titr	Elec_outs_min_pKa_shift	Elec_xenv_DestabRank	Elec_xenv_StabRank	Elec_xenv_mu2	Elec_xenv_mu3	Elec_xenv_mu4	LiningArea	LongAxHigh	LongAxLow	LongAxMid	LongPath	NoSC_vol	OffsetHigh	OffsetLow	OffsetMid	PocketAreaHigh	PocketAreaLow
AllMeanShellMinusElectro	Depth	LiningArea	LongAxHigh	LongAxLow	LongAxMid	LongPath	NoSC_vol	OffsetHigh	OffsetLow	OffsetMid	PocketAreaHigh	PocketAreaLow	PocketAreaMid	SC_vol_perc	SITEDistCenter	SITEDistNormCenter	ShortAxHigh	ShortAxLow	ShortAxMid	Vol	avg_eisen_hp	avg_kyte_hp	fa_atr_Mean_3.5	fa_atr_Mean_S5	fa_atr_Mean_S7.5	fa_atr_Mean_S9	fa_dun_dev_Mean_3.5	fa_dun_dev_Mean_S5	fa_dun_dev_Mean_S7.5	fa_dun_dev_Mean_S9	fa_dun_rot_Mean_3.5	fa_dun_rot_Mean_S5	fa_dun_rot_Mean_S7.5	fa_dun_rot_Mean_S9	fa_dun_semi_Mean_3.5	fa_dun_semi_Mean_S5	fa_dun_semi_Mean_S7.5	fa_dun_semi_Mean_S9	fa_elec_Mean_3.5	fa_elec_Mean_S5	fa_elec_Mean_S7.5	fa_elec_Mean_S9	fa_intra_atr_xover4_Mean_3.5	fa_intra_atr_xover4_Mean_S5	fa_intra_atr_xover4_Mean_S7.5	fa_intra_atr_xover4_Mean_S9	fa_intra_elec_Mean_3.5	fa_intra_elec_Mean_S5	fa_intra_elec_Mean_S7.5
AllMeanShellMinusGen	Depth	Elec_ins_max_DestabRank	Elec_ins_max_ResSigDev	Elec_ins_max_StabRank	Elec_ins_max_dpKa_titr	Elec_ins_max_mu2	Elec_ins_max_mu3	Elec_ins_max_mu4	Elec_ins_max_pKa_shift	Elec_ins_mean_DestabRank	Elec_ins_mean_ResSigDev	Elec_ins_mean_StabRank	Elec_ins_mean_mu2	Elec_ins_mean_mu3	Elec_ins_mean_mu4	Elec_ins_min_dpKa_titr	Elec_ins_min_pKa_shift	Elec_outs_max_DestabRank	Elec_outs_max_ResSigDev	Elec_outs_max_StabRank	Elec_outs_max_dpKa_titr	Elec_outs_max_mu2	Elec_outs_max_mu3	Elec_outs_max_mu4	Elec_outs_max_pKa_shift	Elec_outs_mean_DestabRank	Elec_outs_mean_ResSigDev	Elec_outs_mean_StabRank	Elec_outs_mean_mu2	Elec_outs_mean_mu3	Elec_outs_mean_mu4	Elec_outs_min_dpKa_titr	Elec_outs_min_pKa_shift	Elec_xenv_DestabRank	Elec_xenv_StabRank	Elec_xenv_mu2	Elec_xenv_mu3	Elec_xenv_mu4	LiningArea	LongAxHigh	LongAxLow	LongAxMid	LongPath	NoSC_vol	OffsetHigh	OffsetLow	OffsetMid	PocketAreaHigh	PocketAreaLow
AllMeanShellMinusGeom	Depth	Elec_ins_max_DestabRank	Elec_ins_max_ResSigDev	Elec_ins_max_StabRank	Elec_ins_max_dpKa_titr	Elec_ins_max_mu2	Elec_ins_max_mu3	Elec_ins_max_mu4	Elec_ins_max_pKa_shift	Elec_ins_mean_DestabRank	Elec_ins_mean_ResSigDev	Elec_ins_mean_StabRank	Elec_ins_mean_mu2	Elec_ins_mean_mu3	Elec_ins_mean_mu4	Elec_ins_min_dpKa_titr	Elec_ins_min_pKa_shift	Elec_outs_max_DestabRank	Elec_outs_max_ResSigDev	Elec_outs_max_StabRank	Elec_outs_max_dpKa_titr	Elec_outs_max_mu2	Elec_outs_max_mu3	Elec_outs_max_mu4	Elec_outs_max_pKa_shift	Elec_outs_mean_DestabRank	Elec_outs_mean_ResSigDev	Elec_outs_mean_StabRank	Elec_outs_mean_mu2	Elec_outs_mean_mu3	Elec_outs_mean_mu4	Elec_outs_min_dpKa_titr	Elec_outs_min_pKa_shift	Elec_xenv_DestabRank	Elec_xenv_StabRank	Elec_xenv_mu2	Elec_xenv_mu3	Elec_xenv_mu4	LiningArea	LongAxHigh	LongAxLow	LongAxMid	LongPath	NoSC_vol	OffsetHigh	OffsetLow	OffsetMid	PocketAreaHigh	PocketAreaLow
AllMeanShellMinusLin	Depth	Elec_ins_max_DestabRank	Elec_ins_max_ResSigDev	Elec_ins_max_StabRank	Elec_ins_max_dpKa_titr	Elec_ins_max_mu2	Elec_ins_max_mu3	Elec_ins_max_mu4	Elec_ins_max_pKa_shift	Elec_ins_mean_DestabRank	Elec_ins_mean_ResSigDev	Elec_ins_mean_StabRank	Elec_ins_mean_mu2	Elec_ins_mean_mu3	Elec_ins_mean_mu4	Elec_ins_min_dpKa_titr	Elec_ins_min_pKa_shift	Elec_outs_max_DestabRank	Elec_outs_max_ResSigDev	Elec_outs_max_StabRank	Elec_outs_max_dpKa_titr	Elec_outs_max_mu2	Elec_outs_max_mu3	Elec_outs_max_mu4	Elec_outs_max_pKa_shift	Elec_outs_mean_DestabRank	Elec_outs_mean_ResSigDev	Elec_outs_mean_StabRank	Elec_outs_mean_mu2	Elec_outs_mean_mu3	Elec_outs_mean_mu4	Elec_outs_min_dpKa_titr	Elec_outs_min_pKa_shift	Elec_xenv_DestabRank	Elec_xenv_StabRank	Elec_xenv_mu2	Elec_xenv_mu3	Elec_xenv_mu4	LongAxHigh	LongAxLow	LongAxMid	LongPath	OffsetHigh	OffsetLow	OffsetMid	PocketAreaHigh	PocketAreaLow	PocketAreaMid	SITEDistCenter
AllMeanShellMinusPocket	Depth	Elec_ins_max_DestabRank	Elec_ins_max_ResSigDev	Elec_ins_max_StabRank	Elec_ins_max_dpKa_titr	Elec_ins_max_mu2	Elec_ins_max_mu3	Elec_ins_max_mu4	Elec_ins_max_pKa_shift	Elec_ins_mean_DestabRank	Elec_ins_mean_ResSigDev	Elec_ins_mean_StabRank	Elec_ins_mean_mu2	Elec_ins_mean_mu3	Elec_ins_mean_mu4	Elec_ins_min_dpKa_titr	Elec_ins_min_pKa_shift	Elec_outs_max_DestabRank	Elec_outs_max_ResSigDev	Elec_outs_max_StabRank	Elec_outs_max_dpKa_titr	Elec_outs_max_mu2	Elec_outs_max_mu3	Elec_outs_max_mu4	Elec_outs_max_pKa_shift	Elec_outs_mean_DestabRank	Elec_outs_mean_ResSigDev	Elec_outs_mean_StabRank	Elec_outs_mean_mu2	Elec_outs_mean_mu3	Elec_outs_mean_mu4	Elec_outs_min_dpKa_titr	Elec_outs_min_pKa_shift	Elec_xenv_DestabRank	Elec_xenv_StabRank	Elec_xenv_mu2	Elec_xenv_mu3	Elec_xenv_mu4	LiningArea	NoSC_vol	SC_vol_perc	SITEDistCenter	SITEDistNormCenter	Vol	avg_eisen_hp	avg_kyte_hp	fa_atr_Mean_3.5	fa_atr_Mean_S5	fa_atr_Mean_S7.5
AllMeanSph	Depth	Elec_ins_max_DestabRank	Elec_ins_max_ResSigDev	Elec_ins_max_StabRank	Elec_ins_max_dpKa_titr	Elec_ins_max_mu2	Elec_ins_max_mu3	Elec_ins_max_mu4	Elec_ins_max_pKa_shift	Elec_ins_mean_DestabRank	Elec_ins_mean_ResSigDev	Elec_ins_mean_StabRank	Elec_ins_mean_mu2	Elec_ins_mean_mu3	Elec_ins_mean_mu4	Elec_ins_min_dpKa_titr	Elec_ins_min_pKa_shift	Elec_outs_max_DestabRank	Elec_outs_max_ResSigDev	Elec_outs_max_StabRank	Elec_outs_max_dpKa_titr	Elec_outs_max_mu2	Elec_outs_max_mu3	Elec_outs_max_mu4	Elec_outs_max_pKa_shift	Elec_outs_mean_DestabRank	Elec_outs_mean_ResSigDev	Elec_outs_mean_StabRank	Elec_outs_mean_mu2	Elec_outs_mean_mu3	Elec_outs_mean_mu4	Elec_outs_min_dpKa_titr	Elec_outs_min_pKa_shift	Elec_xenv_DestabRank	Elec_xenv_StabRank	Elec_xenv_mu2	Elec_xenv_mu3	Elec_xenv_mu4	LiningArea	LongAxHigh	LongAxLow	LongAxMid	LongPath	NoSC_vol	OffsetHigh	OffsetLow	OffsetMid	PocketAreaHigh	PocketAreaLow
AllMeanSphMinusElectro	Depth	LiningArea	LongAxHigh	LongAxLow	LongAxMid	LongPath	NoSC_vol	OffsetHigh	OffsetLow	OffsetMid	PocketAreaHigh	PocketAreaLow	PocketAreaMid	SC_vol_perc	SITEDistCenter	SITEDistNormCenter	ShortAxHigh	ShortAxLow	ShortAxMid	Vol	avg_eisen_hp	avg_kyte_hp	fa_atr_Mean_3.5	fa_atr_Mean_5	fa_atr_Mean_7.5	fa_atr_Mean_9	fa_dun_dev_Mean_3.5	fa_dun_dev_Mean_5	fa_dun_dev_Mean_7.5	fa_dun_dev_Mean_9	fa_dun_rot_Mean_3.5	fa_dun_rot_Mean_5	fa_dun_rot_Mean_7.5	fa_dun_rot_Mean_9	fa_dun_semi_Mean_3.5	fa_dun_semi_Mean_5	fa_dun_semi_Mean_7.5	fa_dun_semi_Mean_9	fa_elec_Mean_3.5	fa_elec_Mean_5	fa_elec_Mean_7.5	fa_elec_Mean_9	fa_intra_atr_xover4_Mean_3.5	fa_intra_atr_xover4_Mean_5	fa_intra_atr_xover4_Mean_7.5	fa_intra_atr_xover4_Mean_9	fa_intra_elec_Mean_3.5	fa_intra_elec_Mean_5	fa_intra_elec_Mean_7.5
AllMeanSphMinusGen	Depth	Elec_ins_max_DestabRank	Elec_ins_max_ResSigDev	Elec_ins_max_StabRank	Elec_ins_max_dpKa_titr	Elec_ins_max_mu2	Elec_ins_max_mu3	Elec_ins_max_mu4	Elec_ins_max_pKa_shift	Elec_ins_mean_DestabRank	Elec_ins_mean_ResSigDev	Elec_ins_mean_StabRank	Elec_ins_mean_mu2	Elec_ins_mean_mu3	Elec_ins_mean_mu4	Elec_ins_min_dpKa_titr	Elec_ins_min_pKa_shift	Elec_outs_max_DestabRank	Elec_outs_max_ResSigDev	Elec_outs_max_StabRank	Elec_outs_max_dpKa_titr	Elec_outs_max_mu2	Elec_outs_max_mu3	Elec_outs_max_mu4	Elec_outs_max_pKa_shift	Elec_outs_mean_DestabRank	Elec_outs_mean_ResSigDev	Elec_outs_mean_StabRank	Elec_outs_mean_mu2	Elec_outs_mean_mu3	Elec_outs_mean_mu4	Elec_outs_min_dpKa_titr	Elec_outs_min_pKa_shift	Elec_xenv_DestabRank	Elec_xenv_StabRank	Elec_xenv_mu2	Elec_xenv_mu3	Elec_xenv_mu4	LiningArea	LongAxHigh	LongAxLow	LongAxMid	LongPath	NoSC_vol	OffsetHigh	OffsetLow	OffsetMid	PocketAreaHigh	PocketAreaLow
AllMeanSphMinusGeom	Depth	Elec_ins_max_DestabRank	Elec_ins_max_ResSigDev	Elec_ins_max_StabRank	Elec_ins_max_dpKa_titr	Elec_ins_max_mu2	Elec_ins_max_mu3	Elec_ins_max_mu4	Elec_ins_max_pKa_shift	Elec_ins_mean_DestabRank	Elec_ins_mean_ResSigDev	Elec_ins_mean_StabRank	Elec_ins_mean_mu2	Elec_ins_mean_mu3	Elec_ins_mean_mu4	Elec_ins_min_dpKa_titr	Elec_ins_min_pKa_shift	Elec_outs_max_DestabRank	Elec_outs_max_ResSigDev	Elec_outs_max_StabRank	Elec_outs_max_dpKa_titr	Elec_outs_max_mu2	Elec_outs_max_mu3	Elec_outs_max_mu4	Elec_outs_max_pKa_shift	Elec_outs_mean_DestabRank	Elec_outs_mean_ResSigDev	Elec_outs_mean_StabRank	Elec_outs_mean_mu2	Elec_outs_mean_mu3	Elec_outs_mean_mu4	Elec_outs_min_dpKa_titr	Elec_outs_min_pKa_shift	Elec_xenv_DestabRank	Elec_xenv_StabRank	Elec_xenv_mu2	Elec_xenv_mu3	Elec_xenv_mu4	LiningArea	LongAxHigh	LongAxLow	LongAxMid	LongPath	NoSC_vol	OffsetHigh	OffsetLow	OffsetMid	PocketAreaHigh	PocketAreaLow
AllMeanSphMinusLin	Depth	Elec_ins_max_DestabRank	Elec_ins_max_ResSigDev	Elec_ins_max_StabRank	Elec_ins_max_dpKa_titr	Elec_ins_max_mu2	Elec_ins_max_mu3	Elec_ins_max_mu4	Elec_ins_max_pKa_shift	Elec_ins_mean_DestabRank	Elec_ins_mean_ResSigDev	Elec_ins_mean_StabRank	Elec_ins_mean_mu2	Elec_ins_mean_mu3	Elec_ins_mean_mu4	Elec_ins_min_dpKa_titr	Elec_ins_min_pKa_shift	Elec_outs_max_DestabRank	Elec_outs_max_ResSigDev	Elec_outs_max_StabRank	Elec_outs_max_dpKa_titr	Elec_outs_max_mu2	Elec_outs_max_mu3	Elec_outs_max_mu4	Elec_outs_max_pKa_shift	Elec_outs_mean_DestabRank	Elec_outs_mean_ResSigDev	Elec_outs_mean_StabRank	Elec_outs_mean_mu2	Elec_outs_mean_mu3	Elec_outs_mean_mu4	Elec_outs_min_dpKa_titr	Elec_outs_min_pKa_shift	Elec_xenv_DestabRank	Elec_xenv_StabRank	Elec_xenv_mu2	Elec_xenv_mu3	Elec_xenv_mu4	LongAxHigh	LongAxLow	LongAxMid	LongPath	OffsetHigh	OffsetLow	OffsetMid	PocketAreaHigh	PocketAreaLow	PocketAreaMid	SITEDistCenter
AllMeanSphMinusPocket	Depth	Elec_ins_max_DestabRank	Elec_ins_max_ResSigDev	Elec_ins_max_StabRank	Elec_ins_max_dpKa_titr	Elec_ins_max_mu2	Elec_ins_max_mu3	Elec_ins_max_mu4	Elec_ins_max_pKa_shift	Elec_ins_mean_DestabRank	Elec_ins_mean_ResSigDev	Elec_ins_mean_StabRank	Elec_ins_mean_mu2	Elec_ins_mean_mu3	Elec_ins_mean_mu4	Elec_ins_min_dpKa_titr	Elec_ins_min_pKa_shift	Elec_outs_max_DestabRank	Elec_outs_max_ResSigDev	Elec_outs_max_StabRank	Elec_outs_max_dpKa_titr	Elec_outs_max_mu2	Elec_outs_max_mu3	Elec_outs_max_mu4	Elec_outs_max_pKa_shift	Elec_outs_mean_DestabRank	Elec_outs_mean_ResSigDev	Elec_outs_mean_StabRank	Elec_outs_mean_mu2	Elec_outs_mean_mu3	Elec_outs_mean_mu4	Elec_outs_min_dpKa_titr	Elec_outs_min_pKa_shift	Elec_xenv_DestabRank	Elec_xenv_StabRank	Elec_xenv_mu2	Elec_xenv_mu3	Elec_xenv_mu4	LiningArea	NoSC_vol	SC_vol_perc	SITEDistCenter	SITEDistNormCenter	Vol	avg_eisen_hp	avg_kyte_hp	fa_atr_Mean_3.5	fa_atr_Mean_5	fa_atr_Mean_7.5
AllMinusRosShell	Depth	Elec_ins_max_DestabRank	Elec_ins_max_ResSigDev	Elec_ins_max_StabRank	Elec_ins_max_dpKa_titr	Elec_ins_max_mu2	Elec_ins_max_mu3	Elec_ins_max_mu4	Elec_ins_max_pKa_shift	Elec_ins_mean_DestabRank	Elec_ins_mean_ResSigDev	Elec_ins_mean_StabRank	Elec_ins_mean_mu2	Elec_ins_mean_mu3	Elec_ins_mean_mu4	Elec_ins_min_dpKa_titr	Elec_ins_min_pKa_shift	Elec_outs_max_DestabRank	Elec_outs_max_ResSigDev	Elec_outs_max_StabRank	Elec_outs_max_dpKa_titr	Elec_outs_max_mu2	Elec_outs_max_mu3	Elec_outs_max_mu4	Elec_outs_max_pKa_shift	Elec_outs_mean_DestabRank	Elec_outs_mean_ResSigDev	Elec_outs_mean_StabRank	Elec_outs_mean_mu2	Elec_outs_mean_mu3	Elec_outs_mean_mu4	Elec_outs_min_dpKa_titr	Elec_outs_min_pKa_shift	Elec_xenv_DestabRank	Elec_xenv_StabRank	Elec_xenv_mu2	Elec_xenv_mu3	Elec_xenv_mu4	LiningArea	LongAxHigh	LongAxLow	LongAxMid	LongPath	NoSC_vol	OffsetHigh	OffsetLow	OffsetMid	PocketAreaHigh	PocketAreaLow
AllMinusRosSph	Depth	Elec_ins_max_DestabRank	Elec_ins_max_ResSigDev	Elec_ins_max_StabRank	Elec_ins_max_dpKa_titr	Elec_ins_max_mu2	Elec_ins_max_mu3	Elec_ins_max_mu4	Elec_ins_max_pKa_shift	Elec_ins_mean_DestabRank	Elec_ins_mean_ResSigDev	Elec_ins_mean_StabRank	Elec_ins_mean_mu2	Elec_ins_mean_mu3	Elec_ins_mean_mu4	Elec_ins_min_dpKa_titr	Elec_ins_min_pKa_shift	Elec_outs_max_DestabRank	Elec_outs_max_ResSigDev	Elec_outs_max_StabRank	Elec_outs_max_dpKa_titr	Elec_outs_max_mu2	Elec_outs_max_mu3	Elec_outs_max_mu4	Elec_outs_max_pKa_shift	Elec_outs_mean_DestabRank	Elec_outs_mean_ResSigDev	Elec_outs_mean_StabRank	Elec_outs_mean_mu2	Elec_outs_mean_mu3	Elec_outs_mean_mu4	Elec_outs_min_dpKa_titr	Elec_outs_min_pKa_shift	Elec_xenv_DestabRank	Elec_xenv_StabRank	Elec_xenv_mu2	Elec_xenv_mu3	Elec_xenv_mu4	LiningArea	LongAxHigh	LongAxLow	LongAxMid	LongPath	NoSC_vol	OffsetHigh	OffsetLow	OffsetMid	PocketAreaHigh	PocketAreaLow
AllSumShell	Depth	Elec_ins_max_DestabRank	Elec_ins_max_ResSigDev	Elec_ins_max_StabRank	Elec_ins_max_dpKa_titr	Elec_ins_max_mu2	Elec_ins_max_mu3	Elec_ins_max_mu4	Elec_ins_max_pKa_shift	Elec_ins_mean_DestabRank	Elec_ins_mean_ResSigDev	Elec_ins_mean_StabRank	Elec_ins_mean_mu2	Elec_ins_mean_mu3	Elec_ins_mean_mu4	Elec_ins_min_dpKa_titr	Elec_ins_min_pKa_shift	Elec_outs_max_DestabRank	Elec_outs_max_ResSigDev	Elec_outs_max_StabRank	Elec_outs_max_dpKa_titr	Elec_outs_max_mu2	Elec_outs_max_mu3	Elec_outs_max_mu4	Elec_outs_max_pKa_shift	Elec_outs_mean_DestabRank	Elec_outs_mean_ResSigDev	Elec_outs_mean_StabRank	Elec_outs_mean_mu2	Elec_outs_mean_mu3	Elec_outs_mean_mu4	Elec_outs_min_dpKa_titr	Elec_outs_min_pKa_shift	Elec_xenv_DestabRank	Elec_xenv_StabRank	Elec_xenv_mu2	Elec_xenv_mu3	Elec_xenv_mu4	LiningArea	LongAxHigh	LongAxLow	LongAxMid	LongPath	NoSC_vol	OffsetHigh	OffsetLow	OffsetMid	PocketAreaHigh	PocketAreaLow
AllSumShellMinusElectro	Depth	LiningArea	LongAxHigh	LongAxLow	LongAxMid	LongPath	NoSC_vol	OffsetHigh	OffsetLow	OffsetMid	PocketAreaHigh	PocketAreaLow	PocketAreaMid	SC_vol_perc	SITEDistCenter	SITEDistNormCenter	ShortAxHigh	ShortAxLow	ShortAxMid	Vol	avg_eisen_hp	avg_kyte_hp	fa_atr_Sum_3.5	fa_atr_Sum_S5	fa_atr_Sum_S7.5	fa_atr_Sum_S9	fa_dun_dev_Sum_3.5	fa_dun_dev_Sum_S5	fa_dun_dev_Sum_S7.5	fa_dun_dev_Sum_S9	fa_dun_rot_Sum_3.5	fa_dun_rot_Sum_S5	fa_dun_rot_Sum_S7.5	fa_dun_rot_Sum_S9	fa_dun_semi_Sum_3.5	fa_dun_semi_Sum_S5	fa_dun_semi_Sum_S7.5	fa_dun_semi_Sum_S9	fa_elec_Sum_3.5	fa_elec_Sum_S5	fa_elec_Sum_S7.5	fa_elec_Sum_S9	fa_intra_atr_xover4_Sum_3.5	fa_intra_atr_xover4_Sum_S5	fa_intra_atr_xover4_Sum_S7.5	fa_intra_atr_xover4_Sum_S9	fa_intra_elec_Sum_3.5	fa_intra_elec_Sum_S5	fa_intra_elec_Sum_S7.5
AllSumShellMinusGen	Depth	Elec_ins_max_DestabRank	Elec_ins_max_ResSigDev	Elec_ins_max_StabRank	Elec_ins_max_dpKa_titr	Elec_ins_max_mu2	Elec_ins_max_mu3	Elec_ins_max_mu4	Elec_ins_max_pKa_shift	Elec_ins_mean_DestabRank	Elec_ins_mean_ResSigDev	Elec_ins_mean_StabRank	Elec_ins_mean_mu2	Elec_ins_mean_mu3	Elec_ins_mean_mu4	Elec_ins_min_dpKa_titr	Elec_ins_min_pKa_shift	Elec_outs_max_DestabRank	Elec_outs_max_ResSigDev	Elec_outs_max_StabRank	Elec_outs_max_dpKa_titr	Elec_outs_max_mu2	Elec_outs_max_mu3	Elec_outs_max_mu4	Elec_outs_max_pKa_shift	Elec_outs_mean_DestabRank	Elec_outs_mean_ResSigDev	Elec_outs_mean_StabRank	Elec_outs_mean_mu2	Elec_outs_mean_mu3	Elec_outs_mean_mu4	Elec_outs_min_dpKa_titr	Elec_outs_min_pKa_shift	Elec_xenv_DestabRank	Elec_xenv_StabRank	Elec_xenv_mu2	Elec_xenv_mu3	Elec_xenv_mu4	LiningArea	LongAxHigh	LongAxLow	LongAxMid	LongPath	NoSC_vol	OffsetHigh	OffsetLow	OffsetMid	PocketAreaHigh	PocketAreaLow
AllSumShellMinusGeom	Depth	Elec_ins_max_DestabRank	Elec_ins_max_ResSigDev	Elec_ins_max_StabRank	Elec_ins_max_dpKa_titr	Elec_ins_max_mu2	Elec_ins_max_mu3	Elec_ins_max_mu4	Elec_ins_max_pKa_shift	Elec_ins_mean_DestabRank	Elec_ins_mean_ResSigDev	Elec_ins_mean_StabRank	Elec_ins_mean_mu2	Elec_ins_mean_mu3	Elec_ins_mean_mu4	Elec_ins_min_dpKa_titr	Elec_ins_min_pKa_shift	Elec_outs_max_DestabRank	Elec_outs_max_ResSigDev	Elec_outs_max_StabRank	Elec_outs_max_dpKa_titr	Elec_outs_max_mu2	Elec_outs_max_mu3	Elec_outs_max_mu4	Elec_outs_max_pKa_shift	Elec_outs_mean_DestabRank	Elec_outs_mean_ResSigDev	Elec_outs_mean_StabRank	Elec_outs_mean_mu2	Elec_outs_mean_mu3	Elec_outs_mean_mu4	Elec_outs_min_dpKa_titr	Elec_outs_min_pKa_shift	Elec_xenv_DestabRank	Elec_xenv_StabRank	Elec_xenv_mu2	Elec_xenv_mu3	Elec_xenv_mu4	LiningArea	LongAxHigh	LongAxLow	LongAxMid	LongPath	NoSC_vol	OffsetHigh	OffsetLow	OffsetMid	PocketAreaHigh	PocketAreaLow
AllSumShellMinusLin	Depth	Elec_ins_max_DestabRank	Elec_ins_max_ResSigDev	Elec_ins_max_StabRank	Elec_ins_max_dpKa_titr	Elec_ins_max_mu2	Elec_ins_max_mu3	Elec_ins_max_mu4	Elec_ins_max_pKa_shift	Elec_ins_mean_DestabRank	Elec_ins_mean_ResSigDev	Elec_ins_mean_StabRank	Elec_ins_mean_mu2	Elec_ins_mean_mu3	Elec_ins_mean_mu4	Elec_ins_min_dpKa_titr	Elec_ins_min_pKa_shift	Elec_outs_max_DestabRank	Elec_outs_max_ResSigDev	Elec_outs_max_StabRank	Elec_outs_max_dpKa_titr	Elec_outs_max_mu2	Elec_outs_max_mu3	Elec_outs_max_mu4	Elec_outs_max_pKa_shift	Elec_outs_mean_DestabRank	Elec_outs_mean_ResSigDev	Elec_outs_mean_StabRank	Elec_outs_mean_mu2	Elec_outs_mean_mu3	Elec_outs_mean_mu4	Elec_outs_min_dpKa_titr	Elec_outs_min_pKa_shift	Elec_xenv_DestabRank	Elec_xenv_StabRank	Elec_xenv_mu2	Elec_xenv_mu3	Elec_xenv_mu4	LongAxHigh	LongAxLow	LongAxMid	LongPath	OffsetHigh	OffsetLow	OffsetMid	PocketAreaHigh	PocketAreaLow	PocketAreaMid	SITEDistCenter
AllSumShellMinusPocket	Depth	Elec_ins_max_DestabRank	Elec_ins_max_ResSigDev	Elec_ins_max_StabRank	Elec_ins_max_dpKa_titr	Elec_ins_max_mu2	Elec_ins_max_mu3	Elec_ins_max_mu4	Elec_ins_max_pKa_shift	Elec_ins_mean_DestabRank	Elec_ins_mean_ResSigDev	Elec_ins_mean_StabRank	Elec_ins_mean_mu2	Elec_ins_mean_mu3	Elec_ins_mean_mu4	Elec_ins_min_dpKa_titr	Elec_ins_min_pKa_shift	Elec_outs_max_DestabRank	Elec_outs_max_ResSigDev	Elec_outs_max_StabRank	Elec_outs_max_dpKa_titr	Elec_outs_max_mu2	Elec_outs_max_mu3	Elec_outs_max_mu4	Elec_outs_max_pKa_shift	Elec_outs_mean_DestabRank	Elec_outs_mean_ResSigDev	Elec_outs_mean_StabRank	Elec_outs_mean_mu2	Elec_outs_mean_mu3	Elec_outs_mean_mu4	Elec_outs_min_dpKa_titr	Elec_outs_min_pKa_shift	Elec_xenv_DestabRank	Elec_xenv_StabRank	Elec_xenv_mu2	Elec_xenv_mu3	Elec_xenv_mu4	LiningArea	NoSC_vol	SC_vol_perc	SITEDistCenter	SITEDistNormCenter	Vol	avg_eisen_hp	avg_kyte_hp	fa_atr_Sum_3.5	fa_atr_Sum_S5	fa_atr_Sum_S7.5
AllSumSph	Depth	Elec_ins_max_DestabRank	Elec_ins_max_ResSigDev	Elec_ins_max_StabRank	Elec_ins_max_dpKa_titr	Elec_ins_max_mu2	Elec_ins_max_mu3	Elec_ins_max_mu4	Elec_ins_max_pKa_shift	Elec_ins_mean_DestabRank	Elec_ins_mean_ResSigDev	Elec_ins_mean_StabRank	Elec_ins_mean_mu2	Elec_ins_mean_mu3	Elec_ins_mean_mu4	Elec_ins_min_dpKa_titr	Elec_ins_min_pKa_shift	Elec_outs_max_DestabRank	Elec_outs_max_ResSigDev	Elec_outs_max_StabRank	Elec_outs_max_dpKa_titr	Elec_outs_max_mu2	Elec_outs_max_mu3	Elec_outs_max_mu4	Elec_outs_max_pKa_shift	Elec_outs_mean_DestabRank	Elec_outs_mean_ResSigDev	Elec_outs_mean_StabRank	Elec_outs_mean_mu2	Elec_outs_mean_mu3	Elec_outs_mean_mu4	Elec_outs_min_dpKa_titr	Elec_outs_min_pKa_shift	Elec_xenv_DestabRank	Elec_xenv_StabRank	Elec_xenv_mu2	Elec_xenv_mu3	Elec_xenv_mu4	LiningArea	LongAxHigh	LongAxLow	LongAxMid	LongPath	NoSC_vol	OffsetHigh	OffsetLow	OffsetMid	PocketAreaHigh	PocketAreaLow
AllSumSphMinusElectro	Depth	LiningArea	LongAxHigh	LongAxLow	LongAxMid	LongPath	NoSC_vol	OffsetHigh	OffsetLow	OffsetMid	PocketAreaHigh	PocketAreaLow	PocketAreaMid	SC_vol_perc	SITEDistCenter	SITEDistNormCenter	ShortAxHigh	ShortAxLow	ShortAxMid	Vol	avg_eisen_hp	avg_kyte_hp	fa_atr_Sum_3.5	fa_atr_Sum_5	fa_atr_Sum_7.5	fa_atr_Sum_9	fa_dun_dev_Sum_3.5	fa_dun_dev_Sum_5	fa_dun_dev_Sum_7.5	fa_dun_dev_Sum_9	fa_dun_rot_Sum_3.5	fa_dun_rot_Sum_5	fa_dun_rot_Sum_7.5	fa_dun_rot_Sum_9	fa_dun_semi_Sum_3.5	fa_dun_semi_Sum_5	fa_dun_semi_Sum_7.5	fa_dun_semi_Sum_9	fa_elec_Sum_3.5	fa_elec_Sum_5	fa_elec_Sum_7.5	fa_elec_Sum_9	fa_intra_atr_xover4_Sum_3.5	fa_intra_atr_xover4_Sum_5	fa_intra_atr_xover4_Sum_7.5	fa_intra_atr_xover4_Sum_9	fa_intra_elec_Sum_3.5	fa_intra_elec_Sum_5	fa_intra_elec_Sum_7.5
AllSumSphMinusGen	Depth	Elec_ins_max_DestabRank	Elec_ins_max_ResSigDev	Elec_ins_max_StabRank	Elec_ins_max_dpKa_titr	Elec_ins_max_mu2	Elec_ins_max_mu3	Elec_ins_max_mu4	Elec_ins_max_pKa_shift	Elec_ins_mean_DestabRank	Elec_ins_mean_ResSigDev	Elec_ins_mean_StabRank	Elec_ins_mean_mu2	Elec_ins_mean_mu3	Elec_ins_mean_mu4	Elec_ins_min_dpKa_titr	Elec_ins_min_pKa_shift	Elec_outs_max_DestabRank	Elec_outs_max_ResSigDev	Elec_outs_max_StabRank	Elec_outs_max_dpKa_titr	Elec_outs_max_mu2	Elec_outs_max_mu3	Elec_outs_max_mu4	Elec_outs_max_pKa_shift	Elec_outs_mean_DestabRank	Elec_outs_mean_ResSigDev	Elec_outs_mean_StabRank	Elec_outs_mean_mu2	Elec_outs_mean_mu3	Elec_outs_mean_mu4	Elec_outs_min_dpKa_titr	Elec_outs_min_pKa_shift	Elec_xenv_DestabRank	Elec_xenv_StabRank	Elec_xenv_mu2	Elec_xenv_mu3	Elec_xenv_mu4	LiningArea	LongAxHigh	LongAxLow	LongAxMid	LongPath	NoSC_vol	OffsetHigh	OffsetLow	OffsetMid	PocketAreaHigh	PocketAreaLow
AllSumSphMinusGeom	Depth	Elec_ins_max_DestabRank	Elec_ins_max_ResSigDev	Elec_ins_max_StabRank	Elec_ins_max_dpKa_titr	Elec_ins_max_mu2	Elec_ins_max_mu3	Elec_ins_max_mu4	Elec_ins_max_pKa_shift	Elec_ins_mean_DestabRank	Elec_ins_mean_ResSigDev	Elec_ins_mean_StabRank	Elec_ins_mean_mu2	Elec_ins_mean_mu3	Elec_ins_mean_mu4	Elec_ins_min_dpKa_titr	Elec_ins_min_pKa_shift	Elec_outs_max_DestabRank	Elec_outs_max_ResSigDev	Elec_outs_max_StabRank	Elec_outs_max_dpKa_titr	Elec_outs_max_mu2	Elec_outs_max_mu3	Elec_outs_max_mu4	Elec_outs_max_pKa_shift	Elec_outs_mean_DestabRank	Elec_outs_mean_ResSigDev	Elec_outs_mean_StabRank	Elec_outs_mean_mu2	Elec_outs_mean_mu3	Elec_outs_mean_mu4	Elec_outs_min_dpKa_titr	Elec_outs_min_pKa_shift	Elec_xenv_DestabRank	Elec_xenv_StabRank	Elec_xenv_mu2	Elec_xenv_mu3	Elec_xenv_mu4	LiningArea	LongAxHigh	LongAxLow	LongAxMid	LongPath	NoSC_vol	OffsetHigh	OffsetLow	OffsetMid	PocketAreaHigh	PocketAreaLow
AllSumSphMinusLin	Depth	Elec_ins_max_DestabRank	Elec_ins_max_ResSigDev	Elec_ins_max_StabRank	Elec_ins_max_dpKa_titr	Elec_ins_max_mu2	Elec_ins_max_mu3	Elec_ins_max_mu4	Elec_ins_max_pKa_shift	Elec_ins_mean_DestabRank	Elec_ins_mean_ResSigDev	Elec_ins_mean_StabRank	Elec_ins_mean_mu2	Elec_ins_mean_mu3	Elec_ins_mean_mu4	Elec_ins_min_dpKa_titr	Elec_ins_min_pKa_shift	Elec_outs_max_DestabRank	Elec_outs_max_ResSigDev	Elec_outs_max_StabRank	Elec_outs_max_dpKa_titr	Elec_outs_max_mu2	Elec_outs_max_mu3	Elec_outs_max_mu4	Elec_outs_max_pKa_shift	Elec_outs_mean_DestabRank	Elec_outs_mean_ResSigDev	Elec_outs_mean_StabRank	Elec_outs_mean_mu2	Elec_outs_mean_mu3	Elec_outs_mean_mu4	Elec_outs_min_dpKa_titr	Elec_outs_min_pKa_shift	Elec_xenv_DestabRank	Elec_xenv_StabRank	Elec_xenv_mu2	Elec_xenv_mu3	Elec_xenv_mu4	LongAxHigh	LongAxLow	LongAxMid	LongPath	OffsetHigh	OffsetLow	OffsetMid	PocketAreaHigh	PocketAreaLow	PocketAreaMid	SITEDistCenter
AllSumSphMinusPocket	Depth	Elec_ins_max_DestabRank	Elec_ins_max_ResSigDev	Elec_ins_max_StabRank	Elec_ins_max_dpKa_titr	Elec_ins_max_mu2	Elec_ins_max_mu3	Elec_ins_max_mu4	Elec_ins_max_pKa_shift	Elec_ins_mean_DestabRank	Elec_ins_mean_ResSigDev	Elec_ins_mean_StabRank	Elec_ins_mean_mu2	Elec_ins_mean_mu3	Elec_ins_mean_mu4	Elec_ins_min_dpKa_titr	Elec_ins_min_pKa_shift	Elec_outs_max_DestabRank	Elec_outs_max_ResSigDev	Elec_outs_max_StabRank	Elec_outs_max_dpKa_titr	Elec_outs_max_mu2	Elec_outs_max_mu3	Elec_outs_max_mu4	Elec_outs_max_pKa_shift	Elec_outs_mean_DestabRank	Elec_outs_mean_ResSigDev	Elec_outs_mean_StabRank	Elec_outs_mean_mu2	Elec_outs_mean_mu3	Elec_outs_mean_mu4	Elec_outs_min_dpKa_titr	Elec_outs_min_pKa_shift	Elec_xenv_DestabRank	Elec_xenv_StabRank	Elec_xenv_mu2	Elec_xenv_mu3	Elec_xenv_mu4	LiningArea	NoSC_vol	SC_vol_perc	SITEDistCenter	SITEDistNormCenter	Vol	avg_eisen_hp	avg_kyte_hp	fa_atr_Sum_3.5	fa_atr_Sum_5	fa_atr_Sum_7.5
Electro	Elec_ins_max_DestabRank	Elec_ins_max_ResSigDev	Elec_ins_max_StabRank	Elec_ins_max_dpKa_titr	Elec_ins_max_mu2	Elec_ins_max_mu3	Elec_ins_max_mu4	Elec_ins_max_pKa_shift	Elec_ins_mean_DestabRank	Elec_ins_mean_ResSigDev	Elec_ins_mean_StabRank	Elec_ins_mean_mu2	Elec_ins_mean_mu3	Elec_ins_mean_mu4	Elec_ins_min_dpKa_titr	Elec_ins_min_pKa_shift	Elec_outs_max_DestabRank	Elec_outs_max_ResSigDev	Elec_outs_max_StabRank	Elec_outs_max_dpKa_titr	Elec_outs_max_mu2	Elec_outs_max_mu3	Elec_outs_max_mu4	Elec_outs_max_pKa_shift	Elec_outs_mean_DestabRank	Elec_outs_mean_ResSigDev	Elec_outs_mean_StabRank	Elec_outs_mean_mu2	Elec_outs_mean_mu3	Elec_outs_mean_mu4	Elec_outs_min_dpKa_titr	Elec_outs_min_pKa_shift	Elec_xenv_DestabRank	Elec_xenv_StabRank	Elec_xenv_mu2	Elec_xenv_mu3	Elec_xenv_mu4
ElectroRosMeanShell	Elec_ins_max_DestabRank	Elec_ins_max_ResSigDev	Elec_ins_max_StabRank	Elec_ins_max_dpKa_titr	Elec_ins_max_mu2	Elec_ins_max_mu3	Elec_ins_max_mu4	Elec_ins_max_pKa_shift	Elec_ins_mean_DestabRank	Elec_ins_mean_ResSigDev	Elec_ins_mean_StabRank	Elec_ins_mean_mu2	Elec_ins_mean_mu3	Elec_ins_mean_mu4	Elec_ins_min_dpKa_titr	Elec_ins_min_pKa_shift	Elec_outs_max_DestabRank	Elec_outs_max_ResSigDev	Elec_outs_max_StabRank	Elec_outs_max_dpKa_titr	Elec_outs_max_mu2	Elec_outs_max_mu3	Elec_outs_max_mu4	Elec_outs_max_pKa_shift	Elec_outs_mean_DestabRank	Elec_outs_mean_ResSigDev	Elec_outs_mean_StabRank	Elec_outs_mean_mu2	Elec_outs_mean_mu3	Elec_outs_mean_mu4	Elec_outs_min_dpKa_titr	Elec_outs_min_pKa_shift	Elec_xenv_DestabRank	Elec_xenv_StabRank	Elec_xenv_mu2	Elec_xenv_mu3	Elec_xenv_mu4	fa_atr_Mean_3.5	fa_atr_Mean_S5	fa_atr_Mean_S7.5	fa_atr_Mean_S9	fa_dun_dev_Mean_3.5	fa_dun_dev_Mean_S5	fa_dun_dev_Mean_S7.5	fa_dun_dev_Mean_S9	fa_dun_rot_Mean_3.5	fa_dun_rot_Mean_S5	fa_dun_rot_Mean_S7.5	fa_dun_rot_Mean_S9
ElectroRosMeanSph	Elec_ins_max_DestabRank	Elec_ins_max_ResSigDev	Elec_ins_max_StabRank	Elec_ins_max_dpKa_titr	Elec_ins_max_mu2	Elec_ins_max_mu3	Elec_ins_max_mu4	Elec_ins_max_pKa_shift	Elec_ins_mean_DestabRank	Elec_ins_mean_ResSigDev	Elec_ins_mean_StabRank	Elec_ins_mean_mu2	Elec_ins_mean_mu3	Elec_ins_mean_mu4	Elec_ins_min_dpKa_titr	Elec_ins_min_pKa_shift	Elec_outs_max_DestabRank	Elec_outs_max_ResSigDev	Elec_outs_max_StabRank	Elec_outs_max_dpKa_titr	Elec_outs_max_mu2	Elec_outs_max_mu3	Elec_outs_max_mu4	Elec_outs_max_pKa_shift	Elec_outs_mean_DestabRank	Elec_outs_mean_ResSigDev	Elec_outs_mean_StabRank	Elec_outs_mean_mu2	Elec_outs_mean_mu3	Elec_outs_mean_mu4	Elec_outs_min_dpKa_titr	Elec_outs_min_pKa_shift	Elec_xenv_DestabRank	Elec_xenv_StabRank	Elec_xenv_mu2	Elec_xenv_mu3	Elec_xenv_mu4	fa_atr_Mean_3.5	fa_atr_Mean_5	fa_atr_Mean_7.5	fa_atr_Mean_9	fa_dun_dev_Mean_3.5	fa_dun_dev_Mean_5	fa_dun_dev_Mean_7.5	fa_dun_dev_Mean_9	fa_dun_rot_Mean_3.5	fa_dun_rot_Mean_5	fa_dun_rot_Mean_7.5	fa_dun_rot_Mean_9
ElectroRosSumShell	Elec_ins_max_DestabRank	Elec_ins_max_ResSigDev	Elec_ins_max_StabRank	Elec_ins_max_dpKa_titr	Elec_ins_max_mu2	Elec_ins_max_mu3	Elec_ins_max_mu4	Elec_ins_max_pKa_shift	Elec_ins_mean_DestabRank	Elec_ins_mean_ResSigDev	Elec_ins_mean_StabRank	Elec_ins_mean_mu2	Elec_ins_mean_mu3	Elec_ins_mean_mu4	Elec_ins_min_dpKa_titr	Elec_ins_min_pKa_shift	Elec_outs_max_DestabRank	Elec_outs_max_ResSigDev	Elec_outs_max_StabRank	Elec_outs_max_dpKa_titr	Elec_outs_max_mu2	Elec_outs_max_mu3	Elec_outs_max_mu4	Elec_outs_max_pKa_shift	Elec_outs_mean_DestabRank	Elec_outs_mean_ResSigDev	Elec_outs_mean_StabRank	Elec_outs_mean_mu2	Elec_outs_mean_mu3	Elec_outs_mean_mu4	Elec_outs_min_dpKa_titr	Elec_outs_min_pKa_shift	Elec_xenv_DestabRank	Elec_xenv_StabRank	Elec_xenv_mu2	Elec_xenv_mu3	Elec_xenv_mu4	fa_atr_Sum_3.5	fa_atr_Sum_S5	fa_atr_Sum_S7.5	fa_atr_Sum_S9	fa_dun_dev_Sum_3.5	fa_dun_dev_Sum_S5	fa_dun_dev_Sum_S7.5	fa_dun_dev_Sum_S9	fa_dun_rot_Sum_3.5	fa_dun_rot_Sum_S5	fa_dun_rot_Sum_S7.5	fa_dun_rot_Sum_S9
ElectroRosSumSph	Elec_ins_max_DestabRank	Elec_ins_max_ResSigDev	Elec_ins_max_StabRank	Elec_ins_max_dpKa_titr	Elec_ins_max_mu2	Elec_ins_max_mu3	Elec_ins_max_mu4	Elec_ins_max_pKa_shift	Elec_ins_mean_DestabRank	Elec_ins_mean_ResSigDev	Elec_ins_mean_StabRank	Elec_ins_mean_mu2	Elec_ins_mean_mu3	Elec_ins_mean_mu4	Elec_ins_min_dpKa_titr	Elec_ins_min_pKa_shift	Elec_outs_max_DestabRank	Elec_outs_max_ResSigDev	Elec_outs_max_StabRank	Elec_outs_max_dpKa_titr	Elec_outs_max_mu2	Elec_outs_max_mu3	Elec_outs_max_mu4	Elec_outs_max_pKa_shift	Elec_outs_mean_DestabRank	Elec_outs_mean_ResSigDev	Elec_outs_mean_StabRank	Elec_outs_mean_mu2	Elec_outs_mean_mu3	Elec_outs_mean_mu4	Elec_outs_min_dpKa_titr	Elec_outs_min_pKa_shift	Elec_xenv_DestabRank	Elec_xenv_StabRank	Elec_xenv_mu2	Elec_xenv_mu3	Elec_xenv_mu4	fa_atr_Sum_3.5	fa_atr_Sum_5	fa_atr_Sum_7.5	fa_atr_Sum_9	fa_dun_dev_Sum_3.5	fa_dun_dev_Sum_5	fa_dun_dev_Sum_7.5	fa_dun_dev_Sum_9	fa_dun_rot_Sum_3.5	fa_dun_rot_Sum_5	fa_dun_rot_Sum_7.5	fa_dun_rot_Sum_9
GenShell	Depth	SITEDistCenter	SITEDistNormCenter	Vol
GenSph	Depth	SITEDistCenter	SITEDistNormCenter	Vol
Geom	geom_AvgN	geom_AvgO	geom_AvgOther	geom_AvgS	geom_Charge	geom_Distort	geom_Filled	geom_LigN	geom_LigO	geom_LigOther	geom_LigS	geom_PartFilled	geom_Reg	geom_cn2	geom_cn3	geom_cn4	geom_cn5	geom_cn6	geom_cn7	geom_cn8	geom_cn9	geom_irr	geom_nVESCUM	geom_val
GeomElectro	Elec_ins_max_DestabRank	Elec_ins_max_ResSigDev	Elec_ins_max_StabRank	Elec_ins_max_dpKa_titr	Elec_ins_max_mu2	Elec_ins_max_mu3	Elec_ins_max_mu4	Elec_ins_max_pKa_shift	Elec_ins_mean_DestabRank	Elec_ins_mean_ResSigDev	Elec_ins_mean_StabRank	Elec_ins_mean_mu2	Elec_ins_mean_mu3	Elec_ins_mean_mu4	Elec_ins_min_dpKa_titr	Elec_ins_min_pKa_shift	Elec_outs_max_DestabRank	Elec_outs_max_ResSigDev	Elec_outs_max_StabRank	Elec_outs_max_dpKa_titr	Elec_outs_max_mu2	Elec_outs_max_mu3	Elec_outs_max_mu4	Elec_outs_max_pKa_shift	Elec_outs_mean_DestabRank	Elec_outs_mean_ResSigDev	Elec_outs_mean_StabRank	Elec_outs_mean_mu2	Elec_outs_mean_mu3	Elec_outs_mean_mu4	Elec_outs_min_dpKa_titr	Elec_outs_min_pKa_shift	Elec_xenv_DestabRank	Elec_xenv_StabRank	Elec_xenv_mu2	Elec_xenv_mu3	Elec_xenv_mu4	geom_AvgN	geom_AvgO	geom_AvgOther	geom_AvgS	geom_Charge	geom_Distort	geom_Filled	geom_LigN	geom_LigO	geom_LigOther	geom_LigS	geom_PartFilled
GeomRosMeanShell	fa_atr_Mean_3.5	fa_atr_Mean_S5	fa_atr_Mean_S7.5	fa_atr_Mean_S9	fa_dun_dev_Mean_3.5	fa_dun_dev_Mean_S5	fa_dun_dev_Mean_S7.5	fa_dun_dev_Mean_S9	fa_dun_rot_Mean_3.5	fa_dun_rot_Mean_S5	fa_dun_rot_Mean_S7.5	fa_dun_rot_Mean_S9	fa_dun_semi_Mean_3.5	fa_dun_semi_Mean_S5	fa_dun_semi_Mean_S7.5	fa_dun_semi_Mean_S9	fa_elec_Mean_3.5	fa_elec_Mean_S5	fa_elec_Mean_S7.5	fa_elec_Mean_S9	fa_intra_atr_xover4_Mean_3.5	fa_intra_atr_xover4_Mean_S5	fa_intra_atr_xover4_Mean_S7.5	fa_intra_atr_xover4_Mean_S9	fa_intra_elec_Mean_3.5	fa_intra_elec_Mean_S5	fa_intra_elec_Mean_S7.5	fa_intra_elec_Mean_S9	fa_intra_rep_xover4_Mean_3.5	fa_intra_rep_xover4_Mean_S5	fa_intra_rep_xover4_Mean_S7.5	fa_intra_rep_xover4_Mean_S9	fa_intra_sol_xover4_Mean_3.5	fa_intra_sol_xover4_Mean_S5	fa_intra_sol_xover4_Mean_S7.5	fa_intra_sol_xover4_Mean_S9	fa_rep_Mean_3.5	fa_rep_Mean_S5	fa_rep_Mean_S7.5	fa_rep_Mean_S9	geom_AvgN	geom_AvgO	geom_AvgOther	geom_AvgS	geom_Charge	geom_Distort	geom_Filled	geom_LigN	geom_LigO
GeomRosMeanSph	fa_atr_Mean_3.5	fa_atr_Mean_5	fa_atr_Mean_7.5	fa_atr_Mean_9	fa_dun_dev_Mean_3.5	fa_dun_dev_Mean_5	fa_dun_dev_Mean_7.5	fa_dun_dev_Mean_9	fa_dun_rot_Mean_3.5	fa_dun_rot_Mean_5	fa_dun_rot_Mean_7.5	fa_dun_rot_Mean_9	fa_dun_semi_Mean_3.5	fa_dun_semi_Mean_5	fa_dun_semi_Mean_7.5	fa_dun_semi_Mean_9	fa_elec_Mean_3.5	fa_elec_Mean_5	fa_elec_Mean_7.5	fa_elec_Mean_9	fa_intra_atr_xover4_Mean_3.5	fa_intra_atr_xover4_Mean_5	fa_intra_atr_xover4_Mean_7.5	fa_intra_atr_xover4_Mean_9	fa_intra_elec_Mean_3.5	fa_intra_elec_Mean_5	fa_intra_elec_Mean_7.5	fa_intra_elec_Mean_9	fa_intra_rep_xover4_Mean_3.5	fa_intra_rep_xover4_Mean_5	fa_intra_rep_xover4_Mean_7.5	fa_intra_rep_xover4_Mean_9	fa_intra_sol_xover4_Mean_3.5	fa_intra_sol_xover4_Mean_5	fa_intra_sol_xover4_Mean_7.5	fa_intra_sol_xover4_Mean_9	fa_rep_Mean_3.5	fa_rep_Mean_5	fa_rep_Mean_7.5	fa_rep_Mean_9	geom_AvgN	geom_AvgO	geom_AvgOther	geom_AvgS	geom_Charge	geom_Distort	geom_Filled	geom_LigN	geom_LigO
GeomRosSumShell	fa_atr_Sum_3.5	fa_atr_Sum_S5	fa_atr_Sum_S7.5	fa_atr_Sum_S9	fa_dun_dev_Sum_3.5	fa_dun_dev_Sum_S5	fa_dun_dev_Sum_S7.5	fa_dun_dev_Sum_S9	fa_dun_rot_Sum_3.5	fa_dun_rot_Sum_S5	fa_dun_rot_Sum_S7.5	fa_dun_rot_Sum_S9	fa_dun_semi_Sum_3.5	fa_dun_semi_Sum_S5	fa_dun_semi_Sum_S7.5	fa_dun_semi_Sum_S9	fa_elec_Sum_3.5	fa_elec_Sum_S5	fa_elec_Sum_S7.5	fa_elec_Sum_S9	fa_intra_atr_xover4_Sum_3.5	fa_intra_atr_xover4_Sum_S5	fa_intra_atr_xover4_Sum_S7.5	fa_intra_atr_xover4_Sum_S9	fa_intra_elec_Sum_3.5	fa_intra_elec_Sum_S5	fa_intra_elec_Sum_S7.5	fa_intra_elec_Sum_S9	fa_intra_rep_xover4_Sum_3.5	fa_intra_rep_xover4_Sum_S5	fa_intra_rep_xover4_Sum_S7.5	fa_intra_rep_xover4_Sum_S9	fa_intra_sol_xover4_Sum_3.5	fa_intra_sol_xover4_Sum_S5	fa_intra_sol_xover4_Sum_S7.5	fa_intra_sol_xover4_Sum_S9	fa_rep_Sum_3.5	fa_rep_Sum_S5	fa_rep_Sum_S7.5	fa_rep_Sum_S9	geom_AvgN	geom_AvgO	geom_AvgOther	geom_AvgS	geom_Charge	geom_Distort	geom_Filled	geom_LigN	geom_LigO
GeomRosSumSph	fa_atr_Sum_3.5	fa_atr_Sum_5	fa_atr_Sum_7.5	fa_atr_Sum_9	fa_dun_dev_Sum_3.5	fa_dun_dev_Sum_5	fa_dun_dev_Sum_7.5	fa_dun_dev_Sum_9	fa_dun_rot_Sum_3.5	fa_dun_rot_Sum_5	fa_dun_rot_Sum_7.5	fa_dun_rot_Sum_9	fa_dun_semi_Sum_3.5	fa_dun_semi_Sum_5	fa_dun_semi_Sum_7.5	fa_dun_semi_Sum_9	fa_elec_Sum_3.5	fa_elec_Sum_5	fa_elec_Sum_7.5	fa_elec_Sum_9	fa_intra_atr_xover4_Sum_3.5	fa_intra_atr_xover4_Sum_5	fa_intra_atr_xover4_Sum_7.5	fa_intra_atr_xover4_Sum_9	fa_intra_elec_Sum_3.5	fa_intra_elec_Sum_5	fa_intra_elec_Sum_7.5	fa_intra_elec_Sum_9	fa_intra_rep_xover4_Sum_3.5	fa_intra_rep_xover4_Sum_5	fa_intra_rep_xover4_Sum_7.5	fa_intra_rep_xover4_Sum_9	fa_intra_sol_xover4_Sum_3.5	fa_intra_sol_xover4_Sum_5	fa_intra_sol_xover4_Sum_7.5	fa_intra_sol_xover4_Sum_9	fa_rep_Sum_3.5	fa_rep_Sum_5	fa_rep_Sum_7.5	fa_rep_Sum_9	geom_AvgN	geom_AvgO	geom_AvgOther	geom_AvgS	geom_Charge	geom_Distort	geom_Filled	geom_LigN	geom_LigO
LinPocket	Depth	LiningArea	LongAxHigh	LongAxLow	LongAxMid	LongPath	NoSC_vol	OffsetHigh	OffsetLow	OffsetMid	PocketAreaHigh	PocketAreaLow	PocketAreaMid	SC_vol_perc	SITEDistCenter	SITEDistNormCenter	ShortAxHigh	ShortAxLow	ShortAxMid	Vol	avg_eisen_hp	avg_kyte_hp	farPtHigh	farPtLow	farPtMid	max_eisen	max_kyte	min_eisen	min_kyte	num_pocket_bb	num_pocket_sc	occ_vol	skew_eisen	skew_kyte	std_dev_eisen	std_dev_kyte
LinPocketElectro	Depth	Elec_ins_max_DestabRank	Elec_ins_max_ResSigDev	Elec_ins_max_StabRank	Elec_ins_max_dpKa_titr	Elec_ins_max_mu2	Elec_ins_max_mu3	Elec_ins_max_mu4	Elec_ins_max_pKa_shift	Elec_ins_mean_DestabRank	Elec_ins_mean_ResSigDev	Elec_ins_mean_StabRank	Elec_ins_mean_mu2	Elec_ins_mean_mu3	Elec_ins_mean_mu4	Elec_ins_min_dpKa_titr	Elec_ins_min_pKa_shift	Elec_outs_max_DestabRank	Elec_outs_max_ResSigDev	Elec_outs_max_StabRank	Elec_outs_max_dpKa_titr	Elec_outs_max_mu2	Elec_outs_max_mu3	Elec_outs_max_mu4	Elec_outs_max_pKa_shift	Elec_outs_mean_DestabRank	Elec_outs_mean_ResSigDev	Elec_outs_mean_StabRank	Elec_outs_mean_mu2	Elec_outs_mean_mu3	Elec_outs_mean_mu4	Elec_outs_min_dpKa_titr	Elec_outs_min_pKa_shift	Elec_xenv_DestabRank	Elec_xenv_StabRank	Elec_xenv_mu2	Elec_xenv_mu3	Elec_xenv_mu4	LiningArea	LongAxHigh	LongAxLow	LongAxMid	LongPath	NoSC_vol	OffsetHigh	OffsetLow	OffsetMid	PocketAreaHigh	PocketAreaLow
LinPocketElectroGeom	Depth	Elec_ins_max_DestabRank	Elec_ins_max_ResSigDev	Elec_ins_max_StabRank	Elec_ins_max_dpKa_titr	Elec_ins_max_mu2	Elec_ins_max_mu3	Elec_ins_max_mu4	Elec_ins_max_pKa_shift	Elec_ins_mean_DestabRank	Elec_ins_mean_ResSigDev	Elec_ins_mean_StabRank	Elec_ins_mean_mu2	Elec_ins_mean_mu3	Elec_ins_mean_mu4	Elec_ins_min_dpKa_titr	Elec_ins_min_pKa_shift	Elec_outs_max_DestabRank	Elec_outs_max_ResSigDev	Elec_outs_max_StabRank	Elec_outs_max_dpKa_titr	Elec_outs_max_mu2	Elec_outs_max_mu3	Elec_outs_max_mu4	Elec_outs_max_pKa_shift	Elec_outs_mean_DestabRank	Elec_outs_mean_ResSigDev	Elec_outs_mean_StabRank	Elec_outs_mean_mu2	Elec_outs_mean_mu3	Elec_outs_mean_mu4	Elec_outs_min_dpKa_titr	Elec_outs_min_pKa_shift	Elec_xenv_DestabRank	Elec_xenv_StabRank	Elec_xenv_mu2	Elec_xenv_mu3	Elec_xenv_mu4	LiningArea	LongAxHigh	LongAxLow	LongAxMid	LongPath	NoSC_vol	OffsetHigh	OffsetLow	OffsetMid	PocketAreaHigh	PocketAreaLow
LinPocketGeom	Depth	LiningArea	LongAxHigh	LongAxLow	LongAxMid	LongPath	NoSC_vol	OffsetHigh	OffsetLow	OffsetMid	PocketAreaHigh	PocketAreaLow	PocketAreaMid	SC_vol_perc	SITEDistCenter	SITEDistNormCenter	ShortAxHigh	ShortAxLow	ShortAxMid	Vol	avg_eisen_hp	avg_kyte_hp	farPtHigh	farPtLow	farPtMid	geom_AvgN	geom_AvgO	geom_AvgOther	geom_AvgS	geom_Charge	geom_Distort	geom_Filled	geom_LigN	geom_LigO	geom_LigOther	geom_LigS	geom_PartFilled	geom_Reg	geom_cn2	geom_cn3	geom_cn4	geom_cn5	geom_cn6	geom_cn7	geom_cn8	geom_cn9	geom_irr	geom_nVESCUM	geom_val
LinRosMeanShell	LiningArea	NoSC_vol	SC_vol_perc	avg_eisen_hp	avg_kyte_hp	fa_atr_Mean_3.5	fa_atr_Mean_S5	fa_atr_Mean_S7.5	fa_atr_Mean_S9	fa_dun_dev_Mean_3.5	fa_dun_dev_Mean_S5	fa_dun_dev_Mean_S7.5	fa_dun_dev_Mean_S9	fa_dun_rot_Mean_3.5	fa_dun_rot_Mean_S5	fa_dun_rot_Mean_S7.5	fa_dun_rot_Mean_S9	fa_dun_semi_Mean_3.5	fa_dun_semi_Mean_S5	fa_dun_semi_Mean_S7.5	fa_dun_semi_Mean_S9	fa_elec_Mean_3.5	fa_elec_Mean_S5	fa_elec_Mean_S7.5	fa_elec_Mean_S9	fa_intra_atr_xover4_Mean_3.5	fa_intra_atr_xover4_Mean_S5	fa_intra_atr_xover4_Mean_S7.5	fa_intra_atr_xover4_Mean_S9	fa_intra_elec_Mean_3.5	fa_intra_elec_Mean_S5	fa_intra_elec_Mean_S7.5	fa_intra_elec_Mean_S9	fa_intra_rep_xover4_Mean_3.5	fa_intra_rep_xover4_Mean_S5	fa_intra_rep_xover4_Mean_S7.5	fa_intra_rep_xover4_Mean_S9	fa_intra_sol_xover4_Mean_3.5	fa_intra_sol_xover4_Mean_S5	fa_intra_sol_xover4_Mean_S7.5	fa_intra_sol_xover4_Mean_S9	fa_rep_Mean_3.5	fa_rep_Mean_S5	fa_rep_Mean_S7.5	fa_rep_Mean_S9	hbond_bb_sc_Mean_3.5	hbond_bb_sc_Mean_S5	hbond_bb_sc_Mean_S7.5	hbond_bb_sc_Mean_S9
LinRosMeanSph	LiningArea	NoSC_vol	SC_vol_perc	avg_eisen_hp	avg_kyte_hp	fa_atr_Mean_3.5	fa_atr_Mean_5	fa_atr_Mean_7.5	fa_atr_Mean_9	fa_dun_dev_Mean_3.5	fa_dun_dev_Mean_5	fa_dun_dev_Mean_7.5	fa_dun_dev_Mean_9	fa_dun_rot_Mean_3.5	fa_dun_rot_Mean_5	fa_dun_rot_Mean_7.5	fa_dun_rot_Mean_9	fa_dun_semi_Mean_3.5	fa_dun_semi_Mean_5	fa_dun_semi_Mean_7.5	fa_dun_semi_Mean_9	fa_elec_Mean_3.5	fa_elec_Mean_5	fa_elec_Mean_7.5	fa_elec_Mean_9	fa_intra_atr_xover4_Mean_3.5	fa_intra_atr_xover4_Mean_5	fa_intra_atr_xover4_Mean_7.5	fa_intra_atr_xover4_Mean_9	fa_intra_elec_Mean_3.5	fa_intra_elec_Mean_5	fa_intra_elec_Mean_7.5	fa_intra_elec_Mean_9	fa_intra_rep_xover4_Mean_3.5	fa_intra_rep_xover4_Mean_5	fa_intra_rep_xover4_Mean_7.5	fa_intra_rep_xover4_Mean_9	fa_intra_sol_xover4_Mean_3.5	fa_intra_sol_xover4_Mean_5	fa_intra_sol_xover4_Mean_7.5	fa_intra_sol_xover4_Mean_9	fa_rep_Mean_3.5	fa_rep_Mean_5	fa_rep_Mean_7.5	fa_rep_Mean_9	hbond_bb_sc_Mean_3.5	hbond_bb_sc_Mean_5	hbond_bb_sc_Mean_7.5	hbond_bb_sc_Mean_9
LinRosSumShell	LiningArea	NoSC_vol	SC_vol_perc	avg_eisen_hp	avg_kyte_hp	fa_atr_Sum_3.5	fa_atr_Sum_S5	fa_atr_Sum_S7.5	fa_atr_Sum_S9	fa_dun_dev_Sum_3.5	fa_dun_dev_Sum_S5	fa_dun_dev_Sum_S7.5	fa_dun_dev_Sum_S9	fa_dun_rot_Sum_3.5	fa_dun_rot_Sum_S5	fa_dun_rot_Sum_S7.5	fa_dun_rot_Sum_S9	fa_dun_semi_Sum_3.5	fa_dun_semi_Sum_S5	fa_dun_semi_Sum_S7.5	fa_dun_semi_Sum_S9	fa_elec_Sum_3.5	fa_elec_Sum_S5	fa_elec_Sum_S7.5	fa_elec_Sum_S9	fa_intra_atr_xover4_Sum_3.5	fa_intra_atr_xover4_Sum_S5	fa_intra_atr_xover4_Sum_S7.5	fa_intra_atr_xover4_Sum_S9	fa_intra_elec_Sum_3.5	fa_intra_elec_Sum_S5	fa_intra_elec_Sum_S7.5	fa_intra_elec_Sum_S9	fa_intra_rep_xover4_Sum_3.5	fa_intra_rep_xover4_Sum_S5	fa_intra_rep_xover4_Sum_S7.5	fa_intra_rep_xover4_Sum_S9	fa_intra_sol_xover4_Sum_3.5	fa_intra_sol_xover4_Sum_S5	fa_intra_sol_xover4_Sum_S7.5	fa_intra_sol_xover4_Sum_S9	fa_rep_Sum_3.5	fa_rep_Sum_S5	fa_rep_Sum_S7.5	fa_rep_Sum_S9	hbond_bb_sc_Sum_3.5	hbond_bb_sc_Sum_S5	hbond_bb_sc_Sum_S7.5	hbond_bb_sc_Sum_S9
LinRosSumSph	LiningArea	NoSC_vol	SC_vol_perc	avg_eisen_hp	avg_kyte_hp	fa_atr_Sum_3.5	fa_atr_Sum_5	fa_atr_Sum_7.5	fa_atr_Sum_9	fa_dun_dev_Sum_3.5	fa_dun_dev_Sum_5	fa_dun_dev_Sum_7.5	fa_dun_dev_Sum_9	fa_dun_rot_Sum_3.5	fa_dun_rot_Sum_5	fa_dun_rot_Sum_7.5	fa_dun_rot_Sum_9	fa_dun_semi_Sum_3.5	fa_dun_semi_Sum_5	fa_dun_semi_Sum_7.5	fa_dun_semi_Sum_9	fa_elec_Sum_3.5	fa_elec_Sum_5	fa_elec_Sum_7.5	fa_elec_Sum_9	fa_intra_atr_xover4_Sum_3.5	fa_intra_atr_xover4_Sum_5	fa_intra_atr_xover4_Sum_7.5	fa_intra_atr_xover4_Sum_9	fa_intra_elec_Sum_3.5	fa_intra_elec_Sum_5	fa_intra_elec_Sum_7.5	fa_intra_elec_Sum_9	fa_intra_rep_xover4_Sum_3.5	fa_intra_rep_xover4_Sum_5	fa_intra_rep_xover4_Sum_7.5	fa_intra_rep_xover4_Sum_9	fa_intra_sol_xover4_Sum_3.5	fa_intra_sol_xover4_Sum_5	fa_intra_sol_xover4_Sum_7.5	fa_intra_sol_xover4_Sum_9	fa_rep_Sum_3.5	fa_rep_Sum_5	fa_rep_Sum_7.5	fa_rep_Sum_9	hbond_bb_sc_Sum_3.5	hbond_bb_sc_Sum_5	hbond_bb_sc_Sum_7.5	hbond_bb_sc_Sum_9
Lining	LiningArea	NoSC_vol	SC_vol_perc	avg_eisen_hp	avg_kyte_hp	max_eisen	max_kyte	min_eisen	min_kyte	num_pocket_bb	num_pocket_sc	occ_vol	skew_eisen	skew_kyte	std_dev_eisen	std_dev_kyte
Pocket	Depth	LongAxHigh	LongAxLow	LongAxMid	LongPath	OffsetHigh	OffsetLow	OffsetMid	PocketAreaHigh	PocketAreaLow	PocketAreaMid	SITEDistCenter	SITEDistNormCenter	ShortAxHigh	ShortAxLow	ShortAxMid	Vol	farPtHigh	farPtLow	farPtMid
PocketRosMeanShell	Depth	LongAxHigh	LongAxLow	LongAxMid	LongPath	OffsetHigh	OffsetLow	OffsetMid	PocketAreaHigh	PocketAreaLow	PocketAreaMid	SITEDistCenter	SITEDistNormCenter	ShortAxHigh	ShortAxLow	ShortAxMid	Vol	fa_atr_Mean_3.5	fa_atr_Mean_S5	fa_atr_Mean_S7.5	fa_atr_Mean_S9	fa_dun_dev_Mean_3.5	fa_dun_dev_Mean_S5	fa_dun_dev_Mean_S7.5	fa_dun_dev_Mean_S9	fa_dun_rot_Mean_3.5	fa_dun_rot_Mean_S5	fa_dun_rot_Mean_S7.5	fa_dun_rot_Mean_S9	fa_dun_semi_Mean_3.5	fa_dun_semi_Mean_S5	fa_dun_semi_Mean_S7.5	fa_dun_semi_Mean_S9	fa_elec_Mean_3.5	fa_elec_Mean_S5	fa_elec_Mean_S7.5	fa_elec_Mean_S9	fa_intra_atr_xover4_Mean_3.5	fa_intra_atr_xover4_Mean_S5	fa_intra_atr_xover4_Mean_S7.5	fa_intra_atr_xover4_Mean_S9	fa_intra_elec_Mean_3.5	fa_intra_elec_Mean_S5	fa_intra_elec_Mean_S7.5	fa_intra_elec_Mean_S9	fa_intra_rep_xover4_Mean_3.5	fa_intra_rep_xover4_Mean_S5	fa_intra_rep_xover4_Mean_S7.5	fa_intra_rep_xover4_Mean_S9
PocketRosMeanSph	Depth	LongAxHigh	LongAxLow	LongAxMid	LongPath	OffsetHigh	OffsetLow	OffsetMid	PocketAreaHigh	PocketAreaLow	PocketAreaMid	SITEDistCenter	SITEDistNormCenter	ShortAxHigh	ShortAxLow	ShortAxMid	Vol	fa_atr_Mean_3.5	fa_atr_Mean_5	fa_atr_Mean_7.5	fa_atr_Mean_9	fa_dun_dev_Mean_3.5	fa_dun_dev_Mean_5	fa_dun_dev_Mean_7.5	fa_dun_dev_Mean_9	fa_dun_rot_Mean_3.5	fa_dun_rot_Mean_5	fa_dun_rot_Mean_7.5	fa_dun_rot_Mean_9	fa_dun_semi_Mean_3.5	fa_dun_semi_Mean_5	fa_dun_semi_Mean_7.5	fa_dun_semi_Mean_9	fa_elec_Mean_3.5	fa_elec_Mean_5	fa_elec_Mean_7.5	fa_elec_Mean_9	fa_intra_atr_xover4_Mean_3.5	fa_intra_atr_xover4_Mean_5	fa_intra_atr_xover4_Mean_7.5	fa_intra_atr_xover4_Mean_9	fa_intra_elec_Mean_3.5	fa_intra_elec_Mean_5	fa_intra_elec_Mean_7.5	fa_intra_elec_Mean_9	fa_intra_rep_xover4_Mean_3.5	fa_intra_rep_xover4_Mean_5	fa_intra_rep_xover4_Mean_7.5	fa_intra_rep_xover4_Mean_9
PocketRosSumShell	Depth	LongAxHigh	LongAxLow	LongAxMid	LongPath	OffsetHigh	OffsetLow	OffsetMid	PocketAreaHigh	PocketAreaLow	PocketAreaMid	SITEDistCenter	SITEDistNormCenter	ShortAxHigh	ShortAxLow	ShortAxMid	Vol	fa_atr_Sum_3.5	fa_atr_Sum_S5	fa_atr_Sum_S7.5	fa_atr_Sum_S9	fa_dun_dev_Sum_3.5	fa_dun_dev_Sum_S5	fa_dun_dev_Sum_S7.5	fa_dun_dev_Sum_S9	fa_dun_rot_Sum_3.5	fa_dun_rot_Sum_S5	fa_dun_rot_Sum_S7.5	fa_dun_rot_Sum_S9	fa_dun_semi_Sum_3.5	fa_dun_semi_Sum_S5	fa_dun_semi_Sum_S7.5	fa_dun_semi_Sum_S9	fa_elec_Sum_3.5	fa_elec_Sum_S5	fa_elec_Sum_S7.5	fa_elec_Sum_S9	fa_intra_atr_xover4_Sum_3.5	fa_intra_atr_xover4_Sum_S5	fa_intra_atr_xover4_Sum_S7.5	fa_intra_atr_xover4_Sum_S9	fa_intra_elec_Sum_3.5	fa_intra_elec_Sum_S5	fa_intra_elec_Sum_S7.5	fa_intra_elec_Sum_S9	fa_intra_rep_xover4_Sum_3.5	fa_intra_rep_xover4_Sum_S5	fa_intra_rep_xover4_Sum_S7.5	fa_intra_rep_xover4_Sum_S9
PocketRosSumSph	Depth	LongAxHigh	LongAxLow	LongAxMid	LongPath	OffsetHigh	OffsetLow	OffsetMid	PocketAreaHigh	PocketAreaLow	PocketAreaMid	SITEDistCenter	SITEDistNormCenter	ShortAxHigh	ShortAxLow	ShortAxMid	Vol	fa_atr_Sum_3.5	fa_atr_Sum_5	fa_atr_Sum_7.5	fa_atr_Sum_9	fa_dun_dev_Sum_3.5	fa_dun_dev_Sum_5	fa_dun_dev_Sum_7.5	fa_dun_dev_Sum_9	fa_dun_rot_Sum_3.5	fa_dun_rot_Sum_5	fa_dun_rot_Sum_7.5	fa_dun_rot_Sum_9	fa_dun_semi_Sum_3.5	fa_dun_semi_Sum_5	fa_dun_semi_Sum_7.5	fa_dun_semi_Sum_9	fa_elec_Sum_3.5	fa_elec_Sum_5	fa_elec_Sum_7.5	fa_elec_Sum_9	fa_intra_atr_xover4_Sum_3.5	fa_intra_atr_xover4_Sum_5	fa_intra_atr_xover4_Sum_7.5	fa_intra_atr_xover4_Sum_9	fa_intra_elec_Sum_3.5	fa_intra_elec_Sum_5	fa_intra_elec_Sum_7.5	fa_intra_elec_Sum_9	fa_intra_rep_xover4_Sum_3.5	fa_intra_rep_xover4_Sum_5	fa_intra_rep_xover4_Sum_7.5	fa_intra_rep_xover4_Sum_9
RosMeanShell	fa_atr_Mean_3.5	fa_atr_Mean_S5	fa_atr_Mean_S7.5	fa_atr_Mean_S9	fa_dun_dev_Mean_3.5	fa_dun_dev_Mean_S5	fa_dun_dev_Mean_S7.5	fa_dun_dev_Mean_S9	fa_dun_rot_Mean_3.5	fa_dun_rot_Mean_S5	fa_dun_rot_Mean_S7.5	fa_dun_rot_Mean_S9	fa_dun_semi_Mean_3.5	fa_dun_semi_Mean_S5	fa_dun_semi_Mean_S7.5	fa_dun_semi_Mean_S9	fa_elec_Mean_3.5	fa_elec_Mean_S5	fa_elec_Mean_S7.5	fa_elec_Mean_S9	fa_intra_atr_xover4_Mean_3.5	fa_intra_atr_xover4_Mean_S5	fa_intra_atr_xover4_Mean_S7.5	fa_intra_atr_xover4_Mean_S9	fa_intra_elec_Mean_3.5	fa_intra_elec_Mean_S5	fa_intra_elec_Mean_S7.5	fa_intra_elec_Mean_S9	fa_intra_rep_xover4_Mean_3.5	fa_intra_rep_xover4_Mean_S5	fa_intra_rep_xover4_Mean_S7.5	fa_intra_rep_xover4_Mean_S9	fa_intra_sol_xover4_Mean_3.5	fa_intra_sol_xover4_Mean_S5	fa_intra_sol_xover4_Mean_S7.5	fa_intra_sol_xover4_Mean_S9	fa_rep_Mean_3.5	fa_rep_Mean_S5	fa_rep_Mean_S7.5	fa_rep_Mean_S9	hbond_bb_sc_Mean_3.5	hbond_bb_sc_Mean_S5	hbond_bb_sc_Mean_S7.5	hbond_bb_sc_Mean_S9	hbond_sc_Mean_3.5	hbond_sc_Mean_S5	hbond_sc_Mean_S7.5	hbond_sc_Mean_S9	hbond_sr_bb_Mean_3.5
RosMeanShell1	fa_atr_Mean_S5	fa_dun_dev_Mean_S5	fa_dun_rot_Mean_S5	fa_dun_semi_Mean_S5	fa_elec_Mean_S5	fa_intra_atr_xover4_Mean_S5	fa_intra_elec_Mean_S5	fa_intra_rep_xover4_Mean_S5	fa_intra_sol_xover4_Mean_S5	fa_rep_Mean_S5	hbond_bb_sc_Mean_S5	hbond_sc_Mean_S5	hbond_sr_bb_Mean_S5	hxl_tors_Mean_S5	lk_ball_Mean_S5	lk_ball_bridge_Mean_S5	lk_ball_bridge_uncpl_Mean_S5	lk_ball_iso_Mean_S5	omega_Mean_S5	p_aa_pp_Mean_S5	rama_prepro_Mean_S5
RosMeanShellInner2	fa_atr_Mean_3.5	fa_atr_Mean_S5	fa_dun_dev_Mean_3.5	fa_dun_dev_Mean_S5	fa_dun_rot_Mean_3.5	fa_dun_rot_Mean_S5	fa_dun_semi_Mean_3.5	fa_dun_semi_Mean_S5	fa_elec_Mean_3.5	fa_elec_Mean_S5	fa_intra_atr_xover4_Mean_3.5	fa_intra_atr_xover4_Mean_S5	fa_intra_elec_Mean_3.5	fa_intra_elec_Mean_S5	fa_intra_rep_xover4_Mean_3.5	fa_intra_rep_xover4_Mean_S5	fa_intra_sol_xover4_Mean_3.5	fa_intra_sol_xover4_Mean_S5	fa_rep_Mean_3.5	fa_rep_Mean_S5	hbond_bb_sc_Mean_3.5	hbond_bb_sc_Mean_S5	hbond_sc_Mean_3.5	hbond_sc_Mean_S5	hbond_sr_bb_Mean_3.5	hbond_sr_bb_Mean_S5	hxl_tors_Mean_3.5	hxl_tors_Mean_S5	lk_ball_Mean_3.5	lk_ball_Mean_S5	lk_ball_bridge_Mean_3.5	lk_ball_bridge_Mean_S5	lk_ball_bridge_uncpl_Mean_3.5	lk_ball_bridge_uncpl_Mean_S5	lk_ball_iso_Mean_3.5	lk_ball_iso_Mean_S5	omega_Mean_3.5	omega_Mean_S5	p_aa_pp_Mean_3.5	p_aa_pp_Mean_S5	rama_prepro_Mean_3.5	rama_prepro_Mean_S5
RosMeanSph	fa_atr_Mean_3.5	fa_atr_Mean_5	fa_atr_Mean_7.5	fa_atr_Mean_9	fa_dun_dev_Mean_3.5	fa_dun_dev_Mean_5	fa_dun_dev_Mean_7.5	fa_dun_dev_Mean_9	fa_dun_rot_Mean_3.5	fa_dun_rot_Mean_5	fa_dun_rot_Mean_7.5	fa_dun_rot_Mean_9	fa_dun_semi_Mean_3.5	fa_dun_semi_Mean_5	fa_dun_semi_Mean_7.5	fa_dun_semi_Mean_9	fa_elec_Mean_3.5	fa_elec_Mean_5	fa_elec_Mean_7.5	fa_elec_Mean_9	fa_intra_atr_xover4_Mean_3.5	fa_intra_atr_xover4_Mean_5	fa_intra_atr_xover4_Mean_7.5	fa_intra_atr_xover4_Mean_9	fa_intra_elec_Mean_3.5	fa_intra_elec_Mean_5	fa_intra_elec_Mean_7.5	fa_intra_elec_Mean_9	fa_intra_rep_xover4_Mean_3.5	fa_intra_rep_xover4_Mean_5	fa_intra_rep_xover4_Mean_7.5	fa_intra_rep_xover4_Mean_9	fa_intra_sol_xover4_Mean_3.5	fa_intra_sol_xover4_Mean_5	fa_intra_sol_xover4_Mean_7.5	fa_intra_sol_xover4_Mean_9	fa_rep_Mean_3.5	fa_rep_Mean_5	fa_rep_Mean_7.5	fa_rep_Mean_9	hbond_bb_sc_Mean_3.5	hbond_bb_sc_Mean_5	hbond_bb_sc_Mean_7.5	hbond_bb_sc_Mean_9	hbond_sc_Mean_3.5	hbond_sc_Mean_5	hbond_sc_Mean_7.5	hbond_sc_Mean_9	hbond_sr_bb_Mean_3.5
RosMeanSph0	fa_atr_Mean_3.5	fa_dun_dev_Mean_3.5	fa_dun_rot_Mean_3.5	fa_dun_semi_Mean_3.5	fa_elec_Mean_3.5	fa_intra_atr_xover4_Mean_3.5	fa_intra_elec_Mean_3.5	fa_intra_rep_xover4_Mean_3.5	fa_intra_sol_xover4_Mean_3.5	fa_rep_Mean_3.5	hbond_bb_sc_Mean_3.5	hbond_sc_Mean_3.5	hbond_sr_bb_Mean_3.5	hxl_tors_Mean_3.5	lk_ball_Mean_3.5	lk_ball_bridge_Mean_3.5	lk_ball_bridge_uncpl_Mean_3.5	lk_ball_iso_Mean_3.5	omega_Mean_3.5	p_aa_pp_Mean_3.5	rama_prepro_Mean_3.5
RosMeanSph1	fa_atr_Mean_5	fa_dun_dev_Mean_5	fa_dun_rot_Mean_5	fa_dun_semi_Mean_5	fa_elec_Mean_5	fa_intra_atr_xover4_Mean_5	fa_intra_elec_Mean_5	fa_intra_rep_xover4_Mean_5	fa_intra_sol_xover4_Mean_5	fa_rep_Mean_5	hbond_bb_sc_Mean_5	hbond_sc_Mean_5	hbond_sr_bb_Mean_5	hxl_tors_Mean_5	lk_ball_Mean_5	lk_ball_bridge_Mean_5	lk_ball_bridge_uncpl_Mean_5	lk_ball_iso_Mean_5	omega_Mean_5	p_aa_pp_Mean_5	rama_prepro_Mean_5
RosMeanSphInner2	fa_atr_Mean_3.5	fa_atr_Mean_5	fa_dun_dev_Mean_3.5	fa_dun_dev_Mean_5	fa_dun_rot_Mean_3.5	fa_dun_rot_Mean_5	fa_dun_semi_Mean_3.5	fa_dun_semi_Mean_5	fa_elec_Mean_3.5	fa_elec_Mean_5	fa_intra_atr_xover4_Mean_3.5	fa_intra_atr_xover4_Mean_5	fa_intra_elec_Mean_3.5	fa_intra_elec_Mean_5	fa_intra_rep_xover4_Mean_3.5	fa_intra_rep_xover4_Mean_5	fa_intra_sol_xover4_Mean_3.5	fa_intra_sol_xover4_Mean_5	fa_rep_Mean_3.5	fa_rep_Mean_5	hbond_bb_sc_Mean_3.5	hbond_bb_sc_Mean_5	hbond_sc_Mean_3.5	hbond_sc_Mean_5	hbond_sr_bb_Mean_3.5	hbond_sr_bb_Mean_5	hxl_tors_Mean_3.5	hxl_tors_Mean_5	lk_ball_Mean_3.5	lk_ball_Mean_5	lk_ball_bridge_Mean_3.5	lk_ball_bridge_Mean_5	lk_ball_bridge_uncpl_Mean_3.5	lk_ball_bridge_uncpl_Mean_5	lk_ball_iso_Mean_3.5	lk_ball_iso_Mean_5	omega_Mean_3.5	omega_Mean_5	p_aa_pp_Mean_3.5	p_aa_pp_Mean_5	rama_prepro_Mean_3.5	rama_prepro_Mean_5
RosSumShell	fa_atr_Sum_3.5	fa_atr_Sum_S5	fa_atr_Sum_S7.5	fa_atr_Sum_S9	fa_dun_dev_Sum_3.5	fa_dun_dev_Sum_S5	fa_dun_dev_Sum_S7.5	fa_dun_dev_Sum_S9	fa_dun_rot_Sum_3.5	fa_dun_rot_Sum_S5	fa_dun_rot_Sum_S7.5	fa_dun_rot_Sum_S9	fa_dun_semi_Sum_3.5	fa_dun_semi_Sum_S5	fa_dun_semi_Sum_S7.5	fa_dun_semi_Sum_S9	fa_elec_Sum_3.5	fa_elec_Sum_S5	fa_elec_Sum_S7.5	fa_elec_Sum_S9	fa_intra_atr_xover4_Sum_3.5	fa_intra_atr_xover4_Sum_S5	fa_intra_atr_xover4_Sum_S7.5	fa_intra_atr_xover4_Sum_S9	fa_intra_elec_Sum_3.5	fa_intra_elec_Sum_S5	fa_intra_elec_Sum_S7.5	fa_intra_elec_Sum_S9	fa_intra_rep_xover4_Sum_3.5	fa_intra_rep_xover4_Sum_S5	fa_intra_rep_xover4_Sum_S7.5	fa_intra_rep_xover4_Sum_S9	fa_intra_sol_xover4_Sum_3.5	fa_intra_sol_xover4_Sum_S5	fa_intra_sol_xover4_Sum_S7.5	fa_intra_sol_xover4_Sum_S9	fa_rep_Sum_3.5	fa_rep_Sum_S5	fa_rep_Sum_S7.5	fa_rep_Sum_S9	hbond_bb_sc_Sum_3.5	hbond_bb_sc_Sum_S5	hbond_bb_sc_Sum_S7.5	hbond_bb_sc_Sum_S9	hbond_sc_Sum_3.5	hbond_sc_Sum_S5	hbond_sc_Sum_S7.5	hbond_sc_Sum_S9	hbond_sr_bb_Sum_3.5
RosSumShell1	fa_atr_Sum_S5	fa_dun_dev_Sum_S5	fa_dun_rot_Sum_S5	fa_dun_semi_Sum_S5	fa_elec_Sum_S5	fa_intra_atr_xover4_Sum_S5	fa_intra_elec_Sum_S5	fa_intra_rep_xover4_Sum_S5	fa_intra_sol_xover4_Sum_S5	fa_rep_Sum_S5	hbond_bb_sc_Sum_S5	hbond_sc_Sum_S5	hbond_sr_bb_Sum_S5	hxl_tors_Sum_S5	lk_ball_Sum_S5	lk_ball_bridge_Sum_S5	lk_ball_bridge_uncpl_Sum_S5	lk_ball_iso_Sum_S5	omega_Sum_S5	p_aa_pp_Sum_S5	rama_prepro_Sum_S5
RosSumShellInner2	fa_atr_Sum_3.5	fa_atr_Sum_S5	fa_dun_dev_Sum_3.5	fa_dun_dev_Sum_S5	fa_dun_rot_Sum_3.5	fa_dun_rot_Sum_S5	fa_dun_semi_Sum_3.5	fa_dun_semi_Sum_S5	fa_elec_Sum_3.5	fa_elec_Sum_S5	fa_intra_atr_xover4_Sum_3.5	fa_intra_atr_xover4_Sum_S5	fa_intra_elec_Sum_3.5	fa_intra_elec_Sum_S5	fa_intra_rep_xover4_Sum_3.5	fa_intra_rep_xover4_Sum_S5	fa_intra_sol_xover4_Sum_3.5	fa_intra_sol_xover4_Sum_S5	fa_rep_Sum_3.5	fa_rep_Sum_S5	hbond_bb_sc_Sum_3.5	hbond_bb_sc_Sum_S5	hbond_sc_Sum_3.5	hbond_sc_Sum_S5	hbond_sr_bb_Sum_3.5	hbond_sr_bb_Sum_S5	hxl_tors_Sum_3.5	hxl_tors_Sum_S5	lk_ball_Sum_3.5	lk_ball_Sum_S5	lk_ball_bridge_Sum_3.5	lk_ball_bridge_Sum_S5	lk_ball_bridge_uncpl_Sum_3.5	lk_ball_bridge_uncpl_Sum_S5	lk_ball_iso_Sum_3.5	lk_ball_iso_Sum_S5	omega_Sum_3.5	omega_Sum_S5	p_aa_pp_Sum_3.5	p_aa_pp_Sum_S5	rama_prepro_Sum_3.5	rama_prepro_Sum_S5
RosSumSph	fa_atr_Sum_3.5	fa_atr_Sum_5	fa_atr_Sum_7.5	fa_atr_Sum_9	fa_dun_dev_Sum_3.5	fa_dun_dev_Sum_5	fa_dun_dev_Sum_7.5	fa_dun_dev_Sum_9	fa_dun_rot_Sum_3.5	fa_dun_rot_Sum_5	fa_dun_rot_Sum_7.5	fa_dun_rot_Sum_9	fa_dun_semi_Sum_3.5	fa_dun_semi_Sum_5	fa_dun_semi_Sum_7.5	fa_dun_semi_Sum_9	fa_elec_Sum_3.5	fa_elec_Sum_5	fa_elec_Sum_7.5	fa_elec_Sum_9	fa_intra_atr_xover4_Sum_3.5	fa_intra_atr_xover4_Sum_5	fa_intra_atr_xover4_Sum_7.5	fa_intra_atr_xover4_Sum_9	fa_intra_elec_Sum_3.5	fa_intra_elec_Sum_5	fa_intra_elec_Sum_7.5	fa_intra_elec_Sum_9	fa_intra_rep_xover4_Sum_3.5	fa_intra_rep_xover4_Sum_5	fa_intra_rep_xover4_Sum_7.5	fa_intra_rep_xover4_Sum_9	fa_intra_sol_xover4_Sum_3.5	fa_intra_sol_xover4_Sum_5	fa_intra_sol_xover4_Sum_7.5	fa_intra_sol_xover4_Sum_9	fa_rep_Sum_3.5	fa_rep_Sum_5	fa_rep_Sum_7.5	fa_rep_Sum_9	hbond_bb_sc_Sum_3.5	hbond_bb_sc_Sum_5	hbond_bb_sc_Sum_7.5	hbond_bb_sc_Sum_9	hbond_sc_Sum_3.5	hbond_sc_Sum_5	hbond_sc_Sum_7.5	hbond_sc_Sum_9	hbond_sr_bb_Sum_3.5
RosSumSph0	fa_atr_Sum_3.5	fa_dun_dev_Sum_3.5	fa_dun_rot_Sum_3.5	fa_dun_semi_Sum_3.5	fa_elec_Sum_3.5	fa_intra_atr_xover4_Sum_3.5	fa_intra_elec_Sum_3.5	fa_intra_rep_xover4_Sum_3.5	fa_intra_sol_xover4_Sum_3.5	fa_rep_Sum_3.5	hbond_bb_sc_Sum_3.5	hbond_sc_Sum_3.5	hbond_sr_bb_Sum_3.5	hxl_tors_Sum_3.5	lk_ball_Sum_3.5	lk_ball_bridge_Sum_3.5	lk_ball_bridge_uncpl_Sum_3.5	lk_ball_iso_Sum_3.5	omega_Sum_3.5	p_aa_pp_Sum_3.5	rama_prepro_Sum_3.5
RosSumSph1	fa_atr_Sum_5	fa_dun_dev_Sum_5	fa_dun_rot_Sum_5	fa_dun_semi_Sum_5	fa_elec_Sum_5	fa_intra_atr_xover4_Sum_5	fa_intra_elec_Sum_5	fa_intra_rep_xover4_Sum_5	fa_intra_sol_xover4_Sum_5	fa_rep_Sum_5	hbond_bb_sc_Sum_5	hbond_sc_Sum_5	hbond_sr_bb_Sum_5	hxl_tors_Sum_5	lk_ball_Sum_5	lk_ball_bridge_Sum_5	lk_ball_bridge_uncpl_Sum_5	lk_ball_iso_Sum_5	omega_Sum_5	p_aa_pp_Sum_5	rama_prepro_Sum_5
RosSumSphInner2	fa_atr_Sum_3.5	fa_atr_Sum_5	fa_dun_dev_Sum_3.5	fa_dun_dev_Sum_5	fa_dun_rot_Sum_3.5	fa_dun_rot_Sum_5	fa_dun_semi_Sum_3.5	fa_dun_semi_Sum_5	fa_elec_Sum_3.5	fa_elec_Sum_5	fa_intra_atr_xover4_Sum_3.5	fa_intra_atr_xover4_Sum_5	fa_intra_elec_Sum_3.5	fa_intra_elec_Sum_5	fa_intra_rep_xover4_Sum_3.5	fa_intra_rep_xover4_Sum_5	fa_intra_sol_xover4_Sum_3.5	fa_intra_sol_xover4_Sum_5	fa_rep_Sum_3.5	fa_rep_Sum_5	hbond_bb_sc_Sum_3.5	hbond_bb_sc_Sum_5	hbond_sc_Sum_3.5	hbond_sc_Sum_5	hbond_sr_bb_Sum_3.5	hbond_sr_bb_Sum_5	hxl_tors_Sum_3.5	hxl_tors_Sum_5	lk_ball_Sum_3.5	lk_ball_Sum_5	lk_ball_bridge_Sum_3.5	lk_ball_bridge_Sum_5	lk_ball_bridge_uncpl_Sum_3.5	lk_ball_bridge_uncpl_Sum_5	lk_ball_iso_Sum_3.5	lk_ball_iso_Sum_5	omega_Sum_3.5	omega_Sum_5	p_aa_pp_Sum_3.5	p_aa_pp_Sum_5	rama_prepro_Sum_3.5	rama_prepro_Sum_5
[truncated: 132 more columns]

## Sheet: Supplementary Data 1d
Supplementary Data 1d. incorrect predictions: The test-set sites that were initially incorrectly predicted and our finding from manual inspection.
green highlighted sites were mislabled by the pipeline and correctly predicted by MAHOMES. These sites had there enzyme value changed for the test-set corrected results
yellow highlighted sites were unable to be defenitivly determined during manual inspection. These sites were not considered for the test-set corrected results.
red highlighted sites were correctly labeled by the pipeline and incorrectly predicted by MAHOMES. These values were left unchanged for the test-set corrected results.
columns	description
Prediction type	FP for sites labeled by the pipeline as non-enzymatic and predicted by MAHOMES to be enzymatic. FN for sites labeled by the pipeline as enzymatic and predicted by MAHOMES to be non-enzymatic.
SITE_ID	Index used for site
pdb_name	The site's PDB code and polypeptide chain.
resName1, resName2	The three letter residue code used for metals included in the site
seqNum1, seqNum2	The sequence number for metals included in the site
Macromolecule Name	The protein's name as specified by the author(s) of the crystal structure
manual analysis result	The conclusion after examination of literature for the enzyme and metal ion site. All metal ions located at catalytic sites are considered to be enzyme sites. However, additional, relevent information is included in paranthesis, such as precence of an inhibitor. For non-enzyme sites, the reason for non-enzymatic label, such as protein's non-enzymatic function, is included.
manual enzyme value	The adjusted actual value used when calculating the test-set corrected results
Citation for change	The literature supporting supporting our manual analysis. N/A represents when no literature was found to be useful. * marks non-literature support was used and is further described.
Prediction type	SITE_ID	pdb_name	resName1	seqNum1	resName2	seqNum2	Structure Title	Macromolecule Name	manual analysis result	manual enzyme value	Citation for change
FP	5zb8_0	5zb8_A	ZN	501	ZN	502	Crystal structure of the novel lesion-specific endonuclease PfuEndoQ from Pyrococcus furiosus	PfuEndoQ	Catalytic Site	TRUE	10.1093/nar/gky261
FP	6aci_0	6aci_A	MN	402	NaN	NaN	Crystal structure of EPEC effector NleB in complex with FADD death domain	T3SS secreted effector NleB homolog	Catalytic Site	TRUE	10.1016/j.molcel.2019.03.028
FP	6oq7_0	6oq7_A	MN	603	MG	604	Structure of the GTD domain of Clostridium difficile toxin B in complex with VHH E3	Toxin B	Catalytic Site (nucleotide)	TRUE	10.1038/s41594-019-0268-0
FP	6pjv_1	6pjv_A	ZN	206	NaN	NaN	Structure of Human Sonic Hedgehog in complex with Zinc and Magnesium	Sonic hedgehog protein	Catalytic Site	TRUE	10.3390/jdb6020012
FP	6q55_0	6q55_A	ZN	501	ZN	502	Crystal structure of Cryptosporidium hominis CPSF3 in complex with Compound 61	Cleavage and Polyadenylation Specificity Factor 3 (CPSF3)	Catalytic Site (with inhibitor)	TRUE	10.1126/scitranslmed.aax7161
FP	6q55_2	6q55_A	MG	514	NaN	NaN	Crystal structure of Cryptosporidium hominis CPSF3 in complex with Compound 61	Cleavage and Polyadenylation Specificity Factor 3 (CPSF3)	Catalytic Site (with inhibitor)	TRUE	10.1126/scitranslmed.aax7162
FP	6rmg_0	6rmg_B	ZN	201	NaN	NaN	Structure of PTCH1 bound to a modified Hedgehog ligand ShhN-C24II	Sonic hedgehog protein	Catalytic Site	TRUE	10.1073/pnas.96.20.10992
FP	6rtg_0	6rtg_A	MN	602	NaN	NaN	Crystal structure of the UDP-bound glycosyltransferase domain from the YGT toxin	RTX toxin and Ca2+-binding protein	Catalytic Site (MN-nucleotide)	TRUE	10.1126/sciadv.aaz2094
FP	6rw0_0	6rw0_A	MG	601	NaN	NaN	Crystal structure of ANGEL2, a 2',3'-cyclic phosphatase	Protein angel homolog 2	Catalytic Site	TRUE	10.1126/science.aba9763
FP	6v77_0	6v77_A	ZN	301	NaN	NaN	Crystal structure of a putative HpcE protein from Mycobacterium smegmatis	Putative HpcE protein	Catalytic Site	TRUE	*
FP	6mf0_1	6mf0_A	CU1	2416	NaN	NaN	Crystal Structure Determination of Human/Porcine Chimera Coagulation Factor VIII	Coagulation factor VIII chimera	Proabable catalytic site on an enzyme	removed	N/A
FP	6okh_0	6okh_A	MG	200	MG	201	Structure of an uncharacterized protein from Leptospira borgpetersenii serovar Hardjo-bovis (strain JB197)	Uncharacterized protein	Proabable catalytic site on an enzyme	removed	N/A
FP	6qwo_0	6qwo_A	ZN	301	ZN	302	Zinc-reconstituted ODP from T. maritima	Oxygen-binding diiron protein	Pseudo-enzyme or catalytic site.	removed	N/A
FP	6r9n_0	6r9n_A	FE	301	FE	302	Peroxy diiron species of chemotaxis sensor ODP	Uncharacterized protein	Pseudo-enzyme or catalytic site.	removed	N/A
FP	5zha_0	5zha_A	MN	301	NaN	NaN	Structure of Y68F mutant Mn-Bound periplasmic metal binding protein from candidatus liberibacter asiaticus	Periplasmic solute binding protein	ABC-Transport SBP	FALSE	N/A
FP	6ctc_0	6ctc_A	FE	701	NaN	NaN	Crystal structure of human transferrin bound to Triferic FPC iron pyrophosphate	Serotransferrin	Metal Transport	FALSE	N/A
FP	6fpl_0	6fpl_A	MG	302	NaN	NaN	TETR(D) E147A MUTANT IN COMPLEX WITH TETRACYCLINE AND MAGNESIUM	Tetracycline repressor protein class D	Repressor protein	FALSE	N/A
FP	6h0t_6	6h0t_A	ZN	607	NaN	NaN	Crystal structure of native recombinant human bile salt activated lipase	Bile salt-activated lipase	Non-catalytic site on enzyme	FALSE	N/A
FP	6hb0_7	6hb0_A	ZN	408	NaN	NaN	Crystal structure of MSMEG_1712 from Mycobacterium smegmatis	ABC transporter periplasmic-binding protein YtfQ	ABC-Transport SBP	FALSE	N/A
FP	6ivy_0	6ivy_A	FE	402	NaN	NaN	Crystal structure of iron-bound HitA from Pseudomonas aeruginosa	Periplasmic Ferric iron-binding Protein HitA	ABC-Transport SBP	FALSE	N/A
FP	6k02_0	6k02_A	ZN	301	NaN	NaN	Crystal structure of ceNAP1 core	Nucleosome Assembly Protein	Chaperone	FALSE	N/A
FP	6l0z_2	6l0z_A	MG	408	NaN	NaN	The crystal structure of Salmonella enterica sugar-binding protein MalE	Maltodextrin-binding protein	ABC-Transport SBP	FALSE	N/A
FP	6nsi_0	6nsi_A	FE	401	NaN	NaN	Crystal structure of Fe(III)-bound YtgA from Chlamydia trachomatis	Manganese-binding protein	ABC-Transport SBP	FALSE	N/A
FP	6o5c_1	6o5c_A	MN	302	NaN	NaN	X-ray crystal structure of metal-dependent transcriptional regulator MtsR	Putative metal-dependent transcriptional regulator	sensor/regulator	FALSE	N/A
FP	6o6j_0	6o6j_A	MG	1004	NaN	NaN	Crystal structure of the LjCASTOR gating ring in the Ca2+ and Na+ condition	Ion channel CASTOR	ion channel	FALSE	N/A
FP	6pwj_0	6pwj_A	MG	1000	NaN	NaN	Vibrio cholerae LapD S helix-GGDEF-EAL (apo)	GGDEF and EAL domain-containing protein	Pseudo-enzyme	FALSE	N/A
FP	6r5s_0	6r5s_A	FE2	401	NaN	NaN	Structure of the SBP FpvC from pseudomonas aeruginosa in complex with Fe(II)	Adhesion protein	ABC-transport	FALSE	N/A
FN	5zo5_0	5zo5_A	MN	301	MN	302	active state of the nuclease	Putative 3'-5' exonuclease family protein	Catalytic Site	TRUE	N/A
FN	5zpn_0	5zpn_A	CU	705	NaN	NaN	Copper amine oxidase from Arthrobacter globiformis anaerobically reduced by phenylethylamine at pH 8 at 288 K (1)	Phenylethylamine oxidase	Catalytic Site	TRUE	N/A
FN	6cqs_0	6cqs_A	ZN	501	ZN	502	Sediminispirochaeta smaragdinae SPS-1 metallo-beta-lactamase	Beta-lactamase	Catalytic Site	TRUE	N/A
FN	6d2m_0	6d2m_A	ZN	301	NaN	NaN	Beta Carbonic anhydrase in complex with thiocyanate	Carbonic anhydrase	Catalytic Site (with inhibitor)	TRUE	N/A
FN	6g6r_0	6g6r_A	MG	402	NaN	NaN	Human Methionine Adenosyltransferase II with SAMe and PPNP	S-adenosylmethionine synthase isoform type-2	Catalytic Site (poorly identified site)	TRUE	N/A
FN	6gwu_0	6gwu_A	ZN	301	NaN	NaN	Carbonic anhydrase CaNce103p from Candida albicans	Carbonic anhydrase	Catalytic Site	TRUE	N/A
FN	6h99_0	6h99_A	MG	501	NaN	NaN	Crystal structure of anaerobic ergothioneine biosynthesis enzyme from Chlorobium limicola in persulfide form.	Sulfurtransferase	Catalytic Site (crystal artifact)	TRUE	N/A
FN	6h99_3	6h99_A	MG	504	NaN	NaN	Crystal structure of anaerobic ergothioneine biosynthesis enzyme from Chlorobium limicola in persulfide form.	Sulfurtransferase	Catalytic Site (crystal artifact)	TRUE	N/A
FN	6ib8_0	6ib8_A	MG	303	NaN	NaN	Structure of a complex of SuhB and NusA AR2 domain	Inositol-1-monophosphatase	Catalytic Site	TRUE	N/A
FN	6j42_0	6j42_A	MN	301	MN	302	Crystal Structure of Wild Type KatB, a manganese catalase from Anabaena	Alr3090 protein	Catalytic Site	TRUE	N/A
FN	6jqe_2	6jqe_B	ZN	201	NaN	NaN	The structural basis of the beta-carbonic anhydrases CafD (wild type) of the filamentous fungus Aspergillus fumigatus	Carbonic anhydrase	Catalytic Site	TRUE	N/A
FN	6k5z_0	6k5z_A	ZN	1001	NaN	NaN	Structure of uridylyltransferase	Galactose-1-phosphate uridylyltransferase	Catalytic Site (structural ion)	TRUE	N/A
FN	6k63_0	6k63_A	ZN	303	NaN	NaN	The crystal structure of cytidine deaminase from Klebsiella pneumoniae	Cytidine deaminase	Catalytic Site (multi-chain)	TRUE	N/A
FN	6ovz_1	6ovz_A	ZN	1003	NaN	NaN	Crystal structure of the New Delhi metallo-beta-lactamase-1 adduct with a lysine-targeted affinity label	Beta-lactamase	Catalytic Site (multi-chain, crystal artifact, large inhibitory conformation shift)	TRUE	N/A
FN	6qww_0	6qww_A	CU	201	NaN	NaN	HEWL lysozyme, crystallized from CuCl2 solution	Lysozyme C	Catalytic Site (multi-chain)	TRUE	N/A
FN	6vcw_0	6vcw_A	MG	401	NaN	NaN	Crystal structure of Medicago truncatula S-adenosylmethionine Synthase 3A (MtMAT3A)	S-adenosylmethionine synthase	Catalytic Site (multi-chain)	TRUE	N/A
FN	6voq_0	6voq_A	ZN	301	NaN	NaN	Crystal structure of YgbL, a putative aldolase/epimerase/decarboxylase from Klebsiella pneumoniae	Aldolase	Catalytic Site (multi-chain)	TRUE	N/A
* Despite a lack of literature, we found support for enzymatic function . Site 6v77_0 aligns with the active site of 6sbi_A (rmsd = 1.36), which belongs to the same enzymatic Pfam (PF01557: Fumarylacetoacetate (FAA) hydrolase). Also, 6v77_A has the CATH topology of Fumarylacetoacetate hydrolase. Finaly, the corresponding UniProt accession (A0QTY3) has is assigned GO catalytic activity.

## Sheet: Supplementary Data 1e
Supplementary Data 1e. feature importance: The relative importance output by our extra-trees MAHOMES model
columns	description
Feature	variable name of calculated feature
Category	The category which the feature belongs too
Similarity	The similarity between enzymatic and non-enzymatic site values (see methods for more detail)
MAHOMES Feature Importance	The calculated importance of feature for our MAHOMES model (see methods for more details)
Feature	Category	Similarity	MAHOMES Feature Importance
Elec_outs_mean_mu2	Electrostatics	0.42	100
num_pocket_bb	Lining	0.42	83.45
num_pocket_sc	Lining	0.42	80.03
NoSC_vol	Lining	0.43	74.18
occ_vol	Lining	0.42	63.55
lk_ball_iso_Mean_5	Rosetta	0.49	58.98
lk_ball_iso_Mean_3.5	Rosetta	0.49	56.4
Elec_outs_min_dpKa_titr	Electrostatics	0.5	48.89
SITEDistCenter	Pocket	0.57	48.66
Elec_outs_mean_mu3	Electrostatics	0.45	44.35
Elec_outs_max_dpKa_titr	Electrostatics	0.51	37.06
SITEDistNormCenter	Pocket	0.51	36.32
Vol	Pocket	0.39	31.78
Elec_outs_max_pKa_shift	Electrostatics	0.61	25.19
lk_ball_iso_Mean_7.5	Rosetta	0.51	24.5
SC_vol_perc	Lining	0.5	23.08
lk_ball_iso_Mean_9	Rosetta	0.52	21.54
lk_ball_Mean_7.5	Rosetta	0.53	17.84
Elec_outs_mean_mu4	Electrostatics	0.49	17.44
lk_ball_Mean_5	Rosetta	0.53	17.1
fa_atr_Mean_9	Rosetta	0.53	16.69
lk_ball_Mean_9	Rosetta	0.53	15.54
geom_LigOther	Geometry	0.71	15.24
geom_AvgOther	Geometry	0.71	15.14
lk_ball_bridge_Mean_9	Rosetta	0.64	14.88
lk_ball_Mean_3.5	Rosetta	0.55	13.49
lk_ball_bridge_Mean_7.5	Rosetta	0.64	12.24
geom_AvgO	Geometry	0.52	12.16
geom_AvgN	Geometry	0.74	11.78
geom_LigN	Geometry	0.74	11.49
rama_prepro_Mean_5	Rosetta	0.79	10.53
fa_atr_Mean_7.5	Rosetta	0.56	10.48
hbond_bb_sc_Mean_9	Rosetta	0.7	10.35
geom_AvgS	Geometry	0.55	10.25
fa_atr_Mean_5	Rosetta	0.65	10.14
Elec_xenv_mu2	Electrostatics	0.64	9.94
hbond_bb_sc_Mean_7.5	Rosetta	0.7	9.7
lk_ball_bridge_uncpl_Mean_9	Rosetta	0.63	9.48
fa_atr_Mean_3.5	Rosetta	0.75	9.47
ShortAxHigh	Pocket	0.55	9.39
LiningArea	Lining	0.64	9.3
rama_prepro_Mean_9	Rosetta	0.74	9.3
PocketAreaHigh	Pocket	0.54	9.17
fa_elec_Mean_5	Rosetta	0.7	8.84
skew_eisen	Lining	0.79	8.64
lk_ball_bridge_uncpl_Mean_7.5	Rosetta	0.63	8.43
Elec_ins_max_pKa_shift	Electrostatics	0.85	8.18
Elec_ins_min_dpKa_titr	Electrostatics	0.64	8.13
fa_intra_atr_xover4_Mean_7.5	Rosetta	0.93	8.05
geom_LigO	Geometry	0.51	7.91
fa_intra_elec_Mean_3.5	Rosetta	0.81	7.6
geom_cn3	Geometry	0.91	7.6
rama_prepro_Mean_7.5	Rosetta	0.78	7.53
rama_prepro_Mean_3.5	Rosetta	0.84	7.43
geom_LigS	Geometry	0.55	7.27
PocketAreaMid	Pocket	0.57	7.14
fa_intra_atr_xover4_Mean_3.5	Rosetta	0.86	6.99
fa_intra_atr_xover4_Mean_9	Rosetta	0.96	6.93
hbond_bb_sc_Mean_3.5	Rosetta	0.6	6.78
Depth	Pocket	0.8	6.63
hbond_bb_sc_Mean_5	Rosetta	0.67	6.53
geom_val	Geometry	0.67	6.47
Elec_ins_max_DestabRank	Electrostatics	0.68	6.46
Elec_ins_mean_DestabRank	Electrostatics	0.73	6.17
fa_elec_Mean_3.5	Rosetta	0.74	6.15
PocketAreaLow	Pocket	0.64	6.1
geom_nVESCUM	Geometry	0.72	6.01
fa_intra_atr_xover4_Mean_5	Rosetta	0.86	5.87
Elec_xenv_mu3	Electrostatics	0.65	5.56
Elec_outs_mean_ResSigDev	Electrostatics	0.56	5.52
fa_intra_elec_Mean_5	Rosetta	0.84	5.47
Elec_outs_min_pKa_shift	Electrostatics	0.75	5.44
avg_eisen_hp	Lining	0.85	5.42
std_dev_kyte	Lining	0.78	5.41
ShortAxLow	Pocket	0.66	5.41
fa_elec_Mean_7.5	Rosetta	0.69	5.39
farPtMid	Pocket	0.59	5.36
Elec_ins_mean_StabRank	Electrostatics	0.62	5.31
Elec_outs_max_ResSigDev	Electrostatics	0.56	5.26
fa_dun_rot_Mean_3.5	Rosetta	0.54	5.24
ShortAxMid	Pocket	0.59	5.24
Elec_ins_max_dpKa_titr	Electrostatics	0.83	5.23
p_aa_pp_Mean_5	Rosetta	0.94	5.18
fa_intra_sol_xover4_Mean_9	Rosetta	0.87	5.07
fa_dun_dev_Mean_5	Rosetta	0.78	5.06
fa_dun_rot_Mean_9	Rosetta	0.86	5
hxl_tors_Mean_3.5	Rosetta	0.47	5
fa_intra_sol_xover4_Mean_3.5	Rosetta	0.69	4.99
OffsetMid	Pocket	0.87	4.98
hbond_sc_Mean_3.5	Rosetta	0.46	4.96
p_aa_pp_Mean_3.5	Rosetta	0.87	4.92
hxl_tors_Mean_7.5	Rosetta	0.77	4.9
fa_intra_rep_xover4_Mean_5	Rosetta	0.91	4.86
skew_kyte	Lining	0.81	4.8
avg_kyte_hp	Lining	0.84	4.79
LongPath	Pocket	0.85	4.79
lk_ball_bridge_Mean_5	Rosetta	0.68	4.75
omega_Mean_9	Rosetta	0.81	4.72
Elec_xenv_DestabRank	Electrostatics	0.78	4.72
Elec_xenv_StabRank	Electrostatics	0.74	4.72
fa_intra_sol_xover4_Mean_7.5	Rosetta	0.81	4.68
fa_dun_semi_Mean_9	Rosetta	0.84	4.62
farPtHigh	Pocket	0.57	4.62
Elec_outs_max_DestabRank	Electrostatics	0.74	4.59
geom_Charge	Geometry	0.89	4.57
lk_ball_bridge_Mean_3.5	Rosetta	0.7	4.56
fa_dun_dev_Mean_3.5	Rosetta	0.86	4.54
fa_dun_rot_Mean_7.5	Rosetta	0.86	4.46
fa_elec_Mean_9	Rosetta	0.69	4.46
hxl_tors_Mean_9	Rosetta	0.8	4.44
lk_ball_bridge_uncpl_Mean_5	Rosetta	0.65	4.35
fa_intra_sol_xover4_Mean_5	Rosetta	0.72	4.32
farPtLow	Pocket	0.66	4.3
p_aa_pp_Mean_7.5	Rosetta	0.94	4.3
hbond_sc_Mean_5	Rosetta	0.57	4.3
Elec_ins_mean_mu2	Electrostatics	0.71	4.27
fa_dun_semi_Mean_3.5	Rosetta	0.67	4.27
std_dev_eisen	Lining	0.83	4.24
Elec_ins_max_mu2	Electrostatics	0.68	4.23
geom_irr	Geometry	0.63	4.23
hbond_sc_Mean_7.5	Rosetta	0.66	4.23
fa_dun_semi_Mean_7.5	Rosetta	0.77	4.23
omega_Mean_3.5	Rosetta	0.91	4.18
fa_intra_elec_Mean_7.5	Rosetta	0.86	4.16
Elec_xenv_mu4	Electrostatics	0.66	4.14
lk_ball_bridge_uncpl_Mean_3.5	Rosetta	0.65	4.14
Elec_outs_max_mu2	Electrostatics	0.67	4.11
Elec_ins_min_pKa_shift	Electrostatics	0.88	4.08
fa_dun_dev_Mean_9	Rosetta	0.75	4.07
Elec_outs_mean_DestabRank	Electrostatics	0.83	4.05
omega_Mean_7.5	Rosetta	0.82	3.99
fa_dun_semi_Mean_5	Rosetta	0.68	3.98
geom_Reg	Geometry	0.62	3.98
Elec_outs_max_mu3	Electrostatics	0.73	3.98
fa_dun_dev_Mean_7.5	Rosetta	0.76	3.96
p_aa_pp_Mean_9	Rosetta	0.95	3.95
OffsetLow	Pocket	0.87	3.94
Elec_ins_max_ResSigDev	Electrostatics	0.61	3.91
fa_intra_elec_Mean_9	Rosetta	0.88	3.91
hxl_tors_Mean_5	Rosetta	0.61	3.9
Elec_outs_mean_StabRank	Electrostatics	0.83	3.87
hbond_sc_Mean_9	Rosetta	0.69	3.84
Elec_outs_max_mu4	Electrostatics	0.79	3.82
omega_Mean_5	Rosetta	0.87	3.8
fa_dun_rot_Mean_5	Rosetta	0.82	3.8
Elec_ins_max_mu3	Electrostatics	0.69	3.78
fa_intra_rep_xover4_Mean_7.5	Rosetta	0.89	3.74
LongAxMid	Pocket	0.62	3.68
Elec_ins_mean_ResSigDev	Electrostatics	0.52	3.62
fa_intra_rep_xover4_Mean_9	Rosetta	0.86	3.6
LongAxLow	Pocket	0.67	3.56
LongAxHigh	Pocket	0.6	3.55
fa_intra_rep_xover4_Mean_3.5	Rosetta	0.79	3.53
Elec_ins_mean_mu3	Electrostatics	0.71	3.53
OffsetHigh	Pocket	0.86	3.52
geom_cn6	Geometry	0.97	3.44
Elec_ins_max_StabRank	Electrostatics	0.55	3.43
Elec_ins_max_mu4	Electrostatics	0.66	3.42
fa_rep_Mean_9	Rosetta	0.92	3.34
fa_rep_Mean_3.5	Rosetta	0.84	3.32
fa_rep_Mean_7.5	Rosetta	0.95	3.24
fa_rep_Mean_5	Rosetta	0.9	3.12
Elec_ins_mean_mu4	Electrostatics	0.65	3.05
geom_cn7	Geometry	0.99	3.04
geom_Filled	Geometry	0.62	3.03
geom_cn4	Geometry	0.66	3.02
geom_Distort	Geometry	0.92	2.98
max_eisen	Lining	0.58	2.9
max_kyte	Lining	0.58	2.47
min_eisen	Lining	0.59	2.43
min_kyte	Lining	0.59	2.32
Elec_outs_max_StabRank	Electrostatics	0.93	2.15
geom_PartFilled	Geometry	0.92	2.03
geom_cn5	Geometry	0.99	1.9
geom_cn2	Geometry	0.9	1.38
hbond_sr_bb_Mean_9	Rosetta	1	0
hbond_sr_bb_Mean_3.5	Rosetta	1	0
hbond_sr_bb_Mean_5	Rosetta	1	0
geom_cn9	Geometry	1	0
hbond_sr_bb_Mean_7.5	Rosetta	1	0
geom_cn8	Geometry	1	0

## Sheet: Supplementary Data 1f
Supplementary Data 1f. manually annotated M-CSA: The downloaded M-CSA data with our additional manual annotations. Also includes information for which enzymes and their homologs were removed during the enzymatic labelling process.
columns	description
MCSA_ID	M-CSA entry index
PDB_ID	Representative structure for M-CSA entry
Res	Catalytic active site residues from M-CSA
Multichain?	Marks catalytic active sites with residues on more than one polypeptide
MetalLigand	Marks catalytic active sites that contain a metal
adjustment Add, adjustment Remove	Any redisues that need to be added or removed to the catalytic active site for our purposes after manual inspection of the M-CSA entry
Remove Reason	Our intention for removing any detected sequence homologs and the entry from our metal ion data if present.
No usable crystal structure	Entries removed prior to any pipeline use of this data due to lack of crystal structure or only .cis format
MCSA_ID	PDB_ID	Res	Multichain?	MetalLigand	adjustment Add	adjustment Remove	Remove Reason	No usable crystal structure
M0001	1b73	180A,7A,8A,70A,147A,178A
M0002	1btl	70A,73A,130A,166A,70A,234A,237A
M0003	1d4a	155A,149A,161A
M0004	1nia	280B,145A,150A,98A,100A,95A,135A,136A,306B,255B,279B	Multichain				Multichain
M0005	1whs	147A,53A,338B,397B,146A	Multichain				Multichain
M0006	2gh5	467B,66A,472B,197A,201A,63A,58A	Multichain				Multichain
M0007	5icd	160A,230A,283A,307A		TRUE			req’s dimerization
M0008	1qpr	172A,140A,105B,201A,222A	Multichain				Multichain
M0009	5a1i	289A,258A,250A,181A,31A,32A,29A,70A,57A,285A,265A,264A,291A,259A		TRUE
M0010	1mkb	84B,76A,70A,80A,79A	Multichain				Multichain
M0011	1qum	261A,216A,179A,109A,72A,37A,145A,69A,229A,182A,231A		TRUE
M0012	1oth	141A,171A,168A,330A,303A,263A
M0013	2bbk	119L,66H,108L,32L,122L,57L,76L	Multichain				Multichain
M0014	1vnc	353A,360A,402A,404A,490A,496A,403A
M0015	1znb	181A,101A,99A,184A,162A,103A,223A,193A		TRUE
M0016	1bc2	88A,180A,149A,90A,86A		TRUE
M0017	1rr6	243A,89A,86A,219A,33A,116A,257A,88A,220A,33A,64A
M0018	1jdw	305A,254A,407A,303A,170A
M0019	1dl2	275A,599A,463A,334A,330A,136A,132A,435A
M0020	1qjd	544A,381A,365A,505A,504A,378A,402A
M0021	1do8	278A,279A,112A,421A,183A,165A,255A,256A		TRUE
M0022	1b6b	97A,124A,122A,111A,168A
M0023	1xva	21A,142A,175A,137A,194A
M0024	1nzy	90A,137A,145A,86A,114A,64A
M0025	1nba	172A,173A,144A,177A,51A
M0026	1ptd	274A,82A,32A,33A,69A
M0027	1ah7	14A,55A,118A,122A,128A,142A,146A,69A		TRUE
M0028	1djx	311A,343A,356A,341A,390A,312A
M0029	1djo	1020A,1100A,1101A,1173A,3294B,1034A	Multichain				Multichain
M0030	2pfl	418A,333A,419A,734A
M0031	1lcb	218A,146A,82A,221A,198A,60A
M0032	1qin	126B,99A,172B,33A	Multichain				Multichain
M0033	1jc5	91A,65A,12A,141A,48A		TRUE
M0034	1mpy	214A,255A,246A,265A,153A,199A		TRUE
M0035	2phk	167A,186A,151A,154A,149A		TRUE
M0036	1qq5	171A,175A,115A,114A,39A,12A,8A,176A,147A,173A
M0037	5cox	385A,530A,388A,384A,526A,207A,203A
M0038	1fbx	181A,112A,110A,111A,113A,151A,179A		TRUE
M0039	2mas	39A,10A,15A,168A,241A,167A,126A,242A
M0040	13pk	376A,399A,219A,39A		TRUE
M0041	1dnk	76A,212A,39A,252A,134A,168A,78A		TRUE
M0042	1ql0	89A,110A,119A,57A,127A		TRUE
M0043	4kbp	135A,202A,201A,325A,323A,164A,286A,295A,167A,296A		TRUE
M0044	1alk	331A,51A,328A,102A,153A,412A,370A,369A,327A,322A,155A,166A		TRUE
M0045	1cdg	327A,227A,229A,328A,257A
M0046	2adm	108A,106A,105A,196A
M0047	1ytw	354A,403A,356A,402A,290A,409A,410A
M0048	1bzy	137A,134A,133A,186A,199A		TRUE
M0049	1pya	62A,195F,63A,1F,197F,66A,81E	Multichain				Multichain
M0050	1dbt	123A,33A,65B,215A,62A,60A	Multichain				Multichain
M0051	1aq2	269A,250A,213A,254A,65A,232A,255A,333A		TRUE
M0052	1b57	264A,110A,182A,286A,109A,226A		TRUE
M0053	1n8i	633A,427A,339A,455A,631A,434A,338A,270A,272A,462A		TRUE
M0054	1qfe	86A,143A,170A
M0055	1gu1	104A,16A,23A,28A,106A,82A,15A,79A,113A
M0056	1ze1	172A,81A,67A,39A
M0057	2ahj	76B,109A,114A,112A,113A,56B,113A,72B	Multichain				Multichain
M0058	1cju	440A,1029B,1065B,397A,396A	Multichain				Multichain
M0059	1dqs	268A,130B,264A,152A,275A,271A,287A,194A,250A,260A	Multichain				Multichain
M0060	1dea	148A,143A,72A,141A
M0061	1bjp	50B,39B,1A,61B	Multichain				Multichain
M0062	1req	244A,610A,243A,608A,89A,604A
M0063	1cb7	16A,14A,100B,171B	Multichain				Multichain
M0064	1d6m	8A,7A,328A,330A,105A,103A		TRUE
M0065	1gim	41A,224A,16A,13A,40A		TRUE
M0066	1daa	31A,145A,201A,177A
M0067	1pjb	95A,269A,15A,117A,74A,93A
M0068	1ivh	387A,254A,135A,136A
M0069	1lxa	143A,125A,126A
M0070	1ef8	66A,110A,140A
M0071	1eug	64A,77A,66A,187A					req’s dimerization
M0072	2fua	73A,92A,209A,113A,155A,94A		TRUE
M0073	1dco	80A,62A,80A,89A,63A,58A,81A
M0074	1bs1	115A,15A,41A,54A,12A,41A,11A,16A,37A		TRUE
M0075	12as	100A,251A,46A,248A,235A,251A,116A		TRUE
M0076	1a26	904A,988A,907A
M0077	1afw	405A,375A,125A,403A
M0078	1al6	274A,329A,320A,244A,375A
M0079	1d0s	174A,317A
M0080	1c3c	263B,268B,275B,140A,141A,68A	Multichain				Multichain
M0081	3csm	168A,60A,194A,157A,246A,16A,198A,69A,106A,242A,49A,134A,105A,109A
M0082	1jxa	485A,504A,481A,1A,603A,74A,98A,488A,1A,26A,99A
M0083	1l8s	49B,28B,30B,48B,99B,52B,73B,30B,32B
M0084	1b66	23A,42A,133A,89A,88A,48A,50A	Multichain				Multichain
M0085	1b93	19A,101A,91A,107C,98A,66A,71A	Multichain				Multichain
M0086	1bg0	280A,225A,309A,229A,126A,314A,271A,273A		TRUE
M0087	1fwj	320C,217C,134C,136C,246C,272C,219C,221C,336C,360C		TRUE
M0088	1hxq	161A,115A,166A,164A,168A,166A,164A,52A,55A,153A		TRUE
M0089	1ps1	219A,308A,309A,84A,76A,77A,173A,226A,80A,230A,223A,227A,157A		TRUE
M0090	1b3r	82A,180A,352A,77A,364A,360A,300A,130A,185A,189A,190A,194A,54A,155A
M0091	1brw	82A,183A,187A,168A,161A
M0092	1dli	264A,145A,204A,260A,118A,208A
M0093	1dqa	767A,691A,866B,559B	Multichain				Multichain
M0094	1bwp	47A,195A,192A,104A,74A
M0095	1fui	337A,361A,528A		TRUE
M0096	1chm	358A,232A,262A
M0097	1ctt	132A,102A,104A,129A		TRUE
M0098	1bsz	1045C,1091C,1136C,1050C,1132C,1133C,1090C		TRUE
M0099	1g72	171A,297A,255A
M0100	1a4s	263A,166A,477A,297A
M0101	5fit	83A,98A,94A,96A		TRUE
M0102	1fcb	373A,282A,254A
M0103	1vao	422A,504A,503A,108A,170A
M0104	1c9u	271A,228A,269A,273A,144A,163A,309A
M0105	1vlb	869A		TRUE
M0106	1w85	271C,267C,128B,59B,281C	Multichain				Multichain
M0107	1n62	388B,763B,387B,240B		TRUE
M0108	1ps9	252A,164A,166A,339A,214A
M0109	1d3g	284A,215A,255A,149A,218A,145A,217A
M0110	1c0p	1054A,1054A,1335A,1339A,1335A
M0111	1ofd	228A,227A,1A,207A,978A,972A,969A,903A,31A,1A
M0112	3dfr	30A,21A,26A,54A,27A,19A,4A,94A,116A
M0113	2gb0	315B,45B,49B,348B,48B,269B,265B
M0114	2tmd	267A,172A,169A,30A
M0115	1w1o	169A,105A,288A
M0116	1hzz	235B,135B,132B,127B,138B,132C	Multichain				Multichain
M0117	1amo	630A,457A,677A,675A
M0118	1wrr	57A,256A,10A,176A,228A
M0119	2c3m	64A,996A,31A,114A		TRUE
M0120	1zp3	120A,273A,26A,223A,28A
M0121	1sox	65A,322A,138A,40A,185A		TRUE			remove, heme dependent
M0122	1fva	227A,155A,115A,72A,218A,150A,103A
M0123	1jnr	361A,234A,398A,141A,48B,449A,265A,74A	Multichain				Multichain/remove, heme dependent
M0124	1v54	255A,91A,61A,126A,157A,291A,244A,240A,242A,290A,438A,316A,156A,319A		TRUE
M0125	1bt3	88A,274A,109A,244A,118A,240A,261A		TRUE
M0126	2frv	530D,72D,486D,463D,533D,18D,65D,68D		TRUE
M0127	1hfe	240L,245L,382L,156L,159L,178L,198L,237L		TRUE
M0128	1ba3	218A,245A,443A,343A,529A,343A		TRUE
M0129	1os7	99B,270B,255B,101B		TRUE
M0130	1ndo	205E,208E,362E,213E,104A	Multichain				Multichain
M0131	1doc	385A,293A,201A,72A,297A
M0132	1luc	45A,106A,113A,227A,44A
M0133	1yrc	359A,358A,252A,251A,186A,357A
M0134	2toh	376A,336A,331A,395A		TRUE
M0135	1sdw	314A,108A,172A,107A,244A,170A,242A		TRUE
M0136	1afr	229A,196A,143A,62A,146A,199A,105A,228A,232A		TRUE
M0137	1unb	74A		TRUE	183A,185A,243A	74A
M0138	2jcw	80A,83A,71A,63A,143A,48A,46A,120A		TRUE
M0139	1v97	802A,1261A,880A		TRUE
M0140	1l1l	731A,406A,419A,410A,736A,408A,119A
M0141	1dii	380A,384A,649C,650C,367A,167A,177A,474A,473A,436A,286A,512A	Multichain				Multichain
M0142	1e6e	55A,377A,376A,159A
M0143	1ljl	65A,16A,15A,17A,89A,82A,105A,13A,12A,11A,10A,36A,13A,63A,16A,14A
M0144	1g8k	99E,81F,98E,24E,238E,62F	Multichain				Multichain
M0145	1odm	270A,216A,214A,211A		TRUE
M0146	4v4e	174A,404A,144A		TRUE				no PDB (classic format)
M0147	1ls3	229A,55B,235A,200A,57B,226A	Multichain				Multichain
M0148	1onr	17A,96A,178A,156A,132A
M0149	1ggt	279A,396A,314A,373A,314A,560A
M0150	1ndp	16B,119B,56B,133B,122B		TRUE
M0151	1q0n	92A,82A,97A,95A		TRUE
M0152	1f80	62A,105B,35E	Multichain				Multichain
M0153	1rhs	274A,249A,252A,251A,250A,247A,248A,186A
M0154	1hy3	47A,107A,137A
M0155	1t4c	17A,140A,260B,261B,169A	Multichain				Multichain
M0156	1mro	445D,367E,333D,481D,147A	Multichain				Multichain
M0157	1qh5	59A,110A,56A,58A,173A,54A,134A		TRUE
M0158	1auk	30A,281A,282A,150A,302A,29A,73A,123A,125A,69A,229A		TRUE
M0159	1hzy	254A,57A,230A,169A,233A,301A,55A,201A		TRUE
M0160	1ako	153A,229A,258A,151A,259A,34A,7A		TRUE
M0161	1en7	40A,62A,65A,43A,105B,41A	Multichain				Multichain
M0162	1vas	23A,26A,22A,2A
M0163	1rdd	48A,124A,70A,10A,11A,134A		TRUE
M0164	1ruv	12A,41A,120A,121A,119A
M0165	2sns	43A,35A,21A,40A,41A,87A
M0166	1hs6	295A,299A,296A,271A,383A,375A,318A		TRUE		375A
M0167	1lok	97A,179A,117A,151A,256A,152A		TRUE
M0168	1itq	219A,152A,125A,22A,198A,288A,20A		TRUE
M0169	1pfq	708A,547A,630A,631A,740A
M0170	1o8a	387A,383A,384A,523A,513A,353A,411A,354A		TRUE
M0171	1m4l	69A,72A,196A,270A,127A		TRUE
M0172	1onw	230A,68A,285A,70A,201A,162A		TRUE
M0173	1pq5	56A,195A,99A,195A,193A,194A,192A
M0174	9pap	175A,25A,159A,25A,19A
M0175	1a30	27A,26A,25A,27B,25B,26B	Multichain				Multichain
M0176	1kei	142A,157A,226A,231A,146A,143A,166A		TRUE
M0177	1ryp	169I,1I,17I,129I,166I,19I,47I,1I,33I					heme
M0178	1bmf	373C,189D,162D,188D	Multichain				Multichain
M0179	1q3s	64A,393A,97A,98A		TRUE
M0180	1hyo	237A,126A,133A,253A,257A,201A,364A,199A,233A,240A,253A		TRUE
M0181	1rql	45A,49A,53A,12A,186A,56A,160A,14A		TRUE
M0182	1mum	210A,115A,43A,113A,87A,85A,158A,188A,123A,58A		TRUE		123A
M0183	1dnp	382A,274A,341A,306A,277A,359A
M0184	1ru4	268A,273A
M0185	1lwy	249A,268A
M0186	1pwh	303A,222A,41A
M0187	1mns	247A,166A,164A,270A,297A,317A,195A,197A,221A		TRUE
M0188	1xel	124A,153A,149A
M0189	1m9c	55A,102A,60A,63A,126A,122A,113A
M0190	1nfs	116A,25A,69A,114A,87A,161A,67A,32A,104A		TRUE
M0191	1mek	39A,37A,38A,36A
M0192	1z9h	112A,113A,110A,107A
M0193	1f2v	43A
M0194	1p5d	244X,108X,242X,247X,329X,20X,109X,118X,246X		TRUE
M0195	2gsa	245A,150A,273A
M0196	1eyq	97A,106A,48A,36A
M0197	2ts1	48A,86A,82A,45A,40A,173A,234A,233A,230A,194A		TRUE
M0198	1v25	184A,439A,444A,328A		TRUE
M0199	1gsa	160A,210A,273A,125A,281A,283A,233A,225A		TRUE
M0200	1kqp	162A,50A		TRUE
M0201	1xny	419B,183A,182A,420B	Multichain				Multichain
M0202	1a0i	238A,240A,34A		TRUE
M0203	1dpx	35A,52A,59A,46A,50A,48A
M0205	1gpb	377A,676A,568A,569A,680A,574A,377A
M0206	1o08	1016A,1169A,1010A,1008A,1009A,1010A,1115A,1145A,1170A,1045A,1114A		TRUE
M0207	1kc7	455A,337A,764A,22A,831A,851A,101A,103A,92A		TRUE		764A,851A,831A
M0208	1ezv	202C,272C,229C,206C,181E,228C	Multichain				Multichain
M0209	1lij	318A,136A		TRUE
M0210	1m6k	160A,70A,67A,120A,115A,67A,215A
M0211	1idt	165A,74A,14A
M0212	1n2c	157B,10E,195A,41F,129E,96A,65A,62A,15F,153B	Multichain				Multichain
M0213	1l6g	219A,265B,311B,166A,39A,136A,313B	Multichain				Multichain
M0214	1ecf	102A,258A,1A,101A,1A,27A		TRUE
M0215	1pvd	28B,51B,413A,477A,444A,115B,114B,471A,473A	Multichain				Multichain
M0216	1ca2	199A,96A,119A,94A,64A,106A		TRUE
M0217	1sc9	235A,236A,11A,80A,81A,207A
M0218	1hpl	263A,77A,153A,152A,176A
M0219	1trk	418B,481B,263A,30A	Multichain				Multichain
M0220	1mcz	281F,47E,28E,26E,401F,70E,25E	Multichain				Multichain
M0221	2ag0	419A,29B,113B,50B	Multichain				Multichain
M0222	2qut	146A,189A,300A,229A,363A,187A,33A
M0223	2qf7	655A,549A,749A,747A,718A,299A,283A,297A,882A,353A,305A		TRUE
M0224	1bob	255A,220A
M0225	1vr7	62A,83A,68B,63A,55B	Multichain				Multichain
M0226	1qrr	145A,186A,183A,180A,182A
M0227	1e6u	107A,108A,109A,136A,179A,140A
M0228	1bxk	164A,135A,160A,134A,136A
M0229	2a84	198A,89A,40A,44A,47A,196A,197A,160A,88A,92A		TRUE
M0230	1gzg	260A,205A		TRUE
M0231	1uw8	101A,92A,95A,97A,162A,140A		TRUE
M0232	1a41	265A,167A,130A,274A,223A
M0233	1g9z	20A,20B,19A	Multichain				Multichain
M0234	1gpm	87A,239A,59A,181A,381A,86A,183A		TRUE		87A,59A,181A,86A,183A
M0235	1f7u	156A,159A,162A		TRUE
M0236	1q6l	136A,37A,139A,72B,67B,68B,64A,112A,36A	Multichain				Multichain
M0237	2c7v	161A,174A,14A
M0238	1wpo	165A,157A,132A,134A,166A,63A
M0239	7atj	42A,170A,70A,38A					heme
M0240	1szd	42A,43A,118A,45A,44A,44A,135A,116A
M0241	3pva	1A,82A,1A,228A,175A
M0242	2f9r	233B,34B,12B,93B,52B,48B,47B,32B,91B,252B,230B		TRUE
M0243	1ho1	12A,72A,103A,45A,47A,51A,9A,153A,193A
M0244	1cg6	222A,220A
M0245	2rjr	63A,70A
M0246	1ir3	1150A,1137A,1132A,1136A		TRUE
M0247	1kzl	64A,102A,2A,41A,48A,50A,148A
M0248	1a8q	28A,252A,228A,94A,32A,99A,95A,98A,223A,257A
M0249	1dty	17A,245A,144A,274A
M0250	2cpo	105A,183A,29A,106A					heme
M0251	1eh6	145A,114A,137A,172A,146A
M0252	1igs	159A,110A,53A,211A,210A,180A,51A
M0253	1fps	258A,112A,121A,257A,188A,126A,117A,71A,253A,214A		TRUE		71A,112A
M0254	1h3b	312A,377A,262A,127A,93A,420A,45A,169A,609A,605A,601A,495A,489A,451A,376A,365A,374A
M0255	1mg5	139A,108A,156A,152A
M0256	1qlh	174A,51A,67A,46A,48A		TRUE
M0257	1xx2	318A,150A,315A,67A,64A,64A,272A
M0258	1sml	88A,225A,89A,86A,160A,84A,191A		TRUE
M0259	1n20	344A,578A,323A,355A,496A,500A,504A,351A,452A		TRUE
M0260	1gtk	132A,131A,155A,149A,84A,83A,242A
M0261	1di1	333A,178A,112A,92A,206A		TRUE
M0262	1jfg	100A,304A,232A,182A,93A,97A,96A,305A		TRUE
M0263	3kb9	338A,95A,96A,198A		TRUE
M0264	1ezf	171A,288A,228A,218A		TRUE
M0265	5eat	525A,520A,401A,441A,403A,402A,444A,273A,264A,527A		TRUE
M0266	1apy	49A,183B,183B,201B,211B,235B,234B	Multichain				Multichain
M0267	1dhp	161A,107A,138A,44A,203A,133A
M0268	1bmt	759A,810A,757A		TRUE
M0269	3dgb	251A,24A,171A,200A,329A,275A,169A,226A		TRUE
M0270	1h1z	40A,38A,71A,144A,178A,69A,36A,11A		TRUE
M0271	1pym	190A,47A,120A,58A,123A,114A,87A,159A,122A,46A,85A,48A		TRUE
M0272	1f61	193A,317A,315A,228A,191A,180A,153A		TRUE		191A,193A
M0273	1jdi	97A,95A,NoneA,120A,171A	Multichain				Multichain
M0274	1pow	121A,264A,59A,483A,480A,479A,394A,122A					FAD cofactor
M0275	3ey9	380A,50B,112B,113B,465A	Multichain				Multichain
M0276	1ogy	153E,56E,383E,346E,384E,152E		TRUE
M0277	1zk7	465A,464A,47A,42A
M0278	2b3i	39A,90A,82A,85A		TRUE
M0279	1sur	208A,204A,208A,204A
M0280	1dtw	291A,76B,292A,162A	Multichain				Multichain
M0281	2gmh	556A,553A,559A,367A,82A,331A,528A,556A
M0282	1s9i	194A,221A		TRUE
M0283	1k0g	274A,258A
M0284	2dd5	133C,131C,133C,108B,132C,128C,132C	Multichain				Multichain
M0285	1uok	255A,328A,199A,329A,98A
M0286	2z67	94B,249A,95B,72B,166A,307B,278A,102B	Multichain				Multichain
M0287	1g8f	290A,204A,201A,196A,197A		TRUE
M0288	3s8r	192A,624A,413A,170A,239A,170A
M0289	1n0h	139A,582B,251A,202A,201A	Multichain				Multichain
M0290	1zio	88A,171A,160A,127A,13A		TRUE
M0291	1mla	11A,93A,92A,201A,250A,117A
M0292	1dd8	390A,333A,392A,298A,163A,328A
M0293	1mht	81A,165A,119A,163A
M0294	1yq4	408A,263A,266A,297A,130A,253A,251A,364A		TRUE
M0295	1adn	42A,69A,38A,72A		TRUE
M0296	1n1d	46A,44A		TRUE
M0297	1s6l	159A,96A,99A
M0298	2pan	479A,25A,421A,476A,51A		TRUE		25A,51A
M0299	1b6t	91A,18A,129A,42A		TRUE
M0300	2pz0	119A,121A,59A,44A,18A,46A,17A,239A		TRUE
M0301	1mki	271A,74A,74A,201A,253A,77A
M0302	1ct9	1A,50A,75A,324A,1A,74A,321A					Doesn't match reality
M0303	1mb9	348A,443A,382A		TRUE
M0304	1ea0	886A,232A,1A,937A,479A,1A,231A
M0305	1et0	193A,159A,38A
M0306	2vck	206A,105A
M0307	3cmm	21A,544A,481A,600A,782A,603A,601A,781A		TRUE		600A,601A,782A,781A
M0308	1xld	254A,244A,219A,87A,216A,182A,292A,180A,56A,53A,256A		TRUE
M0309	1ile	85A,518A,554A,558A,591A,594A,46A		TRUE		594A,591A
M0310	1e4e	22A,19A,311A,244A,290A,315A,99A,250A		TRUE
M0311	7enl	246A,295A,320A,159A,211A,39A,345A,396A,373A,168A		TRUE
M0312	1kq3	252A,255A,169A,269A		TRUE
M0313	1diz	222A,218A,238A
M0314	1qdl	84B,177B,393A,175B,377A,357A,333A,306A,56B,85B	Multichain				Multichain
M0315	1ey3	164A,141A,98A,144A
M0316	1j21	121A,173A,92A,12A		TRUE
M0317	1uag	138A,183A,115A		TRUE
M0318	1j09	246A		TRUE
M0319	1oya	37A,194A,191A,251A,196A
M0320	3h8i	215A,386A,353A,350A,178A,129A
M0321	1yt3	30A,85A,151A,155A,28A		TRUE
M0322	1gog	228A,581A,496A,495A,290A,272A		TRUE
M0323	2akj	224A,487A,486A,223A,109A,481A
M0324	1tph	1.31171e+23
M0325	2eua	416A,240A,190A,284A,420A		TRUE
M0326	1pkn	269A,119A,327A,72A		TRUE
M0327	1i58	409A		TRUE
M0328	1lbm	7A,126A
M0329	2ixj	134A,65A,74A,171A
M0330	2zr8	57A,308A,82A,214A,208A,212A		TRUE
M0331	1rm0	320A,412A,489A,369A
M0332	1uam	154A,169A,116A,89A
M0333	2o1x	401A,373A,289A		TRUE	154A
M0334	1bwz	220A,208A,159A,73A,217A
M0335	1jfl	164A,82A,194A,84A,124A,48A
M0336	2hdh	158A,170A,137A,208A
M0337	1chd	165A,164A,190A,286A,283A
M0338	2id0	500A,313A,209A,210A,207A,201A		TRUE
M0339	1c3j	191A,100A,72A,22A		TRUE		22A
M0340	2wml	269A,319A
M0341	1sg4	135A,136A,66A,111A
M0342	1dci	173A,196A,204A,176A,117A
M0343	1hzd	186A,209A,189A,141A
M0344	2gtr	66A,146A,115A
M0345	3bpt	177A,146A,98A,169A
M0346	1q51	185A,190A,287D,161A,115A,105A	Multichain				Multichain
M0347	2vss	75A,143A,239B,120A,70A	Multichain				Multichain
M0348	2chr	269A,163A,194A,245A,323A,165A,220A		TRUE
M0349	1e3v	100A,103A,40A,16A
M0350	1h3i	305A,297A,335A,245A,293A
M0351	1snz	307A,176A,107A
M0352	3pmg	289B,291B,116B,117B,388B,292B,287B		TRUE
M0353	1mbb	159A,229A,325A
M0354	1coy	447A,485A,361A
M0355	1cgk	164A,215A,303A,336A
M0356	1vzx	356A,247A,314A,365A,317A,280A		TRUE		314A
M0357	3thi	113A,272A,241A
M0358	2a5h	132A,112A,125A,129A,113A,116A,330A,293A,337A,134A
M0359	1f9z	122A,74A,56B,5B	Multichain				Multichain
M0360	2fp8	309A
M0361	3a15	320A,219A,306A,178A,143A,299A					heme dependent
M0362	1d6o	99A,56A,37A,82A,26A,36A
M0363	1grc	135A,144A,108A,106A
M0364	2tps	59A,159A,130A		TRUE
M0365	1pfk	129A,11A,127A,125A,103A,72A,171A		TRUE
M0366	1ecl	113A,365A,111A,9A,321A,319A,115A		TRUE
M0367	2iht	492A,561A,490A,463A,57B,438A	Multichain	TRUE			Multichain
M0368	1i8t	298A,247B,174A,348A,346B,278A,170A	Multichain				Multichain
M0369	1dlg	23B,120B,22B,397B,305B,115B
M0370	2ybp	190A,170A,177A,288A,188A,276A		TRUE
M0371	1a05	140A,190B,222B,246A,250A	Multichain				Multichain
M0372								No PDB
M0373	1qi9	490A,341A,349A,417A,480A,411A,416A,418A,486A
M0374	1qi9	411A,418A,341A,480A,490A,486A,416A,417A,349A
M0375	4ts9	204A,24A,43C,90A,20A,217A,87A	Multichain				Multichain
M0376	1a4l	15A,214A,295A,17A,238A,217A		TRUE
M0377	1r0m	297A,195A,168A,220A,245A,269A,142A,170A		TRUE
M0378	1mok	87A,501B,137A,82A,78A	Multichain				Multichain
M0379	1a16	38A,383A,361A,243A,350A,354A,404A,387A,406A,271A,260A		TRUE		38A
M0380	1nlu	84A,170A,287A,80A
M0381	1tde	135A,138A,139A
M0382	1gxs	158A,270A
M0383	1a50	377B,109B,175A,60A,87B,49A	Multichain				Multichain
M0384	1a8h	144A,300A,297A,22A,19A,127A,147A,130A		TRUE
M0385	1eg7	1276A,1304A,1076A,1108A,1412A,1074A,1384A,1097A		TRUE		1108A
M0386	1qi9	349A,341A,417A,490A,486A,480A,418A,416A,411A
M0387	1yph	193E,196E,57C,102C,195E	Multichain				Multichain
M0388	5hrc	14A,197A,83A
M0389	1a4i	125A,100A,56A
M0390	2qt6	397A,452A,454A,462A,451A,66A,111A,394A,64A,109A,457A,453A,399A		TRUE
M0391	1a95	89A,88A,92A		TRUE
M0392	1af7	154A,53A
M0393	1agm	120A,176A,180A,400A,179A
M0394	1aj0	221A,255A
M0395	1ak0	126A,1A,6A,48A,45A,116A,60A,120A,153A,149A		TRUE
M0396	1am5	215A,37A,39A,218A,32A,75A,35A
M0397	1amy	204A,289A,179A
M0398	1aop	217A,215A,153A,479A,440A,483A,434A,83A					heme
M0399	1apx	42A,38A,179A,208A,163A					heme
M0400	1aq0	232A,288A,283A,280A
M0401	1aql	108A,435A,195A,194A,320A,107A
M0402	1arz	163A,159A
M0403	1ast	96A,93A,92A,102A,149A		TRUE
M0404	1asy	327A,334A,325A,481A,531A,333A,478A		TRUE
M0405	1at1	84A,54A,55A,134A,105A
M0406	1aui	118A,150A,254A,90A,121A,199A,281A,151A,92A,122A		TRUE
M0407	1auo	114A,23A,199A,168A,115A
M0408	1auw	160C,294A,287A,281A	Multichain				Multichain
M0409	1aw8	9D,58B,25B	Multichain				Multichain
M0410	1ax4	266A,225A,72B,223A,458A,133A,132A	Multichain				Multichain
M0411	1ay4	224A,258A,222A,140A
M0412	1azw	266A,111A,294A,110A,43A
M0413	1azy	86A,84A,191A,190A,171A,85A,123A,83A,186A
M0414	1b2m	40A,58A,38A,92A,77A,100A
M0415	1b6g	289A,125A,175A,124A,260A
M0416	1h7a	290A,79A,288A,292A,78A,441A,446A,311A,580A
M0417	1b8f	195A,329A,414A,280A,53A,83A,283A		TRUE			req’s dimerization
M0418	1b8g	145A,232A,273A,230A
M0419	1b9h	159A,185A,162A,219A,226A,88A,236A,188A
M0420	1bd3	235A,238A,137A,141A		TRUE		141A
M0421	1bf2	375A,510A,128A,230A,229A,232A,435A,259A
M0422	4v40	537A,597A,604A,601A,418A,201A,416A,391A,461A,357A		TRUE				no PDB (classic format)
M0423	1bhg	207A,504A,540A,451A
M0424	1bjo	198A,102A,174A
M0425	1qrz	646A,741A,742A,603A
M0426	1bol	46A,105A,57A,109A,108A,49A
M0427	1boo	96A,54A,53A
M0428	1bqc	50A,196A,254A,198A,225A,128A,127A
M0429	1brm	267A,274A,162A,135A
M0430	1bs0	133A,236A,204A,179A,207A,47A,175A
M0431	1bs9	90A,13A,13A,175A,91A,187A
M0432	1bvv	35A,69A,172A,80A,78A
M0433	1bvz	421A,325A,354A
M0434	1bwd	108A,9A,286A,331A,227A,229A,179A,332A
M0435	1bxr	129C,169C,215C,829C,761C,843C,715C,721C,301C,269D,353D,299C,841C,202C,355D,285C,722C,848C,303C,243C,283C	Multichain				Multichain
M0436	1bya	186A,380A,342A,383A,101A
M0437	1c4x	235A,109A,264A,110A,263A,40A,111A,186A
M0438	1c4z	820A,818A,550A,506A,607A,86D,539A	Multichain				Multichain
M0439	1c82	462A,408A,399A,349A
M0440	1qk2	175B,221B,401B,169B,181B,174B
M0441	1cb8	371A,225A,234A,288A,175A
M0442	1cbg	397A,183A,91A,326A,137A,324A
M0443	1cc1	231S,495L,21S,18S,23L,211S,425L,164S,126S,267S,258S,492L,77L,208S,237S,73L,70L,264S,246S	Multichain				Multichain
M0444	1cel	214A,228A,212A,217A
M0445	1cev	124A,139A,228A,226A,122A,271A,126A,99A		TRUE
M0446	1cfr	134A,190A,71A,204A		TRUE
M0447	1cg2	385A,175A,141A,112A,200A,176A		TRUE
M0448	1chk	45A,22A,40A
M0449	1cl1	185A,210A,58A,111A
M0450	1dgs	114A,221A,118A,406A,427A,312A,409A,422A,116A		TRUE
M0451	1ec9	235A,341A,313A,289A,207A,205A,339A,237A,260A		TRUE
M0453	1jkm	127A,202A,308A,338A,233A,238A,128A
M0454	1rpt	258A,12A,11A,15A,79A,257A
M0455	3eca	25A,283C,89A,12A,162A,90A,89A	Multichain				Multichain
M0456	1d5r	92A,130A,124A
M0457	1g6t	49A,386A,94A,411A,341A,385A,313A
M0458	1a4i	100A,56A,49A
M0459	1pyl	56A,67A,71A,86A
M0460	1myr	95A,190A,187A,409A,330A,328A
M0461	1s9c	216A,193A,198A,213A
M0462	1pnt	17A,12A,18A,129A,15A,19A
M0463	2dw7	55A,265A,322A,213A,184A,292A,341A,239A,182A		TRUE
M0464	1teh	67B,97B,111B,369B,47B,100B,48B,174B,68B,103B,46B,115B		TRUE		97A,100A,103A,111A
M0465	1ju3	118A,117A,44A,287A,259A,166A,117A
M0466	1ci8	253A,75A,78A,181A,75A,348A,351A,186A,135A,152A,133A,351A
M0467	1cv2	132A,38A,109A,108A,272A
M0468	1kcz	307A,331A,329A,238A,273A,172A,194A		TRUE
M0469	1bzc	181A,262A,215A,222A,221A
M0470	1gz6	164A,168A
M0471	1hoz	186A,261A,260A,40A,137A,83A,10A,15A
M0472	1s95	242A,427A,400A,303A,275A,304A,274A,352A,271A,244A		TRUE
M0473	1xqd	393A,243A,352A,286A
M0474	3zo8	78D,7D,116D,108D,90D,63F,75F	Multichain				Multichain
M0475	1cns	67A,89A
M0476	1cqj	246A,197B,109B,208A	Multichain				Multichain
M0477	1cqq	145A,71A,40A,147A,147A
M0478	1ctn	390A,315A,313A,311A
M0479	1cwy	340A,293A,395A
M0480	1czf	201A,256A,180A,223A,258A,202A
M0481	1d2r	195A,111A,192A		TRUE
M0482	1d7r	243A,406A,246A,210A,138A,272A
M0483	4hpn	194A,220A,296A,166A,246A,269A,329A		TRUE
M0484	1d8d	291B,300B,352B,359B,362B,299B,164A,294B,248B,297B	Multichain				Multichain
M0485	2qmx	173A,171A
M0486	1d8h	456A,409A,393A,496A,307A,305A		TRUE
M0487	1db3	132A,134A,156A,160A
M0488	1de6	270A,302A,193A,334A,267A,304A,294A,236A,234A		TRUE
M0490	1dhf	22A,30A
M0491	1dhr	150A,146A
M0492	1din	36A,171A,202A,123A,124A,37A,85A
M0493	1dj0	205A,58A,60A
M0494	1dio	143A,296A,170A,335A,141A,221A,362A
M0495	1dmu	142A,143A,144A,116A		TRUE
M0496	1djl	890A,1006A,925A
M0497	1ycf	25A,228A,81A,83A,195A,85A,167A,148A		TRUE
M0498	2hgs	369A,364A,305A,368A,450A,146A,144A,125A,151A		TRUE
M0499	1pjh	126A,101A,70A,158A
M0500	1e3i	46A,178A,182A,67A,48A,47A		TRUE
M0501								No PDB
M0502	3es7	42A,221A,193A,246A,164A,162A,90A,45A,297A		TRUE
M0503	4jn7	191A,189A,265A,242A,216A,292A		TRUE
M0504	1qhf	8A,86A,181A,59A
M0505	1e0c	234A,230A,233A,232A,231A,236A,235A
M0506	1fnb	314A,312A,95A,96A,272A
M0507	1c17	206M,210M,61L,214M	Multichain				Multichain
M0508	1lws	78A,79A,76A,301A,433A,1A,454A,434A,403A
M0509	1r76	172A,307A
M0510	1bix	309A,96A,308A,70A,212A,283A,171A,210A		TRUE
M0511	1nmw	113A,154A,131A,157A,59A
M0512	1eej	125A,101A,95A,98A
M0513	1gpr	66A,83A,68A
M0514	1e2a	82A,80A,78A
M0515	1e2t	107A,69A,122A,39A,64A
M0516	1qrg	75A,84A,62A,122A,117A,81A,202A		TRUE			req’s dimerization
M0517	1i6p	44A,98A,42A,101A,46A		TRUE
M0518	1r4z	156A,133A,78A,12A,77A
M0519	1tah	287B,241B,291B,88B,17B,87B,295B,263B,285B
M0520	1thg	132A,463A,354A,217A,218A
M0521	1ebf	219A,223A
M0522	1eh5	289A,116A,233A,115A,41A
M0523	1pja	45A,228A,283A,112A,111A
M0524	1z4r	577A,573A,576A,611A,568A,579A,645A,642A,575A
M0525	1mj9	304A,338A
M0526	4mdh	158A,186A
M0527	1emd	177A,150A
M0528	1it4	44A,85A,64A,65A,43A
M0529	1cjy	200A,549A,198A,228A,197A
M0530	1jch	545A,510A,513A,517A
M0531	1xvt	169A
M0532	1rhc	43A,108A,39A
M0533	1bh2	178A,204A,43A,200A,48A		TRUE
M0534	1vom	181A,237A,236A,233A,182A,457A,459A,186A		TRUE
M0535	1efc	21A,24A,25A,61A,84A,61A		TRUE
M0536	1g8p	289A
M0537	2bvc	366A,227A,133A,276A,135A,368A,219A,54F,347A	Multichain	TRUE			Multichain
M0538	1bib	317A,118A,183A
M0539	1b7y	178A,218A,149A,261A,204A,314A		TRUE		314A,261A
M0540	1qf6	334A,381A,511A,385A,465A,383A,363A		TRUE		363A,465A
M0541	1u3f	124A,115A,154A		TRUE
M0542	1jof	212A,148A,274A,196A
M0543	1f75	29A,140A,46A		TRUE		140A
M0544	1f6d	95A,213A,215A,246A,117A,131A
M0545	1f2d	269A,51A,295A
M0546	1eyi	121A,98A,280A,120A,118A,74A,68A,97A		TRUE
M0547	1ey2	371A,365A,335A,292A,341A		TRUE
M0548	1exp	235A,205A,169A,233A,127A
M0549	1exn	68A,83A,86A,128A,26A,204A,201A,155A,153A,131A		TRUE
M0550	1fq0	45A,133A,49A
M0551	1foh	281A,289A,54A,364A
M0552	1fgh	165A,642A,101A,100A,644A,447A
M0553	1fdy	165A,137A
M0554	1f8x	92A,98A,7A,72A
M0555	1f8r	326A,223A
M0556	1esc	106A,66A,283A,14A,280A
M0557	1eq2	116A,140A,178A
M0558	1d2t	150A,183A,189A,193A
M0559	1js4	58A,424A,55A,206A
M0560	2nlr	120A,203A
M0561	2eng	10A,121A
M0562	1aa6	141A,44A,140A,333A		TRUE		44A
M0563	1kqf	197A,169C,196A	Multichain				Multichain
M0564	1a4y	13B,114B,40B
M0565	1a79	115A,125A,156A
M0566	1gcu	126A,171A,170A,96A,97A,123A
M0567	1gal	516A
M0568	1ga8	105A,78A,189A,250A,103A,244A,188A,130A		TRUE
M0569	1fuq	331B,318B,324B,188A	Multichain				Multichain
M0570	1fr8	318A,347A,314A,252A,349A,344A,317A,254A		TRUE
M0571	1gdh	269A,240A,287A
M0572	1o9i	69A,178A,148A,66A,181A,35A		TRUE
M0573	1iph	201A,392A,128A
M0574	1kas	163A,400A,303A,314A,335A,340A
M0575	1jen	243A,67B,68A,82A,229A	Multichain				Multichain
M0576	1j49	297A,265A,260A,236A
M0577	1ima	70A,95A,92A,90A,220A,93A		TRUE
M0578	1hrk	347A,340A,92A,263A,98A,165A,343A,76A,164A
M0579	1hrd	125A,165A
M0580	1ghs	282A,279A,288A,231A
M0581	1fgj	233A,467A,267A,268A,334A
M0582	1m53	295A,241A
M0583	1lnh	523A,518A,709A,857A,713A		TRUE
M0584	1ldm	166A,193A,106A,169A
M0585	1lbu	161A,154A,197A,189A,194A,195A,192A		TRUE		194A,189A
M0586	1lba	46A,130A,17A,122A,128A		TRUE
M0587	1lam	262A,336A		TRUE	332A,273A	336A
M0588	1kim	162A,225A,220A,62A,222A,163A,83A		TRUE
M0589	1kfu	105L,286L,105L,288L,262L,99L
M0590	1idj	239A,236A,176A,154A
M0591	1hfs	201A,205A,202A,211A		TRUE
M0592	3idh	169A,205A		TRUE
M0593	1evy	267A,210A
M0594	1wd8	350A,471A,473A,645A
M0595	1s2k	136A,53A
M0596	1eb6	132A,128A,143A,106A,129A		TRUE		106A
M0597	1uch	184A,169A,95A,89A,95A
M0598	1dki	47A,212A,47A,195A
M0599	1fy2	157A,88A,120A,121A,192A
M0600	1mhy	209D,147D,246D,114D,144D,243D		TRUE
M0601	1mhl	239D,95B	Multichain				Multichain
M0602	1kez	169A,142A,143A,259A
M0603	1jm6	1239A,1246A,1247A,1243A		TRUE
M0604	1mlv	287A
M0605	1q6x	108A,550A,95A,334A
M0606	1qsg	163A,156A
M0607	1r16	174A,179A,98A
M0608	1ds2	195E,57E,102E,195E,214E,193E
M0609	1ssx	195A,102A,193A,214A,195A,57A
M0610	1kyq	141A
M0611	1ush	116A,43A,254A,252A,217A,84A,41A,379A,117A,120A,375A,410A		TRUE
M0612	1sll	713A,595A,318A
M0613	1p1x	102A,201A,167A
M0614	1q3n	250A,60A,26A
M0615	2ocp	70A,142A		TRUE	141A
M0616	1fcq	227A,184A,113A,111A,301A
M0617	1bg6	297A,202A
M0618	1e5q	126C
M0619	1cf2	140P,219P
M0620	1guf	79A
M0621	1kyw	270A,297A,269A,329A
M0622	1uqt	361A,154A
M0623	1r1j	711A,650A,587A,646A,583A,584A,717A		TRUE
M0624	1gcb	392A,67A,369A,73A,73A
M0625	1ltq	165A,126A,15A,35A		TRUE
M0626	1epw	230A,233A,267A,229A,369A		TRUE
M0627	1l6p	71A,68A,109A,103A,42A,70A
M0628	1ksj	70A		TRUE	30A,47A
M0629	1ndi	554A,120A,107A,343A
M0630	1j79	102A,18A,139A,250A,16A,177A		TRUE
M0631	1agy	188A,121A,175A,42A,120A
M0632	1jms	434A,343A,345A		TRUE
M0633	1aug_	81A,168A,144A,144A,91A
M0634	1v0y	170A,473A,448A,202A
M0635	1t7d	278B,145B,90B,90B,88B
M0636	1uaq	91A,89A,91A,64A,94A,62A		TRUE		89A
M0637	1dek	68A,206A,15A		TRUE
M0638	1i1i	503P,474P,478P,475P,613P		TRUE
M0639	1mvn	90A,175A
M0640	1l8t	195A,190A,208A,44A		TRUE
M0641	1pwv	690A,728A,687A,686A,735A		TRUE
M0642	1nsf	604A,603A,550A,549A,708A,550A,549A,631A		TRUE			req’s dimerization
M0643	1g99	180A,384A,7A,241A,91A		TRUE
M0644	1nww	99A,53A,55A,132A,101A
M0645	1gt7	141A,212A,143A,117A,171B	Multichain	TRUE			Multichain
M0646	1p4r	267A,266A,431B,592B	Multichain				Multichain
M0647	1kny	50B,52B,145A,149A	Multichain	TRUE			Multichain
M0648	1snn	95A,106B,147B,185A,30A,55A	Multichain				Multichain
M0649	1h54	487A
M0650	1qd6	147C,146C,144C,142C,152C,106D,156C	Multichain				Multichain
M0651	1ig8	173A,158A,211A
M0652	1nvm	202A,18A,200A,291A,21A		TRUE
M0653	1kzh	206A,204A,203A,146A,82A,177A		TRUE
M0654	1oj4	10A,141A		TRUE
M0655	1p7m	38A,46A,16A
M0656	1kaz	175A,199A,71A,10A		TRUE
M0657	1hr6	70B,150B,143B,73B,74B		TRUE
M0658	1fhl	45A,246A,136A
M0659	1k82	2A,1A
M0660	1do6	114A,15A,16A,41A,47A,14A,111A		TRUE	16A,47A,41A,111A,114A
M0661	1hdh	318A,14A,51A,113A,375A,115A,55A,317A,13A,211A
M0662	1bo1	150A,278A		TRUE	369A
M0663	1rk2	252A,255A,254A,253A					Mg isn't coordinated by protein
M0664	2dhn	22A,100A
M0665	1ez1	363A,279A,267A,286A,287A,160A,162A		TRUE	279A
M0666	1mpx	82A,175A,340A,174A,307A
M0667	1pz3	294A,175A
M0668	1lml	268A,265A,334A,264A		TRUE
M0669	1b7b	209A,271A,11A,12A,128A		TRUE
M0670	1jxh	208A,208A,211A,212A,213A,176A,210A		TRUE
M0671	1fo6	172A,47A,110A,127A,146A,197A
M0672	1bou	242B,12B,61B,195B		TRUE
M0673	1kdg	609A,689A,732A
M0674	1uf7	171A,46A,126A
M0675	1pix	417B,151A,194A,457B	Multichain				Multichain
M0676	1b65	218A,146A,288A,250A,289A,250A
M0677	1g79	197A
M0678	1ht1	1A,124A,33A,45A,1A
M0679	1nln	115A,122A,54A,71A,122A
M0680	1nn4	134D,9A,99D,68A,66A	Multichain				Multichain
M0681	1gq8	225A,157A,136A,135A,113A
M0682	8pch	19A,25A,159A
M0683	1k4l	94A,153A,136A,37A,66A,174A,41A,99A		TRUE			req’s dimerization
M0684	1qaz	192A,246A,68A,191A,239A
M0685	1gp5	234A,213A,288A,232A		TRUE
M0686	1e1a	175A,229A,287A,120A,21A,37A
M0687	1roz	329A,288A,137B	Multichain				Multichain
M0688	2odq	659A,487A,659A,541A
M0689	1r6w	133A,190A,161A,213A,235A		TRUE
M0690	1ogo	395X,376X
M0691	1peg	283A,178A
M0692	1dl5	59A
M0693	2rnf	12A,40A,116A
M0694	1oxa	244A,360A,241A,351A,246A					heme
M0695	2bsx	206A,27A,88A,45A
M0696	1dgk	539N,657N,603N					Mg isn't coordinated by protein
M0697	2hsa	185A,188A,190A
M0698	1jrp	730B,310B		TRUE
M0699	1bu7	400B,268B,393B					heme
M0700	1b5d	179A,60A,148A
M0701	1eu1	114A,116A		TRUE
M0702	1pjq	382A,248A,270A
M0703	1vq1	198A,100A,197A
M0704	1c4t	323C,375A	Multichain				Multichain
M0705	1pp4	195A,42A,192A,74A,9A
M0706	1r44	184A,181A,123A,116A,71A		TRUE
M0707	1mt1	109F,52E,47A	Multichain				Multichain
M0708	1w27	351B,110A,400A	Multichain				Multichain
M0709	1dj1	52A,191A,48A
M0710	1ra0	61A,156A,313A,214A,63A,217A		TRUE
M0711	2esd	250A,154A,284A
M0712	1xa8	54A,56A,59A		TRUE
M0713	1m54	119A
M0714	1fft	103A,421A,419A,362A,359A,315A,299A,420A,288A,286A,284A,211A,204A,149A,145A,135A,124A,142A,79A,75A,71A,61A,201A		TRUE			heme dependent
M0715	1l1d	440B,477B,495B,493B,484B,480B
M0716	1im5	71A,129A,101A,133A,94A,10A,133A,60A,52A,54A		TRUE		129A,133A
M0717	1x7d	56A,228A
M0718	2fqq	285A,286A,238A,237A,390B,285A	Multichain				Multichain
M0719	1pd2	811041141
M0720	1j2u	45A,122A,183A,36A,178A,120A,34A		TRUE
M0721	1yon	176A
M0722	1ozh	474A,476A,422A,394A,447A		TRUE
M0723	1s01	64A,221A,221A,155A,32A
M0724	1jhf	118A,119A,119A,152A,156A
M0725	2acu	110A,48A,77A,43A
M0726	1m21	226A,202A,123A
M0727	1l7n	13A,11A,171A,12A,144A,100A		TRUE
M0728	1tht	114A,211A,241A
M0729	2f9z	44C,27C,21C
M0730	1kl7	124A
M0731	1mt5	239A,241A,218A,240A,142A,217A,238A
M0732	1xs1	126A,138A,111C,115C,124A	Multichain				Multichain
M0733	1zoi	98A,227A,31A,122A,97A,256A
M0734	2hi7	104B,44B,41B,NoneB,48B
M0735	1ehk	88B,86B,450A,449A,386A,385A,384A,237A,233A	Multichain				Multichain
M0736	1x9h	219B,298A,203A,135A	Multichain				Multichain
M0737	1xrs	263A,298A,144B,370A	Multichain				Multichain
M0738	1o98	62A,154A,462A,12A,445A,444A,403A,336A,261A,407A		TRUE
M0739	1knp	386A,244A,121A,351A,290A
M0740	1v04	53A,269A,224A,168A,270A,115A,134A
M0741	1kae	326A,419B,360A,262A,259A,327A	Multichain				Multichain
M0742	1qz9	201A,227A,375A,226A,129A
M0743	1gqg	68A,66A,112A,73A		TRUE
M0744	1am2	197A,198A,198A,72A,74A,75A,1A
M0745	1ab4	122A,32A,78A		TRUE			req’s dimerization
M0746	1qol	148B,51B,46B,51B,163B
M0747	1l9x	220B,222B,110B
M0748	1j7g	79A,80A,80A,78A
M0749	1nml	114A
M0750	1u8v	257A,296A,455A,292A,99A,299A,103A,190A
M0751	1tz3	249A,250A,251A,252A
M0752	1vie	67A,69A,32A,68A
M0753	2a0n	11A,130A
M0754	1j53	61A,162A,14A,167A,12A		TRUE		61A
M0755	1j00	73A,154A,10A,44A,157A
M0756	1zrz	369A,374A,371A
M0757	1stc	166E,171E,184E,201E,168E		TRUE
M0758	1u5u	66A,137A,353A,67A
M0759	1cs1	173A,101A,48C,198A	Multichain				Multichain
M0760	1l0o	46A,105A,50A		TRUE
M0761	1iu4	274A,272A,255A,64A
M0762	1fc4	185A,244A,213A
M0763	2bhg	46A,182A,84A,163A
M0764	2f61	342B,370B,235B,340B
M0765	1s20	44A
M0766	1s3i	142A,106A
M0767	1r30	128A,53A,188A,97A,57A,60A,260A		TRUE
M0768	1qv0	138A,175A,190A,22A,92A
M0769	1zm2	553F
M0770	1foa	291A,213A		TRUE	211A	291A
M0771	1uk7	224A,103A,252A,34A,104A
M0772	1u7u	210A
M0773	1tox	148B
M0774	1oba	92A,182A,94A,10A
M0775	2cy0	100A,64A
M0776	1rgq	60A,84A,142A,140A
M0777	1aam	258A,223A,142A
M0778	1fwk	183C,130C		TRUE
M0779	1goj	95A,96A,238A,235A,96A,91A,93A,94A,94A,95A		TRUE		91A,96A,238A
M0780	1hqc	205A,97A,52A,146A,51A		TRUE
M0781	1p4n	36A,211A,319A,108A,304A,305A
M0782	1ei5	153A,155A,287A,62A,65A
M0783	1k30	144A,139A
M0784	1w0h	136A,134A,293A,298A,234A		TRUE
M0785	1psd	292A,269A
M0786	1ge7	130A,133A,117A,118A,121A		TRUE		133A
M0787	1t0u	223B,8A,NoneA,80A	Multichain				Multichain
M0788	2e2h	1085A,483A,481A,837B,485A	Multichain	TRUE			Multichain/RNA polymerase
M0789	1nbf	481A,218A,223A,464A
M0790	1ex1	491A,285A
M0791	1fr2	5B,103B,102B,96B,131B,127B,100B		TRUE		96B,100B
M0792	1qfn	13A,14A,8A,18A,72A,11A,10A
M0793	1qwn	471A,341A,90A,92A,204A		TRUE
M0794	1jh6	117A,124A,121A,44A,119A,42A
M0795	1wnw	53B,132B,136B,131B,135B,140B,25B					heme
M0796	1fa0	224A,215A,89A,102A,100A,154A		TRUE
M0797	1rba	193A,NoneA,194A,287A,192A,191A,321A,166A		TRUE
M0798	1rtf	195B,193B,57B,102B,195B
M0799	1f48	502A,21A,18A,22A,45A,23A,21A,20A		TRUE
M0800	1h7x	671C,709C,574C
M0801	1kws	281A,196A		TRUE	308A	281A
M0802	1l1r	63A,100A		TRUE			Mg isn’t coordinated at all by protein
M0803	1o04	192A,268A,399A,302A
M0804	1gpj	48A,84A
M0805	1x9y	237A,243A,360A,340A,243A
M0806	1cvr	244A,152A,211A,244A,212A
M0807	5dpk	43A,144A,126A
M0808	1k32	918A,746A,966A,965A
M0809	1b5q	62C
M0810	2bif	256A,325A,262A,390A,305A,255A
M0811	1hv9	18B		TRUE	227B
M0812	1q91	41A,176A,43A,43A		TRUE
M0813	1iyd	159A
M0814	1glo	25A,164A,19A,184A,25A
M0815	1pau	285A,238A,237A,177A,285A,178A
M0816	1nw9	178B,237B,238B,287B,287B
M0817	1itx	202A,279A,200A,204A
M0818	1qtn	317A,258A,360A,318A,360A
M0819	2dbt	147A,156A,194A
M0820	2bkr	119A,163A,103A,26A,102A
M0821	1i78	85A,83A,85A,99A,83A,212A,210A
M0822	1i19	121B,311B,477B,475B
M0823	1mqw	76A,97A,142A,64A,93A		TRUE
M0824	1g24	174A,214A
M0825	1ahb	163A,71A,160A
M0826	1un1	85B,89B,87B
M0827	1y9m	41A,241A
M0828	7nn9	151A,292A,406A,371A,277A
M0829	1v0e	647A,350A,325A,581A,596A
M0830	2bx4	145A,41A,145A,143A
M0831	1cz1	192A,292A
M0832	1de3	96A,50A,137A
M0833	1qhg	224A,610A,37A,38A,254A,223A		TRUE		254A,610A
M0834	3ufj	140A,151A
M0835	1euu	92A,370A,260A
M0836	1avq	131A,102A,130A,93A,109A,129A		TRUE		93A,102A,109A
M0837	1cz0	105A,119A,98A,61A		TRUE			mechanism doesn’t match reality
M0838	1znv	544B,545B,NoneB,569B,573B		TRUE
M0839	1cw0	97A,69A,63A,51A		TRUE
M0840	1ro7	188A,162A,156A,129A
M0841	1pnl	241B,1B,1B,69B,241B
M0842	1dqr	210A,388B,518A,357A,272A,216A,271A	Multichain				Multichain
M0843	1dpg	178A,240A,177A
M0844	1dup	90A,29A,80A,71A,73A		TRUE			req’s dimerization
M0845	1dw9	99D,122A,96D	Multichain				Multichain
M0846	1dxe	153A,50A,89A,179A,75A		TRUE			req’s dimerization
M0847	1ehy	108A,215A,152A,107A,246A,38A,275A
M0848	1elu	197A,200A,223A,360A,199A,114A
M0849	1su4	351A,707A,703A		TRUE			ATPase
M0850	1euy	260A,34A,270A
M0851	1gp1	45A,80A,158A
M0852	1gox	129A,230A,254A,155A,106A
M0853	1g64	93A,37A,91A,42A,39A,128A,41A,51B,43A	Multichain				Multichain
M0854	1ohv	189A,353B,329A,298A	Multichain				Multichain
M0855	1i29	200A,364A,123A,226A,203A
M0856	1inp	153A,158A,155A,54A,79A,317A,156A		TRUE
M0857	1qb4	713A,396A,581A,138A,543A,506A		TRUE	699A	138A
M0858	1mrq	117A,84A,50A,55A
M0859	1nf9	37A,38A,122A
M0860	1ord	316A,223A,355A
M0861	4mup	240A
M0862	1ndh	245A,66A,49A,65A
M0863	1nhx	264A,405A,235A,311A,288A,286A,244A,87A		TRUE
M0864	1oac	383A,524A,689A,369A,466A,526A		TRUE
M0865	1oas	272A,41A
M0866	1odt	181C,91C,182C,269C,298C
M0867	1oe8	21A,10A
M0868	1ofg	129A,217A
M0869	1og1	189A,147A,159A,184A
M0870	1oh9	11A,162A,217A,45A,8A		TRUE
M0871	1okg	253A,61A,75A,255A		TRUE
M0872	1or8	153A,144A,293A,51A
M0873	1oro	103A,105A		TRUE			Mg isn’t coordinated at all by protein and uncertain res involvement
M0874	1otg	72A,36A,41A,2A
M0875	1oyg	86A,247A,164A,342A
M0876	1p3d	130A,173A,129A		TRUE	198A
M0877	1pbg	160A,375A
M0878	1pgs	206A,60A,118A
M0879	1pj5	259A,552A,225A
M0880	1pmi	310A,285A,138A,304A,136A,111A,113A,109A		TRUE
M0881	1pud	318A,280A,349A,320A,102A,323A		TRUE		318A,320A,323A,349A
M0882	1qmh	14A,309A		TRUE
M0883	2dln	276A,270A,257A,255A,150A,272A,15A,216A		TRUE
M0884	1ses	386A,256A,271A,348A,345A		TRUE		271A
M0885	2cja	416A,338A,461A,336A,306A,355A,468A,435A,347A,432A		TRUE
M0886	1tdj	62A,315A
M0887	1qd1	82A
M0888	2abk	138A,120A
M0889	2pgd	187A,186A,183A,128A,190A
M0890	1yve	319K,315K,252K		TRUE
M0891	1ybv	164A,178A,182A,223A
M0892	2dor	130A,43A
M0893	3mdd	376A
M0894	1tmo	149A		TRUE
M0895	2npx	10A,42A,303A,41A
M0896	2pec	170A,218A,131A,166A,129A
M0897	1pvi	70A,68A,58A		TRUE
M0898	1qam	104A,163A,59A,38A,101A
M0899	1qba	540A,539A
M0900	1qe3	310A,189A,399A
M0901	1qfm	680A,554A,473A,641A
M0902	2nac	146A,332A,313A,284A
M0903	1nir	50A,47A,88A,51A,327A,369A
M0904	1qgx	49A,147A,142A,294A,72A,144A,145A		TRUE
M0905	1qho	329A,256A,228A
M0906	1qib	205A,202A,201A,211A		TRUE
M0907	1rbl	294A,175A,204A,334A,203A,201A		TRUE
M0908	1rtu	85A,41A,101A,62A
M0909	1rvv	88A
M0910	1std	30A,50A,85A,110A,31A
M0911	1szj	149G,176G
M0912	1tyf	98A,171A,97A,68A,122A
M0913	1uas	185A,130A
M0914	1uro	164A,86A,50A,37A,41A
M0915	1vid	144A,141A,170A,169A,199A		TRUE
M0916	1wgi	115A,89A,120A,152A		TRUE		89A
M0917	1xgm	187A,161A,280A,93A,153A,82A		TRUE
M0918	5cnv	730A,237G,439A,731A,441A,462A,122G,437A,225A	Multichain				Multichain
M0919	1xtc	110A,61A,112A,7A
M0920	2hwg	502A,189A,455A,431A		TRUE
M0921	206l	11A,20A
M0922	2ace	200A,440A,327A,292A,290A,239A,151A
M0923	2acy	41A,23A
M0924	2ayh	105A,109A
M0925	2bii	271B,139B,272B		TRUE
M0926	2ebn	132A,130A
M0927	2fok	467A,469A,450A		TRUE
M0928	2nmt	455A,169A,171A,205A,170A
M0929	2oat	292A,177A,263A
M0930								No PDB
M0931	2pth	20A,93A,114A,68A
M0932	2tdt	141A,189A,166A
M0933	2tpl	448A,257A,71B,214A,381A,123A,124A	Multichain				Multichain
M0934	3cla	174A,18A,199A,195A
M0935	3nos	361A,356A,187A,184A
M0936	3pca	457M,460M,462M,408M,447M		TRUE
M0937	7odc	69A,197A,274A
M0938	3rfa	132B,118B,129B,105B,125B,355B
M0939	3cmm	600A,782A,781A,603A,601A
M0940	4h2h	265A,163A,193A,218A,241A,320A		TRUE		320A
M0941	3gdp	459B,496B,361B,328B,497B,457B
M0942	2oln	101A,258A,53A,355A,276A,358A,321A
M0943	4njk	116A,204A,49A,46A,31A,51A,25A,50A		TRUE
M0944	3fnl	110A,108A,184A,186A,188A,190A,258A,351A,105A
M0945	3c2e	144A
M0946								No PDB
M0947	1u1z	49A,55A,63B,59A,58A	Multichain				Multichain
M0948	1m3s	46A,88A,152A,149A,160A,60A,57A
M0949	4xb6	244D,32D,241D,272D,266D
M0950	3mak	10A
M0951	4mhx	282A,181A,123A,274A,125A,273A,31A,74A,32A
M0952	2hw4	21A,54A,53A,94A,96A,78A
M0953	1deu	31A,22A,180A,200A
M0954	3wql	90B,34B,38B,51B		TRUE
M0955	3wql	51B,34B		TRUE
M0956	2zr8	308A,214A,212A,57A,82A,208A				214A,212A,208A
M0957	1tkk	268A,244A,219A,191A,162A		TRUE
M0958	2p8b	218A,191A,243A,163A,267A		TRUE
M0959	3dg6	162A,266A,294A,242A,217A,191A		TRUE
M0960	2qjj	147A,402A,339A,212A,262A,236A,283A,159A,210A		TRUE
M0961	2hxt	274A,220A,324A,301A,248A,351A		TRUE
M0962	3d47	302A,226A,252A,280A,329A,349A		TRUE
M0963	4eay	271A,233A,368A,352A,351A,298A		TRUE
M0964	1g2i	70A,474C,100A,101A,120A,71A	Multichain				Multichain
M0965	5vsm	88A,84A,91A
M0966	4x9e	442B,268A,118A,69A,117A	Multichain				Multichain
