# Supplementary material for: Machine learning differentiates enzymatic and non-enzymatic metals in proteins
Source: Nat Commun. 2021 Jun 17;12:3712. doi: 10.1038/s41467-021-24070-3 (PMC8211803; doi:10.1038/s41467-021-24070-3)
Supplement: Supplementary file 5 — Supplementary Data 2 [file 41467_2021_24070_MOESM5_ESM.xlsx]

## Sheet: Supplementary Data 2
	SITE_ID	PDB ID	Chain ID	resName1	resName2	resName3	resName4	seqNum1	seqNum2	seqNum3	seqNum4	Enzyme	Set	Exp. Method	Resolution (Ã…)	PDB Dep. Date	PDB Classification	PDB Macromolecular Name	EC No	Uniprot Acc	Uniprot Recommended Name	Distance Site moved during relax (Ã…)	Homolog M-CSA ID	Homolog M-CSA aligned TM_len	Homolog M-CSA aligned TM_rmsd	Homolog M-CSA aligned TMscore	M-CSA TM_seqID	M-CSA e_val	Homolog M-CSA aligned catalytic residue distance from site
0	6s9z_0	6S9Z	A	ZN				302				TRUE	test	X-RAY DIFFRACTION	0.95	2019-07-15	LYASE	Carbonic anhydrase 2	4.2.1.1	P00918	Carbonic anhydrase 2	0.22998	M0216	256	0.33	0.9631	1	8.5e-182	1.94291
1	6g5l_0	6G5L	A	ZN				301				TRUE	test	X-RAY DIFFRACTION	1.21	2018-03-29	LYASE	Carbonic anhydrase 12	4.2.1.1	O43570	Carbonic anhydrase 12	0.26537	M0216	251	1.35	0.92176	0.363	2.5e-43	1.71304
2	6hwz_0	6HWZ	A	ZN				301				TRUE	test	X-RAY DIFFRACTION	1.64	2018-10-15	LYASE	Carbonic anhydrase 1	4.2.1.1	P00915	Carbonic anhydrase 1	0.311671	M0216	255	0.97	0.97293	0.608	3.8e-102	1.70699
3	6qww_0	6QWW	A	CU				201				TRUE	test	X-RAY DIFFRACTION	1.35	2019-03-06	HYDROLASE	Lysozyme C	3.2.1.17	P00698	Lysozyme C	2.59639	M0203	129	0.27	0.99612	1	3.1e-88	1.73413
4	6qww_1	6QWW	A	CU				208				FALSE	test	X-RAY DIFFRACTION	1.35	2019-03-06	HYDROLASE	Lysozyme C	3.2.1.17	P00698	Lysozyme C	0.422207	M0203	129	0.27	0.99612	1	3.1e-88	5.64643
5	6qww_2	6QWW	A	CU				209				FALSE	test	X-RAY DIFFRACTION	1.35	2019-03-06	HYDROLASE	Lysozyme C	3.2.1.17	P00698	Lysozyme C	0.890711	M0203	129	0.27	0.99612	1	3.1e-88	21.8692
6	6op7_0	6OP7	A	ZN				301				TRUE	test	X-RAY DIFFRACTION	1.37	2019-04-24	HYDROLASE	Metallo-beta-lactamase VIM-20		A0A344X7M2		0.56841	M0015	219	1.66	0.89965	0.315	1.4e-43	1.34733
7	6cqs_0	6CQS	A	ZN	ZN			501	502			TRUE	test	X-RAY DIFFRACTION	1.7	2018-03-16	HYDROLASE	Beta-lactamase	3.5.2.6	E1R245		1.82841	M0015	211	1.5	0.82375	0.251	2.9e-18	1.50828
8	6lvj_0	6LVJ	A	ZN	ZN			501	502			TRUE	test	X-RAY DIFFRACTION	1.83	2020-02-04	HYDROLASE	Beta-lactamase	3.5.2.6	K4PWX3	Beta-lactamase	0.229733	M0016	204	1.65	0.88603	0.382	1.5e-38	1.89032
9	6lfd_0	6LFD	A	ZN	ZN			301	302			TRUE	test	X-RAY DIFFRACTION	1.92	2019-12-02	HYDROLASE	VMB-1		A0A5Q5ADH9		0.191651	M0016	208	1.31	0.90668	0.389	5.6e-43	2.0975
10	6v3q_0	6V3Q	A	ZN				300				TRUE	test	X-RAY DIFFRACTION	2.4	2019-11-26	HYDROLASE	Metallo-beta-lactamase FIM-1		K7SA42		0.614438	M0016	207	1.37	0.87611	0.338	4.1e-38	1.85876
11	6dja_0	6DJA	A	ZN	ZN			301	302			TRUE	test	X-RAY DIFFRACTION	2.48	2018-05-24	HYDROLASE	Metallo-beta-lactamase type 2	3.5.2.6	P14488	Metallo-beta-lactamase type 2	0.680185	M0015	219	1.21	0.9487	0.329	1.4e-39	1.89571
12	5zr8_3	5ZR8	E	ZN	ZN			301	302			TRUE	test	X-RAY DIFFRACTION	1.5	2018-04-23	HYDROLASE	Beta-lactamase		E5KIY2		0.355518	M0016	213	1.72	0.86164	0.305	2e-31	1.90381
13	6kzn_0	6KZN	A	ZN	ZN			301	305			TRUE	test	X-RAY DIFFRACTION	1.5	2019-09-24	HYDROLASE	Beta-lactamase class B VIM-2		Q9K2N0		0.313836	M0015	220	1.64	0.89299	0.314	3.6e-43	1.66766
14	6ovz_1	6OVZ	A	ZN				1003				TRUE	test	X-RAY DIFFRACTION	2.02	2019-05-08	HYDROLASE	Beta-lactamase		E5KIY2		0.910359	M0016	212	1.7	0.87325	0.307	1.7e-31	4.33347
15	6op7_1	6OP7	A	ZN				302				FALSE	test	X-RAY DIFFRACTION	1.37	2019-04-24	HYDROLASE	Metallo-beta-lactamase VIM-20		A0A344X7M2		2.12615	M0015	219	1.66	0.89965	0.315	1.4e-43	7.35074
16	6cqs_1	6CQS	A	ZN				503				FALSE	test	X-RAY DIFFRACTION	1.7	2018-03-16	HYDROLASE	Beta-lactamase	3.5.2.6	E1R245		0.948112	M0015	211	1.5	0.82375	0.251	2.9e-18	15.8186
17	6kzn_1	6KZN	A	ZN				302				FALSE	test	X-RAY DIFFRACTION	1.5	2019-09-24	HYDROLASE	Beta-lactamase class B VIM-2		Q9K2N0		0.836053	M0015	220	1.64	0.89299	0.314	3.6e-43	18.2317
18	6n36_0	6N36	A	ZN	ZN			501	502			TRUE	test	X-RAY DIFFRACTION	1.45	2018-11-14	LIGASE	Beta-lactamase	3.5.2.6	C7PJE6		0.294391	M0258	256	2.14	0.89029	0.305	2.9e-36	1.64384
19	6u0y_2	6U0Y	C	ZN	ZN			301	302			TRUE	test	X-RAY DIFFRACTION	1.7	2019-08-15	HYDROLASE	Putative metallo-beta-lactamase l1 (Beta-lactamase type ii) (Ec 3.5.2.6) (Penicillinase)	3.5.2.6	B2FTM1		0.520779	M0258	264	0.79	0.98671	0.883	1.1e-163	1.90121
20	6mfi_0	6MFI	A	ZN	ZN			401	402			TRUE	test	X-RAY DIFFRACTION	1.84	2018-09-11	HYDROLASE	Metallo-beta-lactamase		K4KM71		0.264434	M0258	244	2.1	0.85507	0.324	3e-39	1.46946
21	6k4x_0	6K4X	A	ZN	ZN			301	302			TRUE	test	X-RAY DIFFRACTION	1.17	2019-05-27	HYDROLASE	Metallo-beta-lactamase	3.5.2.6	G5ELM3		0.150978	M0258	249	2.06	0.88327	0.321	1.3e-38	1.90562
22	6fn8_0	6FN8	A	ZN				301				TRUE	test	X-RAY DIFFRACTION	1.55	2018-02-02	CHAPERONE	Copper chaperone for superoxide dismutase		O14618	Copper chaperone for superoxide dismutase	0.21923	M0138	148	0.92	0.94925	0.446	1.3e-31	1.83927
23	6sph_0	6SPH	A	ZN				201				TRUE	test	X-RAY DIFFRACTION	2.25	2019-09-01	OXIDOREDUCTASE	Superoxide dismutase [Cu-Zn]	1.15.1.1	P00441	Superoxide dismutase [Cu-Zn]	0.363198	M0138	152	0.72	0.97149	0.546	1.9e-49	1.9611
25	6dtk_1	6DTK	A	CU				402				TRUE	test	X-RAY DIFFRACTION	2	2018-06-17	OXIDOREDUCTASE	Superoxide dismutase C111S/D83S-C111S HETERODIMER	1.15.1.1	P00441	Superoxide dismutase [Cu-Zn]	0.303251	M0138	152	0.75	0.48106	0.553	7.2e-99	1.95599
26	7bu2_0	7BU2	A	ZN				406				TRUE	test	X-RAY DIFFRACTION	1.55	2020-04-03	OXIDOREDUCTASE	Alcohol dehydrogenase	1.1.1.2	A0A024L8S1		0.476749	M0500	330	2.86	0.85279	0.203	2.1e-07	1.69812
27	6iqd_1	6IQD	A	ZN				401				TRUE	test	X-RAY DIFFRACTION	2.84	2018-11-07	OXIDOREDUCTASE	Alcohol dehydrogenase	1.1.1.1	P42327	Alcohol dehydrogenase	0.200265	M0500	331	2.41	0.88586	0.26	1.7e-23	2.009
28	6ie0_0	6IE0	A	ZN				400				TRUE	test	X-RAY DIFFRACTION	2.98	2018-09-12	OXIDOREDUCTASE	(R,R)-butanediol dehydrogenase	1.1.1.4	O34788	(R,R)-butanediol dehydrogenase	1.46811	M0464	331	2.75	0.84302	0.275	1.3e-21	2.44927
29	6c49_1	6C49	A	ZN				402				TRUE	test	X-RAY DIFFRACTION	1.85	2018-01-11	OXIDOREDUCTASE	Alcohol dehydrogenase	1.1.1.1	A0A1E3MC83		0.222059	M0464	332	2.63	0.87039	0.211	1.3e-08	2.07369
30	6n7l_0	6N7L	A	ZN				413				TRUE	test	X-RAY DIFFRACTION	2.1	2018-11-27	OXIDOREDUCTASE	Alcohol dehydrogenase		A0A077EGR8		0.332779	M0256	335	2.06	0.90591	0.239	2.9e-16	1.6327
31	6k3g_0	6K3G	B	ZN				402				TRUE	test	X-RAY DIFFRACTION	2.41	2019-05-18	OXIDOREDUCTASE	10-hydroxygeraniol oxidoreductase		A0A067YF90		0.371766	M0500	340	2.88	0.83615	0.209	2.5e-12	2.12156
32	6isv_1	6ISV	A	ZN				403				TRUE	test	X-RAY DIFFRACTION	2.5	2018-11-19	OXIDOREDUCTASE	Acetophenone reductase		M5A8V4		0.840211	M0500	332	2.59	0.87188	0.223	1.7e-07	2.25657
33	6o91_0	6O91	A	ZN				401				TRUE	test	X-RAY DIFFRACTION	1.1	2019-03-12	OXIDOREDUCTASE	Alcohol dehydrogenase E chain	1.1.1.1	P00327	Alcohol dehydrogenase E chain	0.09998	M0500	372	1.3	0.96698	0.538	1e-132	1.5469
34	7bu2_1	7BU2	A	ZN				407				FALSE	test	X-RAY DIFFRACTION	1.55	2020-04-03	OXIDOREDUCTASE	Alcohol dehydrogenase	1.1.1.2	A0A024L8S1		1.05261	M0500	330	2.86	0.85279	0.203	2.1e-07	18.4199
35	6c49_0	6C49	A	ZN				401				FALSE	test	X-RAY DIFFRACTION	1.85	2018-01-11	OXIDOREDUCTASE	Alcohol dehydrogenase	1.1.1.1	A0A1E3MC83		0.793287	M0464	332	2.63	0.87039	0.211	1.3e-08	6.50902
36	6k3g_1	6K3G	B	ZN				403				FALSE	test	X-RAY DIFFRACTION	2.41	2019-05-18	OXIDOREDUCTASE	10-hydroxygeraniol oxidoreductase		A0A067YF90		0.758084	M0500	340	2.88	0.83615	0.209	2.5e-12	19.0627
37	6isv_0	6ISV	A	ZN				402				FALSE	test	X-RAY DIFFRACTION	2.5	2018-11-19	OXIDOREDUCTASE	Acetophenone reductase		M5A8V4		0.531795	M0500	332	2.59	0.87188	0.223	1.7e-07	17.2403
38	6iqd_0	6IQD	A	ZN				400				FALSE	test	X-RAY DIFFRACTION	2.84	2018-11-07	OXIDOREDUCTASE	Alcohol dehydrogenase	1.1.1.1	P42327	Alcohol dehydrogenase	1.08246	M0500	331	2.41	0.88586	0.26	1.7e-23	18.8527
39	6o91_1	6O91	A	ZN				402				FALSE	test	X-RAY DIFFRACTION	1.1	2019-03-12	OXIDOREDUCTASE	Alcohol dehydrogenase E chain	1.1.1.1	P00327	Alcohol dehydrogenase E chain	0.168893	M0500	372	1.3	0.96698	0.538	1e-132	17.0701
40	6n7l_1	6N7L	A	ZN				414				FALSE	test	X-RAY DIFFRACTION	2.1	2018-11-27	OXIDOREDUCTASE	Alcohol dehydrogenase		A0A077EGR8		0.639176	M0256	335	2.06	0.90591	0.239	2.9e-16	18.8409
41	5zpn_0	5ZPN	A	CU				705				TRUE	test	X-RAY DIFFRACTION	1.6	2018-04-16	OXIDOREDUCTASE	Phenylethylamine oxidase	1.4.3.21	P46881	Phenylethylamine oxidase	0.330701	M0864	605	1.75	0.94419	0.293	5.9e-81	1.79922
42	6grr_0	6GRR	A	CU				801				TRUE	test	X-RAY DIFFRACTION	1.7	2018-06-12	OXIDOREDUCTASE	Amine oxidase	1.4.3.-	P46883	Primary amine oxidase	0.35736	M0864	718	0.32	0.99878	0.997	0	1.90502
43	5qpv_0	5QPV	A	ZN				403				TRUE	test	X-RAY DIFFRACTION	1.6	2019-03-12	TRANSFERASE	Farnesyl diphosphate synthase		Q8WS26		0.823999	M0253	340	2.47	0.86631	0.335	6.3e-57	2.33959
44	6hpo_0	6HPO	A	FE				501				TRUE	test	X-RAY DIFFRACTION	1.67	2018-09-21	OXIDOREDUCTASE	Phenylalanine-4-hydroxylase	1.14.16.1	P00439	Phenylalanine-4-hydroxylase	0.723117	M0134	307	0.93	0.97214	0.638	8.8e-142	1.91429
45	6ofu_0	6OFU	A	ZN				301				TRUE	test	X-RAY DIFFRACTION	1.75	2019-04-01	LYASE	YdjI aldolase		P77704	Uncharacterized protein YdjI	0.345598	M0052	258	1.74	0.92773	0.24	2.8e-09	1.42176
46	6hc6_0	6HC6	A	ZN	ZN			501	502			TRUE	test	X-RAY DIFFRACTION	1.77	2018-08-14	METAL BINDING PROTEIN	Aminopeptidase YwaD	3.4.11.6, 3.4.11.10	P25152	Aminopeptidase YwaD	0.16036	M0167	258	2.05	0.59472	0.221	1.8e-07	1.83003
47	6nqe_0	6NQE	A	MG				501				TRUE	test	X-RAY DIFFRACTION	1.85	2019-01-21	ISOMERASE	Phosphoglucomutase		Q8PGN7		0.343984	M0194	436	2.84	0.88422	0.321	2.5e-63	1.84624
48	6jqe_2	6JQE	B	ZN				201				TRUE	test	X-RAY DIFFRACTION	1.9	2019-03-30	LYASE	Carbonic anhydrase	4.2.1.1	A4DA31	Carbonic anhydrase	0.353867	M0517	154	2.12	0.79743	0.325	1.2e-20	1.93212
49	6d2m_0	6D2M	A	ZN				301				TRUE	test	X-RAY DIFFRACTION	1.9	2018-04-13	LYASE	Carbonic anhydrase	4.2.1.1	Q9HVB9	Carbonic anhydrase	0.448375	M0517	199	1.73	0.88151	0.548	1.7e-78	1.88894
50	6gwu_0	6GWU	A	ZN				301				TRUE	test	X-RAY DIFFRACTION	2.2	2018-06-26	LYASE	Carbonic anhydrase	4.2.1.1	Q5AJ71	Carbonic anhydrase	1.27109	M0517	195	2.29	0.82999	0.338	1.3e-31	1.8636
51	6gq8_0	6GQ8	A	FE				201				TRUE	test	X-RAY DIFFRACTION	1.9	2018-06-07	OXIDOREDUCTASE	NEQ011		Q74MF3		0.350237	M0660	109	1.34	0.92946	0.505	5.4e-29	1.83066
52	6nbk_0	6NBK	A	MN	MN			301	302			TRUE	test	X-RAY DIFFRACTION	1.91	2018-12-07	HYDROLASE	Arginase	3.5.3.1	W8YSI5	Arginase	0.257491	M0445	289	0.62	0.99091	0.754	2.2e-143	1.81444
53	5zef_0	5ZEF	A	MN	MN			302	303			TRUE	test	X-RAY DIFFRACTION	2.01	2018-02-27	HYDROLASE	Arginase	3.5.3.1	C4LSS0	Arginase	0.158134	M0445	289	1.89	0.92118	0.36	6.7e-51	1.73208
54	6q37_0	6Q37	A	MN	MN			401	402			TRUE	test	X-RAY DIFFRACTION	2.21	2018-12-03	HYDROLASE	Arginase-2, mitochondrial	3.5.3.1	P78540	Arginase-2, mitochondrial	0.0976051	M0445	295	1.95	0.90963	0.383	1.2e-61	1.8759
55	6nbk_1	6NBK	A	MN				303				FALSE	test	X-RAY DIFFRACTION	1.91	2018-12-07	HYDROLASE	Arginase	3.5.3.1	W8YSI5	Arginase	0.410074	M0445	289	0.62	0.99091	0.754	2.2e-143	20.9474
56	6nbo_0	6NBO	A	ZN	ZN			401	412			TRUE	test	X-RAY DIFFRACTION	1.95	2018-12-07	HYDROLASE	N-isopropylammelide isopropylaminohydrolase	3.5.4.42	A0A0H3KPJ4		0.361249	M0710	381	2.57	0.8969	0.241	1.9e-29	1.75097
57	6so4_0	6SO4	A	MG				408				TRUE	test	X-RAY DIFFRACTION	1.51	2019-08-29	TRANSFERASE	Mitogen-activated protein kinase 14	2.7.11.24	P47811	Mitogen-activated protein kinase 14	0.785781	M0756	263	3	0.6741	0.228	6.7e-15	2.92624
58	6cpf_0	6CPF	A	MG				502				TRUE	test	X-RAY DIFFRACTION	2.3	2018-03-13	TRANSFERASE	Aurora kinase A	2.7.11.1	O14965	Aurora kinase A	0.602876	M0246	255	2.43	0.86636	0.216	5.8e-12	2.95423
59	6u2g_0	6U2G	A	MG				902				TRUE	test	X-RAY DIFFRACTION	2.89	2019-08-19	TRANSFERASE	Dual specificity mitogen-activated protein kinase kinase 1	2.7.12.2	Q02750	Dual specificity mitogen-activated protein kinase kinase 1	1.23907	M0035	253	2.89	0.72414	0.229	3.2e-12	1.27067
60	6opg_0	6OPG	A	MG	MG			402	403			TRUE	test	X-RAY DIFFRACTION	2.9	2019-04-25	TRANSFERASE	Mitogen-activated protein kinase 1	2.7.11.24	P28482	Mitogen-activated protein kinase 1	1.05015	M0246	265	3.01	0.67026	0.215	7.9e-07	2.41864
61	6cqd_0	6CQD	A	MG	MG			302	303			TRUE	test	X-RAY DIFFRACTION	2.12	2018-03-14	TRANSFERASE	Mitogen-activated protein kinase kinase kinase kinase 1	2.7.11.1	Q92918	Mitogen-activated protein kinase kinase kinase kinase 1	1.07072	M0246	249	3.28	0.74622	0.197	1.4e-10	1.17307
62	6r4d_0	6R4D	A	MG				502				TRUE	test	X-RAY DIFFRACTION	2.01	2019-03-22	TRANSFERASE	Aurora kinase A	2.7.11.1	O14965	Aurora kinase A	1.16532	M0246	261	2.53	0.86125	0.207	3.2e-12	2.76219
63	6cth_0	6CTH	A	MG				602				TRUE	test	X-RAY DIFFRACTION	1.7	2018-03-23	TRANSFERASE/TRANSFERASE INHIBITOR	Concanavalin A-like lectin protein kinase family protein		A0A061FLD4		1.44148	M0757	249	3.13	0.72863	0.205	7e-12	1.58468
64	6r4d_1	6R4D	A	MG				503				TRUE	test	X-RAY DIFFRACTION	2.01	2019-03-22	TRANSFERASE	Aurora kinase A	2.7.11.1	O14965	Aurora kinase A	2.15565	M0246	261	2.53	0.86125	0.207	3.2e-12	3.09894
65	6ckx_2	6CKX	C	MG				1101				TRUE	test	X-RAY DIFFRACTION	2.8	2018-03-01	TRANSFERASE/INHIBITOR	Cyclin-dependent kinase 12	2.7.11.22, 2.7.11.23	Q9NYV4	Cyclin-dependent kinase 12	0.769401	M0246	261	2.97	0.77079	0.215	5.9e-10	2.83775
66	6ijm_0	6IJM	A	ZN				401				TRUE	test	X-RAY DIFFRACTION	2.02	2018-10-10	HYDROLASE	Adenosine/AMP deaminase family protein		Q8LPL7		0.208312	M0376	322	2.3	0.87813	0.261	2.9e-21	2.47097
67	6n9m_0	6N9M	A	ZN				402				TRUE	test	X-RAY DIFFRACTION	1.45	2018-12-03	HYDROLASE	Adenosine deaminase	3.5.4.4	Q8ZPL9	Adenosine deaminase	0.320397	M0376	327	1.92	0.92249	0.321	1.5e-43	2.23226
68	6ii7_1	6II7	A	ZN				404				FALSE	test	X-RAY DIFFRACTION	2.48	2018-10-03	HYDROLASE	Adenosine deaminase	3.5.4.4	Q8IJA9		1.82393	M0376	326	2.11	0.85291	0.255	2e-21	21.216
69	6klg_0	6KLG	A	CU				601				TRUE	test	X-RAY DIFFRACTION	2.1	2019-07-30	OXIDOREDUCTASE	Laccase	1.10.3.2	Q2PAJ1	Laccase	0.0921195	M0390	463	2.61	0.7901	0.272	1.1e-39	1.5521
70	6ri6_1	6RI6	A	CU				504				TRUE	test	X-RAY DIFFRACTION	0.93	2019-04-23	OXIDOREDUCTASE	Laccase 2	1.10.3.2	I1VE66		0.513596	M0390	492	0.98	0.97924	0.667	1.1e-220	2.009
71	6klg_1	6KLG	A	CU	CU	CU		602	603	604		TRUE	test	X-RAY DIFFRACTION	2.1	2019-07-30	OXIDOREDUCTASE	Laccase	1.10.3.2	Q2PAJ1	Laccase	0.119296	M0390	463	2.61	0.7901	0.272	1.1e-39	1.75468
72	6ri6_0	6RI6	A	CU	CU	CU		501	502	503		TRUE	test	X-RAY DIFFRACTION	0.93	2019-04-23	OXIDOREDUCTASE	Laccase 2	1.10.3.2	I1VE66		0.147876	M0390	492	0.98	0.97924	0.667	1.1e-220	1.78941
73	6ica_0	6ICA	A	ZN	ZN			504	505			TRUE	test	X-RAY DIFFRACTION	2.19	2018-09-05	HYDROLASE	Aminopeptidase		Q5ZRR6		0.318999	M0167	280	1.43	0.7394	0.346	5.4e-47	2.00407
74	6oh7_0	6OH7	A	MG				504				TRUE	test	X-RAY DIFFRACTION	2.19	2019-04-04	LYASE	Labdane-related diterpene synthase	4.2.3.193	A0A158RFK9		1.85033	M0089	290	2.43	0.8409	0.207	1.1e-07	3.10809
75	6l2p_0	6L2P	A	ZN				701				TRUE	test	X-RAY DIFFRACTION	2.3	2019-10-05	LIGASE	Threonine--tRNA ligase	6.1.1.3	V7II86	Threonine--tRNA ligase	0.619805	M0540	401	1.53	0.96203	0.975	3.9e-275	2.15002
76	5zy9_0	5ZY9	C	ZN				502				TRUE	test	X-RAY DIFFRACTION	2.5	2018-05-23	LIGASE	Threonyl-tRNA synthase	6.1.1.3	G3FIN0		0.768478	M0540	396	1.87	0.93742	0.404	5.8e-92	1.55554
77	6ryv_0	6RYV	A	CU				804				TRUE	test	X-RAY DIFFRACTION	2.3	2019-06-12	OXIDOREDUCTASE	Kelch domain-containing protein	1.1.3.7	E3Q9X3		0.350307	M0322	515	2.82	0.80336	0.445	5.3e-143	1.93065
78	6ns4_0	6NS4	A	FE2				801				TRUE	test	X-RAY DIFFRACTION	2.4	2019-01-24	OXIDOREDUCTASE	lipoxygenase	1.13.11.-	I1REW2		0.207743	M0583	542	4.12	0.69783	0.227	2.4e-27	1.6063
79	6m0j_0	6M0J	A	ZN				901				TRUE	test	X-RAY DIFFRACTION	2.45	2020-02-21	VIRAL PROTEIN/HYDROLASE	Angiotensin-converting enzyme 2	3.4.17.23, 3.4.17.-	Q9BYF1	Angiotensin-converting enzyme 2	0.582125	M0170	570	3.55	0.83543	0.414	3.9e-161	1.75365
80	6s1z_0	6S1Z	A	ZN				705				TRUE	test	X-RAY DIFFRACTION	2.5	2019-06-19	HYDROLASE	Angiotensin-converting enzyme	3.4.-.-	A0NFU8	Angiotensin-converting enzyme	1.26499	M0170	564	1.25	0.94497	0.457	2e-173	1.73277
81	6h5w_0	6H5W	A	ZN				707				TRUE	test	X-RAY DIFFRACTION	1.37	2018-07-25	HYDROLASE	Angiotensin-converting enzyme	3.2.1.-, 3.4.15.1	P12821	Angiotensin-converting enzyme	0.453169	M0170	574	0.29	0.97839	0.991	0	1.92473
82	6gde_0	6GDE	A	ZN				500				TRUE	test	X-RAY DIFFRACTION	2.45	2018-04-23	HYDROLASE	Dihydroorotase	3.5.2.3	O66990	Dihydroorotase	0.969506	M0172	323	2.96	0.78248	0.186	4.3e-07	2.06528
83	6j42_0	6J42	A	MN	MN			301	302			TRUE	test	X-RAY DIFFRACTION	2.49	2019-01-07	OXIDOREDUCTASE	Alr3090 protein		Q8YSJ5		0.405399	M0572	218	1.92	0.91696	0.257	7.5e-17	1.49054
84	6ofs_0	6OFS	A	ZN				1001				TRUE	test	X-RAY DIFFRACTION	2.6	2019-04-01	HYDROLASE	Probable zinc protease PqqL	3.4.24.-	P31828	Probable zinc protease PqqL	2.98573	M0657	422	3.92	0.41275	0.137	2.6e-09	1.08766
85	6ah8_0	6AH8	A	MN	MN			501	502			TRUE	test	X-RAY DIFFRACTION	2.61	2018-08-17	HYDROLASE	Xaa-Pro dipeptidase	3.4.13.9	A0A1I7CHQ2	Xaa-Pro dipeptidase	0.120824	M0379	396	3.31	0.79205	0.245	1.7e-20	1.23948
86	6qsc_0	6QSC	A	MN				499				TRUE	test	X-RAY DIFFRACTION	1.57	2019-02-20	HYDROLASE	Xaa-Pro dipeptidase	3.4.13.9	P12955	Xaa-Pro dipeptidase	0.274718	M0379	418	2.21	0.82037	0.356	4.1e-55	2.07707
87	5z65_0	5Z65	A	ZN				1020				TRUE	test	X-RAY DIFFRACTION	2.65	2018-01-22	HYDROLASE	Aminopeptidase	3.4.11.-	P15145	Aminopeptidase N	0.231296	M0166	573	4.63	0.55534	0.169	6.7e-23	1.85181
88	6o5h_0	6O5H	A	ZN				702				TRUE	test	X-RAY DIFFRACTION	2.84	2019-03-03	HYDROLASE	Leukotriene A-4 hydrolase	3.3.2.6	P09960	Leukotriene A-4 hydrolase	0.134376	M0166	607	0.5	0.99682	1	0	2.03836
90	6g8b_0	6G8B	A	ZN				1001				TRUE	test	X-RAY DIFFRACTION	2.37	2018-04-08	HYDROLASE	Aminopeptidase N	3.4.11.2	P04825	Aminopeptidase N	0.148388	M0166	569	4.4	0.57457	0.197	2.7e-14	2.00047
91	6snp_0	6SNP	A	MG				601				TRUE	test	X-RAY DIFFRACTION	2.75	2019-08-27	ISOMERASE	Phosphoglucomutase-1	5.4.2.2	P36871	Phosphoglucomutase-1	0.889345	M0194	447	3.34	0.69906	0.172	2.9e-11	1.99412
92	6n99_0	6N99	A	MG				401				TRUE	test	X-RAY DIFFRACTION	2.8	2018-12-01	ISOMERASE	Xylose isomerase	5.3.1.5	A0A1K2FKX8	Xylose isomerase	0.512134	M0308	384	0.77	0.98893	0.654	5.4e-168	2.07205
93	6n98_0	6N98	A	MG				407				TRUE	test	X-RAY DIFFRACTION	1.55	2018-12-01	ISOMERASE	Xylose isomerase	5.3.1.5	A0A1K2FZ20	Xylose isomerase	0.45224	M0308	379	1.23	0.98212	0.654	1.2e-164	1.9492
94	6n98_1	6N98	A	MG				408				TRUE	test	X-RAY DIFFRACTION	1.55	2018-12-01	ISOMERASE	Xylose isomerase	5.3.1.5	A0A1K2FZ20	Xylose isomerase	0.605127	M0308	379	1.23	0.98212	0.654	1.2e-164	1.78653
95	6quf_0	6QUF	A	MN	MN			401	402			TRUE	test	X-RAY DIFFRACTION	1.19	2019-02-27	ISOMERASE	Xylose isomerase	5.3.1.5	P24300	Xylose isomerase	0.547597	M0308	385	0.73	0.99006	0.657	1.6e-170	2.01102
96	6c5n_0	6C5N	A	MG	MG			402	403			TRUE	test	X-RAY DIFFRACTION	1.67	2018-01-16	OXIDOREDUCTASE	Ketol-acid reductoisomerase (NADP(+))	1.1.1.86	Q2YUF3	Ketol-acid reductoisomerase (NADP(+))	2.76009	M0890	320	2.43	0.89899	0.266	3.4e-27	1.81271
97	6jx2_9	6JX2	D	MG				402				TRUE	test	X-RAY DIFFRACTION	2.6	2019-04-22	OXIDOREDUCTASE	Ketol-acid reductoisomerase (NADP(+))	1.1.1.86	Q57179	Ketol-acid reductoisomerase (NADP(+))	0.311735	M0890	314	2.67	0.8571	0.226	9.7e-24	1.7777
98	5zqv_1	5ZQV	B	MN				401				TRUE	test	X-RAY DIFFRACTION	2.95	2018-04-20	HYDROLASE	Serine/threonine-protein phosphatase PP1-alpha catalytic subunit	3.1.3.16	P62137	Serine/threonine-protein phosphatase PP1-alpha catalytic subunit	0.461583	M0472	288	1.56	0.94002	0.375	6.4e-64	2.18167
99	6tz7_0	6TZ7	A	ZN	FE			401	402			TRUE	test	X-RAY DIFFRACTION	2.5	2019-08-10	Hydrolase/Isomerase/Calcium Binding	Serine/threonine-protein phosphatase 2B catalytic subunit	3.1.3.16	Q4WUR1	Serine/threonine-protein phosphatase 2B catalytic subunit	0.238005	M0472	305	1.78	0.81914	0.393	5e-61	2.11296
100	6h0t_3	6H0T	A	ZN				604				FALSE	test	X-RAY DIFFRACTION	1.9	2018-07-10	HYDROLASE	Bile salt-activated lipase	3.1.1.13, 3.1.1.3	P19835	Bile salt-activated lipase	1.75299	M0520	471	3.43	0.81531	0.304	2.8e-48	9.51507
101	6h0t_0	6H0T	A	ZN				601				FALSE	test	X-RAY DIFFRACTION	1.9	2018-07-10	HYDROLASE	Bile salt-activated lipase	3.1.1.13, 3.1.1.3	P19835	Bile salt-activated lipase	0.294571	M0520	471	3.43	0.81531	0.304	2.8e-48	18.6011
102	6h0t_1	6H0T	A	ZN				602				FALSE	test	X-RAY DIFFRACTION	1.9	2018-07-10	HYDROLASE	Bile salt-activated lipase	3.1.1.13, 3.1.1.3	P19835	Bile salt-activated lipase	0.190018	M0520	471	3.43	0.81531	0.304	2.8e-48	23.8106
103	6h0t_6	6H0T	A	ZN				607				FALSE	test	X-RAY DIFFRACTION	1.9	2018-07-10	HYDROLASE	Bile salt-activated lipase	3.1.1.13, 3.1.1.3	P19835	Bile salt-activated lipase	0.63595	M0520	471	3.43	0.81531	0.304	2.8e-48	6.64472
104	6h0t_4	6H0T	A	ZN				605				FALSE	test	X-RAY DIFFRACTION	1.9	2018-07-10	HYDROLASE	Bile salt-activated lipase	3.1.1.13, 3.1.1.3	P19835	Bile salt-activated lipase	1.75015	M0520	471	3.43	0.81531	0.304	2.8e-48	25.4429
105	6k3d_0	6K3D	A	CU				701				TRUE	test	X-RAY DIFFRACTION	1.92	2019-05-17	OXIDOREDUCTASE	Multicopper oxidase		Q8ZWA8		0.222124	M0390	379	3.05	0.78601	0.227	1e-08	1.92005
106	6k3d_1	6K3D	A	CU				702				TRUE	test	X-RAY DIFFRACTION	1.92	2019-05-17	OXIDOREDUCTASE	Multicopper oxidase		Q8ZWA8		0.372388	M0390	379	3.05	0.78601	0.227	1e-08	1.57359
107	6nck_0	6NCK	A	CU				401				TRUE	test	X-RAY DIFFRACTION	2.7	2018-12-11	HYDROLASE	Peptidyl-glycine alpha-amidating monooxygenase	1.14.17.3, 4.3.2.5	P14925	Peptidyl-glycine alpha-amidating monooxygenase	1.59441	M0135	300	1.15	0.97503	0.99	2.7e-221	1.81585
108	6hxw_0	6HXW	A	ZN	ZN			602	603			TRUE	test	X-RAY DIFFRACTION	2.78	2018-10-18	IMMUNE SYSTEM	5'-nucleotidase	3.1.3.5	P21589	5'-nucleotidase	0.289035	M0611	391	5.19	0.61271	0.22	2.3e-23	1.76627
109	6h99_0	6H99	A	MG				501				TRUE	test	X-RAY DIFFRACTION	1.6	2018-08-03	TRANSFERASE	Sulfurtransferase		B3ECE3	Sulfurtransferase	0.331513	M0153	277	2.52	0.60463	0.227	1.3e-10	2.29159
110	6h99_3	6H99	A	MG				504				TRUE	test	X-RAY DIFFRACTION	1.6	2018-08-03	TRANSFERASE	Sulfurtransferase		B3ECE3	Sulfurtransferase	2.29931	M0153	277	2.52	0.60463	0.227	1.3e-10	2.53308
111	6h10_1	6H10	A	NI				414				TRUE	test	X-RAY DIFFRACTION	1.1	2018-07-10	OXIDOREDUCTASE	Lysine-specific demethylase 4D	1.14.11.-	Q6B0I6	Lysine-specific demethylase 4D	0.916752	M0370	315	1.94	0.91095	0.629	2.3e-166	2.2207
112	6dq4_0	6DQ4	A	MN				602				TRUE	test	X-RAY DIFFRACTION	1.39	2018-06-10	OXIDOREDUCTASE/INHIBITOR	Linked KDM5A Jmj Domain	1.14.11.-	P29375	Lysine-specific demethylase 5A	0.732018	M0370	270	3.02	0.76831	0.311	7.1e-40	2.75438
113	6h10_0	6H10	A	ZN				401				FALSE	test	X-RAY DIFFRACTION	1.1	2018-07-10	OXIDOREDUCTASE	Lysine-specific demethylase 4D	1.14.11.-	Q6B0I6	Lysine-specific demethylase 4D	0.435128	M0370	315	1.94	0.91095	0.629	2.3e-166	12.1347
114	6g5x_0	6G5X	A	ZN				401				FALSE	test	X-RAY DIFFRACTION	1.78	2018-03-30	OXIDOREDUCTASE	Lysine-specific demethylase 4A	1.14.11.-	O75164	Lysine-specific demethylase 4A	0.316432	M0370	347	0.55	0.98368	1	1.8e-254	11.6626
115	6h52_2	6H52	A	MN				803				FALSE	test	X-RAY DIFFRACTION	2.14	2018-07-23	OXIDOREDUCTASE	Lysine-specific demethylase 5B,Lysine-specific demethylase 5B	1.14.11.-, 1.14.11.-	Q9UGL1	Lysine-specific demethylase 5B	0.498375	M0370	316	3.14	0.62376	0.329	3.9e-41	19.1401
116	6h52_0	6H52	A	ZN				801				FALSE	test	X-RAY DIFFRACTION	2.14	2018-07-23	OXIDOREDUCTASE	Lysine-specific demethylase 5B,Lysine-specific demethylase 5B	1.14.11.-, 1.14.11.-	Q9UGL1	Lysine-specific demethylase 5B	0.36397	M0370	316	3.14	0.62376	0.329	3.9e-41	20.3415
117	6h52_1	6H52	A	ZN				802				FALSE	test	X-RAY DIFFRACTION	2.14	2018-07-23	OXIDOREDUCTASE	Lysine-specific demethylase 5B,Lysine-specific demethylase 5B	1.14.11.-, 1.14.11.-	Q9UGL1	Lysine-specific demethylase 5B	0.586077	M0370	316	3.14	0.62376	0.329	3.9e-41	35.5922
118	6g5x_2	6G5X	A	NI				403				FALSE	test	X-RAY DIFFRACTION	1.78	2018-03-30	OXIDOREDUCTASE	Lysine-specific demethylase 4A	1.14.11.-	O75164	Lysine-specific demethylase 4A	1.41893	M0370	347	0.55	0.98368	1	1.8e-254	16.1946
119	6ttn_0	6TTN	A	NI				508				TRUE	test	X-RAY DIFFRACTION	1.12	2019-12-29	OXIDOREDUCTASE	Hyoscyamine 6 beta-hydroxylase		Q6EZB3		1.45821	M0145	277	3.35	0.7814	0.235	3.1e-08	2.66058
120	6i3c_0	6I3C	A	MG				301				TRUE	test	X-RAY DIFFRACTION	1.34	2018-11-05	TRANSFERASE	Catechol O-methyltransferase	2.1.1.6	P21964	Catechol O-methyltransferase	0.261153	M0915	212	0.37	0.9861	0.811	2.5e-119	2.23361
121	6i9n_0	6I9N	A	MN				501				TRUE	test	X-RAY DIFFRACTION	1.36	2018-11-24	OXIDOREDUCTASE	JmjC domain-containing protein 5	1.14.11.27, 3.4.-.-	Q8N371	Bifunctional peptidase and arginyl-hydroxylase JMJD5	0.141099	M0370	210	3.3	0.7507	0.114	9.9e-07	1.70883
122	6vcw_0	6VCW	A	MG				401				TRUE	test	X-RAY DIFFRACTION	1.4	2019-12-23	TRANSFERASE	S-adenosylmethionine synthase	2.5.1.6	G7L3W1	S-adenosylmethionine synthase	2.57691	M0009	372	1.67	0.94268	0.64	4.3e-162	2.51494
123	6g6r_0	6G6R	A	MG				402				TRUE	test	X-RAY DIFFRACTION	1.35	2018-04-02	TRANSFERASE	S-adenosylmethionine synthase isoform type-2	2.5.1.6	P31153	S-adenosylmethionine synthase isoform type-2	0.803591	M0009	380	0.12	0.9997	1	5.6e-271	2.11589
124	6rkc_0	6RKC	A	MG				402				TRUE	test	X-RAY DIFFRACTION	2.56	2019-04-30	TRANSFERASE	Methionine adenosyltransferase	2.5.1.6	B2NE58		1.63905	M0009	364	1.5	0.94325	0.445	1.7e-94	2.73609
125	6vcx_1	6VCX	A	MG				405				FALSE	test	X-RAY DIFFRACTION	1.1	2019-12-23	TRANSFERASE	S-adenosylmethionine synthase 1	2.5.1.6	P23686	S-adenosylmethionine synthase 1	1.6867	M0009	375	1.68	0.94267	0.653	2.8e-163	17.4904
126	6g2n_0	6G2N	A	MG				301				TRUE	test	X-RAY DIFFRACTION	1.4	2018-03-23	HYDROLASE	5'(3')-deoxyribonucleotidase, cytosolic type	3.1.3.-	Q8TCD5	5'(3')-deoxyribonucleotidase, cytosolic type	0.347507	M0812	192	0.63	0.9864	0.615	2e-82	2.13331
127	6git_0	6GIT	A	FE	FE			601	602			TRUE	test	X-RAY DIFFRACTION	1.42	2018-05-15	HYDROLASE	Purple acid phosphatase	3.1.3.2	F6MIW5	Purple acid phosphatase	0.835181	M0043	402	1.68	0.76651	0.371	2e-62	1.83704
128	6qdy_0	6QDY	C	NI	NI			601	602			TRUE	test	X-RAY DIFFRACTION	1.42	2019-01-03	HYDROLASE	Urease subunit alpha	3.5.1.5	P41020	Urease subunit alpha	2.05128	M0087	566	0.66	0.98703	0.643	1.8e-247	1.9977
129	6p5o_0	6P5O	A	MN				701				TRUE	test	X-RAY DIFFRACTION	1.49	2019-05-30	LYASE/INHIBITOR	Phosphoenolpyruvate carboxykinase, cytosolic [GTP]	4.1.1.32	P07379	Phosphoenolpyruvate carboxykinase, cytosolic [GTP]	0.356529	M0863	605	0.56	0.97351	0.904	0	2.30432
130	6p5o_1	6P5O	A	MN				702				FALSE	test	X-RAY DIFFRACTION	1.49	2019-05-30	LYASE/INHIBITOR	Phosphoenolpyruvate carboxykinase, cytosolic [GTP]	4.1.1.32	P07379	Phosphoenolpyruvate carboxykinase, cytosolic [GTP]	2.20095	M0863	605	0.56	0.97351	0.904	0	20.3282
131	6wcd_0	6WCD	A	MG				401				TRUE	test	X-RAY DIFFRACTION	1.54	2020-03-30	HYDROLASE	DNA-(apurinic or apyrimidinic site) lyase	4.2.99.18	Q6DDT4	DNA-(apurinic or apyrimidinic site) lyase	1.17262	M0510	251	2.23	0.74268	0.283	3.1e-17	2.11438
132	6hyy_0	6HYY	A	MG				302				TRUE	test	X-RAY DIFFRACTION	1.57	2018-10-22	HYDROLASE	Phosphoserine phosphatase	3.1.3.3	P78330	Phosphoserine phosphatase	0.448541	M0727	201	2.28	0.81081	0.299	2.1e-19	2.41149
133	5bkb_0	5BKB	A	MN				501				TRUE	test	X-RAY DIFFRACTION	1.58	2019-06-02	OXIDOREDUCTASE	(R)-phenoxypropionate/alpha-ketoglutarate-dioxygenase	1.14.11.44	P83310	(R)-phenoxypropionate/alpha-ketoglutarate-dioxygenase	0.489863	M0129	273	1.99	0.88492	0.344	1.8e-50	1.62459
134	5bke_0	5BKE	A	MN				401				TRUE	test	X-RAY DIFFRACTION	2.15	2019-06-02	OXIDOREDUCTASE	Alpha-ketoglutarate-dependent 2,4-dichlorophenoxyacetate dioxygenase	1.14.11.-	Q89UC4		0.336119	M0129	259	2.37	0.86857	0.305	4.3e-29	2.05246
135	6ipn_0	6IPN	A	MG				501				TRUE	test	X-RAY DIFFRACTION	1.6	2018-11-03	TRANSFERASE	DNA-directed DNA/RNA polymerase mu	2.7.7.7	Q9NP87	DNA-directed DNA/RNA polymerase mu	2.02407	M0632	331	1.63	0.95193	0.456	6.5e-89	2.80576
136	6qej_0	6QEJ	A	MN	MN			504	505			TRUE	test	X-RAY DIFFRACTION	1.62	2019-01-07	HYDROLASE	Methionine aminopeptidase 2	3.4.11.18	P50579	Methionine aminopeptidase 2	0.178553	M0917	292	1.73	0.77055	0.37	2.5e-49	1.65955
137	6ib8_0	6IB8	A	MG				303				TRUE	test	X-RAY DIFFRACTION	1.65	2018-11-29	TRANSCRIPTION	Inositol-1-monophosphatase	3.1.3.25	P0ADG4	Inositol-1-monophosphatase	0.264647	M0904	249	2.44	0.86286	0.253	1.7e-09	1.55403
138	6giu_0	6GIU	A	MN	MN	MN		301	302	303		TRUE	test	X-RAY DIFFRACTION	1.39	2018-05-15	HYDROLASE	Inositol monophosphatase 1	3.1.3.25, 3.1.3.94	P29218	Inositol monophosphatase 1	0.491007	M0904	258	2.49	0.84914	0.244	4e-07	1.63383
139	6u1k_0	6U1K	A	MG	MG			403	404			TRUE	test	X-RAY DIFFRACTION	1.67	2019-08-15	LIGASE	D-alanine--D-alanine ligase	6.3.2.4	Q5SHZ3	D-alanine--D-alanine ligase	1.00788	M0883	290	1.55	0.85548	0.41	5.3e-51	1.77924
140	6i6z_0	6I6Z	A	ZN				502				TRUE	test	X-RAY DIFFRACTION	1.72	2018-11-15	HYDROLASE	Carboxypeptidase A1	3.4.17.1	P15085	Carboxypeptidase A1	0.15143	M0171	305	0.45	0.99205	0.81	1.2e-177	1.79747
141	6go2_0	6GO2	A	ZN				401				TRUE	test	X-RAY DIFFRACTION	1.9	2018-06-01	HYDROLASE	Carboxypeptidase T	3.4.17.18	P29068	Carboxypeptidase T	0.528574	M0171	292	1.58	0.86706	0.312	1.4e-40	1.89259
142	5zeq_3	5ZEQ	A	ZN	ZN			404	405			TRUE	test	X-RAY DIFFRACTION	1.9	2018-02-27	HYDROLASE/INHIBITOR	Carboxypeptidase B	3.4.17.2	P09955	Carboxypeptidase B	0.4211	M0171	302	0.91	0.97537	0.46	1.7e-91	1.74634
143	5zeq_0	5ZEQ	A	ZN				401				FALSE	test	X-RAY DIFFRACTION	1.9	2018-02-27	HYDROLASE/INHIBITOR	Carboxypeptidase B	3.4.17.2	P09955	Carboxypeptidase B	0.515485	M0171	302	0.91	0.97537	0.46	1.7e-91	18.2681
144	5zeq_2	5ZEQ	A	ZN				403				FALSE	test	X-RAY DIFFRACTION	1.9	2018-02-27	HYDROLASE/INHIBITOR	Carboxypeptidase B	3.4.17.2	P09955	Carboxypeptidase B	0.697822	M0171	302	0.91	0.97537	0.46	1.7e-91	25.1225
145	5zeq_4	5ZEQ	A	ZN	ZN			408	409			FALSE	test	X-RAY DIFFRACTION	1.9	2018-02-27	HYDROLASE/INHIBITOR	Carboxypeptidase B	3.4.17.2	P09955	Carboxypeptidase B	0.678282	M0171	302	0.91	0.97537	0.46	1.7e-91	7.87551
146	6a1d_0	6A1D	A	MG	MG			602	603			TRUE	test	X-RAY DIFFRACTION	1.78	2018-06-07	TRANSFERASE	Sesquisabinene B synthase 1		A0A0A0RDR2		0.444136	M0265	508	2.18	0.92708	0.333	4.8e-99	4.62703
147	6c4a_0	6C4A	A	MG				502				TRUE	test	X-RAY DIFFRACTION	1.8	2018-01-11	LYASE	Isocitrate lyase 1	4.1.3.1, 4.1.3.30	H8EVV4	Isocitrate lyase 1	1.53114	M0182	283	2.63	0.60428	0.247	9.6e-14	1.75627
148	6c4a_1	6C4A	A	MG				503				FALSE	test	X-RAY DIFFRACTION	1.8	2018-01-11	LYASE	Isocitrate lyase 1	4.1.3.1, 4.1.3.30	H8EVV4	Isocitrate lyase 1	0.641602	M0182	283	2.63	0.60428	0.247	9.6e-14	11.5334
149	6dch_0	6DCH	A	ZN				403				TRUE	test	X-RAY DIFFRACTION	1.8	2018-05-07	OXIDOREDUCTASE	ScoE protein		A0A3B6UEU3		0.134473	M0129	273	2.85	0.8137	0.26	1.4e-22	1.75676
150	6o4n_2	6O4N	B	MG	MG			1604	1605			TRUE	test	X-RAY DIFFRACTION	1.8	2019-02-28	HYDROLASE	Enolase	4.2.1.11	B0BA40	Enolase	0.360173	M0311	410	1.45	0.9453	0.48	2.8e-106	1.70561
151	6ig7_0	6IG7	A	ZN				401				TRUE	test	X-RAY DIFFRACTION	1.8	2018-09-25	HYDROLASE	Thermolysin	3.4.24.27	P00800	Thermolysin	0.417307	M0176	316	0.26	0.99844	1	9e-212	1.94386
152	6g60_0	6G60	A	MG				602				TRUE	test	X-RAY DIFFRACTION	1.84	2018-03-30	HYDROLASE	Choline-sulfatase	3.1.6.6	O69787	Choline-sulfatase	0.41044	M0951	380	3.08	0.67873	0.232	2.6e-10	2.23951
153	6hqi_0	6HQI	A	CU	CU			601	602			TRUE	test	X-RAY DIFFRACTION	1.85	2018-09-25	OXIDOREDUCTASE	Polyphenol oxidase A, chloroplastic	1.10.3.1	Q08303	Polyphenol oxidase A, chloroplastic	0.164213	M0125	284	1.29	0.62489	0.532	2.2e-105	1.63095
154	6skr_1	6SKR	A	MG				304				FALSE	test	X-RAY DIFFRACTION	1.85	2019-08-16	ANTIBIOTIC	Beta-lactamase	3.5.2.6	Q7BNC2	Beta-lactamase	2.88248	M0210	239	2.21	0.8823	0.255	1.2e-20	12.5836
155	6ild_0	6ILD	A	MG				604				TRUE	test	X-RAY DIFFRACTION	1.88	2018-10-17	LIGASE	Lysine--tRNA ligase	2.7.7.-, 6.1.1.6	Q15046	Lysine--tRNA ligase	2.75904	M0404	431	3.68	0.75449	0.204	2.9e-17	2.96564
156	6gid_0	6GID	A	ZN				805				TRUE	test	X-RAY DIFFRACTION	1.9	2018-05-10	HYDROLASE	Neprilysin	3.4.24.11	P08473	Neprilysin	0.538081	M0623	696	0.35	0.99854	1	0	1.6755
157	6ome_0	6OME	A	ZN	ZN			506	507			TRUE	test	X-RAY DIFFRACTION	1.95	2019-04-18	HYDROLASE	Probable cytosol aminopeptidase	3.4.11.1, 3.4.11.10	O84049	Probable cytosol aminopeptidase	0.39101	M0587	462	2.13	0.87692	0.329	2.3e-70	3.93062
158	6w04_0	6W04	A	MG				301				TRUE	test	X-RAY DIFFRACTION	1.95	2020-02-29	HYDROLASE	HAD hydrolase, family IA, variant 3	3.-.-.-	C4LXK0		0.067897	M0206	210	2.57	0.81354	0.267	1.1e-15	2.22964
159	6a8z_0	6A8Z	A	ZN				501				TRUE	test	X-RAY DIFFRACTION	2.05	2018-07-11	HYDROLASE	Zinc metalloprotease, putative		Q9RVZ5		0.40837	M0166	413	2.46	0.8762	0.252	4.4e-20	2.00614
160	6k63_0	6K63	A	ZN				303				TRUE	test	X-RAY DIFFRACTION	2.07	2019-06-01	HYDROLASE	Cytidine deaminase	3.5.4.5	A6TBN1	Cytidine deaminase	0.397972	M0097	294	0.94	0.98265	0.816	1.2e-158	2.04893
161	5zwk_0	5ZWK	A	MG	MG			403	404			TRUE	test	X-RAY DIFFRACTION	2.1	2018-05-15	HYDROLASE	Fructose-1,6-bisphosphatase 1		Q2TU34		1.20135	M0546	314	1.45	0.95638	0.885	1e-208	1.7655
162	6igs_0	6IGS	A	ZN				203				TRUE	test	X-RAY DIFFRACTION	2.16	2018-09-25	TRANSFERASE	Hypoxanthine phosphoribosyltransferase	2.4.2.8	Q5NI77	Hypoxanthine phosphoribosyltransferase	0.427445	M0048	160	1.53	0.91965	0.375	3.2e-27	2.4909
163	6d9r_1	6D9R	A	MG				204				TRUE	test	X-RAY DIFFRACTION	1.64	2018-04-30	TRANSFERASE	Hypoxanthine phosphoribosyltransferase	2.4.2.8	B9ZW32	Hypoxanthine phosphoribosyltransferase	0.58495	M0048	172	1.47	0.93456	0.372	2.4e-28	3.84038
164	6d9r_0	6D9R	A	MG				203				TRUE	test	X-RAY DIFFRACTION	1.64	2018-04-30	TRANSFERASE	Hypoxanthine phosphoribosyltransferase	2.4.2.8	B9ZW32	Hypoxanthine phosphoribosyltransferase	0.986526	M0048	172	1.47	0.93456	0.372	2.4e-28	3.99701
165	6igs_1	6IGS	A	ZN				204				FALSE	test	X-RAY DIFFRACTION	2.16	2018-09-25	TRANSFERASE	Hypoxanthine phosphoribosyltransferase	2.4.2.8	Q5NI77	Hypoxanthine phosphoribosyltransferase	0.705744	M0048	160	1.53	0.91965	0.375	3.2e-27	10.1754
166	5zsx_0	5ZSX	A	FE				402				TRUE	test	X-RAY DIFFRACTION	2.2	2018-04-30	OXIDOREDUCTASE	Catechol 2,3-dioxygenase, extradiol protein	1.13.11.2	A0A4V8GZK8		0.242741	M0034	303	1.09	0.94043	0.439	4.5e-79	2.06344
167	6frm_0	6FRM	C	FE				504				TRUE	test	X-RAY DIFFRACTION	2.2	2018-02-16	OXIDOREDUCTASE	Coenzyme F420H2 oxidase (FprA)		A0A452CSW8		0.937617	M0497	392	1.51	0.92351	0.423	3.4e-102	2.12158
168	6cve_0	6CVE	A	MG				302				TRUE	test	X-RAY DIFFRACTION	2.2	2018-03-28	TRANSFERASE	ATP-dependent dethiobiotin synthetase BioD	6.3.3.3	P9WPQ5	ATP-dependent dethiobiotin synthetase BioD	0.320704	M0074	213	2.41	0.83986	0.263	3.8e-11	1.76253
169	5zrd_0	5ZRD	A	CU	CU			606	607			TRUE	test	X-RAY DIFFRACTION	2.3	2018-04-24	OXIDOREDUCTASE	Tyrosinase	1.14.18.1	Q2T7K1		0.102358	M0125	270	3.35	0.45377	0.233	1.4e-07	1.81243
170	5zo5_0	5ZO5	A	MN	MN			301	302			TRUE	test	X-RAY DIFFRACTION	2.3	2018-04-12	HYDROLASE	Putative 3'-5' exonuclease family protein	3.1.13.-	A0A1S7QSB2		0.793151	M0321	200	2.75	0.84643	0.25	2.5e-13	2.10086
171	6tsh_0	6TSH	A	MG				3001				TRUE	test	ELECTRON MICROSCOPY	2.3	2019-12-20	SUGAR BINDING PROTEIN	Beta-galactosidase	3.2.1.23	Q8VNN2	Beta-galactosidase	0.410212	M0423	533	2.96	0.49355	0.221	6.2e-26	3.26302
172	6cvm_1	6CVM	A	MG				2003				FALSE	test	ELECTRON MICROSCOPY	1.9	2018-03-28	HYDROLASE	Beta-galactosidase	3.2.1.23	P00722	Beta-galactosidase	0.409628	M0423	532	3.03	0.48974	0.229	4.2e-26	21.9587
173	6qxd_0	6QXD	A	CU	CU			301	302			TRUE	test	X-RAY DIFFRACTION	2.32	2019-03-07	OXIDOREDUCTASE	Tyrosinase		B2ZB02		0.0629305	M0125	236	3.01	0.71722	0.237	1e-09	1.18343
174	6k5z_0	6K5Z	A	ZN				1001				TRUE	test	X-RAY DIFFRACTION	2.33	2019-05-31	TRANSFERASE	Galactose-1-phosphate uridylyltransferase		Q8ZXN7		0.526454	M0088	284	2.24	0.85152	0.275	1.1e-31	1.47143
175	6k5z_1	6K5Z	A	ZN				1002				FALSE	test	X-RAY DIFFRACTION	2.33	2019-05-31	TRANSFERASE	Galactose-1-phosphate uridylyltransferase		Q8ZXN7		0.0401248	M0088	284	2.24	0.85152	0.275	1.1e-31	23.4268
176	6k5z_2	6K5Z	A	FE				1003				FALSE	test	X-RAY DIFFRACTION	2.33	2019-05-31	TRANSFERASE	Galactose-1-phosphate uridylyltransferase		Q8ZXN7		0.644189	M0088	284	2.24	0.85152	0.275	1.1e-31	16.0656
177	6qxl_0	6QXL	A	MG				502				TRUE	test	X-RAY DIFFRACTION	2.43	2019-03-07	TRANSFERASE	Pyruvate kinase	2.7.1.40	Q9HW72	Pyruvate kinase	0.318544	M0326	472	2.06	0.92379	0.352	6.5e-77	4.30047
178	6gg6_0	6GG6	A	MG				602				TRUE	test	X-RAY DIFFRACTION	2.96	2018-05-02	TRANSFERASE	Pyruvate kinase PKM	2.7.1.40	P14618	Pyruvate kinase PKM	0.546705	M0326	505	0.87	0.97949	0.917	0	4.21119
179	6ech_0	6ECH	A	MG	MG			602	605			TRUE	test	X-RAY DIFFRACTION	2.19	2018-08-07	TRANSFERASE	Pyruvate kinase PKLR	2.7.1.40	P12928	Pyruvate kinase PKLR	0.321429	M0326	514	1.83	0.93679	0.677	1.1e-240	4.47506
181	6voq_0	6VOQ	A	ZN				301				TRUE	test	X-RAY DIFFRACTION	2.49	2020-01-31	LYASE	Aldolase	4.1.2.17	Q0QC76		0.13975	M0072	200	1.95	0.87306	0.265	3.7e-14	1.78474
182	6c7y_0	6C7Y	A	MG	MG			1202	1203			TRUE	test	X-RAY DIFFRACTION	2.5	2018-01-23	SIGNALING PROTEIN, TRANSFERASE/INHIBITOR	Tyrosine-protein kinase JAK1	2.7.10.2	P23458	Tyrosine-protein kinase JAK1	1.0612	M0035	251	2.58	0.81459	0.231	1.1e-07	2.00032
183	6d3k_1	6D3K	A	MG				603				TRUE	test	X-RAY DIFFRACTION	2.6	2018-04-16	TRANSFERASE	Interferon-induced, double-stranded RNA-activated protein kinase	2.7.11.1, 2.7.10.2	P19525	Interferon-induced, double-stranded RNA-activated protein kinase	0.644408	M0246	231	3.56	0.72969	0.199	3.2e-11	3.07158
184	6d7k_0	6D7K	A	FE	FE			601	602			TRUE	test	X-RAY DIFFRACTION	2.6	2018-04-24	oxidoreductase/inhibitor	Methane monooxygenase hydroxylase, MmoX1		Q27RN7		0.323325	M0600	498	1.2	0.97221	0.966	0	1.26689
185	6ftl_0	6FTL	A	MG				500				TRUE	test	X-RAY DIFFRACTION	2.6	2018-02-22	LYASE	Ribulose bisphosphate carboxylase large chain	4.1.1.39	A0A3B6UEX0		1.36178	M0797	396	2.16	0.77137	0.311	6.3e-41	2.21655
186	6ui4_0	6UI4	A	MG				801				TRUE	test	X-RAY DIFFRACTION	2.65	2019-09-30	HYDROLASE	myosin I		A0A098D3M4		2.71552	M0534	637	2.06	0.88468	0.385	3.3e-142	1.98741
187	5zxl_0	5ZXL	A	ZN				401				TRUE	test	X-RAY DIFFRACTION	2.79	2018-05-21	OXIDOREDUCTASE	Glycerol dehydrogenase	1.1.1.6	P0A9S5	Glycerol dehydrogenase	0.865987	M0312	362	1.27	0.96168	0.53	1.1e-110	1.64988
188	5z79_0	5Z79	A	MG				1104				TRUE	test	X-RAY DIFFRACTION	2.9	2018-01-27	TRANSFERASE	Hydroxymethyldihydropterin pyrophosphokinase-dihydropteroate synthase, putative	2.5.1.15, 2.7.6.3	A5JZS1		0.455556	M0394	267	2.68	0.4239	0.281	7.7e-25	3.48771
189	6ote_0	6OTE	A	MG				502				TRUE	test	X-RAY DIFFRACTION	2.95	2019-05-03	LIGASE	Seryl-tRNA synthetase, cytoplasmic		Q5CVB3		2.67448	M0884	386	2.22	0.88382	0.275	5.5e-47	2.60344
190	6rmg_0	6RMG	B	ZN				201				FALSE	test	ELECTRON MICROSCOPY	3.4	2019-05-06	MEMBRANE PROTEIN	Sonic hedgehog protein		Q15465	Sonic hedgehog protein	0.288827
192	6pjv_1	6PJV	A	ZN				206				FALSE	test	X-RAY DIFFRACTION	1.43	2019-06-28	SIGNALING PROTEIN	Sonic hedgehog protein		Q15465	Sonic hedgehog protein	0.146659
193	6mkk_0	6MKK	A	MG				401				TRUE	test	X-RAY DIFFRACTION	1.44	2018-09-25	LYASE	DNA-(apurinic or apyrimidinic site) lyase	3.1.-.-, 4.2.99.18	P27695	DNA-(apurinic or apyrimidinic site) lyase	1.49853	M0160	250	1.88	0.83513	0.256	1.9e-22	2.64622
194	6dko_0	6DKO	A	MG				801				TRUE	test	X-RAY DIFFRACTION	1.56	2018-05-30	LYASE/LYASE inhibitor	Malate synthase G	2.3.3.9	P9WK17	Malate synthase G	1.26528	M0053	700	0.38	0.97613	0.997	0	1.95464
195	5zvx_0	5ZVX	A	ZN				401				TRUE	test	X-RAY DIFFRACTION	1.7	2018-05-13	ISOMERASE	Mannose-6-phosphate isomerase	5.3.1.8	P25081	Mannose-6-phosphate isomerase	0.860564	M0880	378	1.97	0.91055	0.294	7.9e-39	1.7742
196	6rd0_0	6RD0	A	ZN				301				TRUE	test	X-RAY DIFFRACTION	1.9	2019-04-12	HYDROLASE	Macrophage metalloelastase	3.4.24.65	P39900	Macrophage metalloelastase	0.19315	M0906	157	0.83	0.96054	0.592	2.4e-59	2.36916
197	5zcr_0	5ZCR	A	MG				801				TRUE	test	X-RAY DIFFRACTION	2.4	2018-02-20	HYDROLASE	Maltooligosyl trehalose synthase		Q7LYV2		0.93886	M0582	415	3.6	0.51354	0.161	9.8e-10	3.93655
198	6qzg_0	6QZG	A	MG				301				TRUE	test	X-RAY DIFFRACTION	2.47	2019-03-11	ISOMERASE	Beta-phosphoglucomutase	5.4.2.6	P71447	Beta-phosphoglucomutase	0.498482	M0206	215	2.43	0.85694	0.888	2.8e-142	1.57083
199	5zhz_0	5ZHZ	A	ZN	ZN	ZN		304	305	306		TRUE	test	X-RAY DIFFRACTION	1.18	2018-03-13	DNA BINDING PROTEIN	Probable endonuclease 4	3.1.21.2	P9WQ13	Probable endonuclease 4	0.383347	M0011	250	2.07	0.90082	0.272	3.5e-15	1.48973
200	6cau_0	6CAU	A	MG				502				TRUE	test	X-RAY DIFFRACTION	2.5	2018-01-31	LIGASE	UDP-N-acetylmuramate--L-alanine ligase	6.3.2.8	B7GV74	UDP-N-acetylmuramate--L-alanine ligase	0.932284	M0317	270	4.48	0.65305	0.189	4.6e-11	2.05959
201	6crt_0	6CRT	A	MN				602				TRUE	test	X-RAY DIFFRACTION	2	2018-03-19	LYASE	Phosphoenolpyruvate carboxykinase (ATP)	4.1.1.49	P22259	Phosphoenolpyruvate carboxykinase (ATP)	2.65233	M0051	528	0.49	0.99111	0.996	0	2.36654
202	6qsq_0	6QSQ	A	ZN	ZN	MG		602	603	604		TRUE	test	X-RAY DIFFRACTION	2	2019-02-21	HYDROLASE	Alkaline phosphatase		A0A2N7KUA1		0.462675	M0044	353	2.96	0.6515	0.329	1.1e-33	1.90473
203	6r1d_0	6R1D	A	ZN				201				FALSE	test	X-RAY DIFFRACTION	1.1	2019-03-14	SIGNALING PROTEIN	Cereblon isoform 4		A4TVL0		0.346777
204	6n3d_0	6N3D	A	MG				405				FALSE	test	X-RAY DIFFRACTION	1.13	2018-11-15	PEPTIDE BINDING PROTEIN	HIV Tat-specific factor 1		O43719	HIV Tat-specific factor 1	2.19392
205	6y1j_0	6Y1J	A	MG				303				FALSE	test	X-RAY DIFFRACTION	1.13	2020-02-12	PEPTIDE BINDING PROTEIN	14-3-3 protein sigma		P31947	14-3-3 protein sigma	2.72757
206	6hmt_0	6HMT	A	MG				301				FALSE	test	X-RAY DIFFRACTION	1.1	2018-09-12	PROTEIN BINDING	14-3-3 protein sigma		P31947	14-3-3 protein sigma	1.6823
207	6l2d_0	6L2D	A	CU				1201				FALSE	test	X-RAY DIFFRACTION	1.2	2019-10-03	METAL BINDING PROTEIN	Cupin_2 domain-containing protein		Q9X1H0		0.319947
208	6l2e_1	6L2E	A	CU				1202				FALSE	test	X-RAY DIFFRACTION	1.2	2019-10-03	METAL BINDING PROTEIN	Cupin_2 domain-containing protein		Q9X1H0		2.13472
211	6jmv_1	6JMV	A	ZN				307				FALSE	test	X-RAY DIFFRACTION	1.83	2019-03-13	MEMBRANE PROTEIN	Glutamate receptor ionotropic, kainate 3		P42264	Glutamate receptor ionotropic, kainate 3	0.908586
212	6hch_2	6HCH	A	ZN				304				FALSE	test	X-RAY DIFFRACTION	1.6	2018-08-15	MEMBRANE PROTEIN	Glutamate receptor 2		P19491	Glutamate receptor 2	2.54907
213	6hch_0	6HCH	A	ZN				302				FALSE	test	X-RAY DIFFRACTION	1.6	2018-08-15	MEMBRANE PROTEIN	Glutamate receptor 2		P19491	Glutamate receptor 2	1.04171
214	6ff2_1	6FF2	A	MG				103				FALSE	test	X-RAY DIFFRACTION	1.3	2018-01-03	CHAPERONE	Copper chaperone CopZ		Q2FV63	Copper chaperone CopZ	2.63555
218	6hur_4	6HUR	A	ZN				510				FALSE	test	X-RAY DIFFRACTION	1.3	2018-10-09	TRANSPORT PROTEIN	ABC transporter substrate-binding protein		A0A1S2VYK0		2.6555
219	6hur_0	6HUR	A	ZN				506				FALSE	test	X-RAY DIFFRACTION	1.3	2018-10-09	TRANSPORT PROTEIN	ABC transporter substrate-binding protein		A0A1S2VYK0		0.557198
220	5z42_1	5Z42	A	ZN				204				FALSE	test	X-RAY DIFFRACTION	1.3	2018-01-10	DNA BINDING PROTEIN	DNA mismatch repair protein MutL		O67518	DNA mismatch repair protein MutL	2.52092
221	5z42_0	5Z42	A	ZN	ZN	ZN		201	202	203		FALSE	test	X-RAY DIFFRACTION	1.3	2018-01-10	DNA BINDING PROTEIN	DNA mismatch repair protein MutL		O67518	DNA mismatch repair protein MutL	0.791526
222	6o5w_0	6O5W	A	ZN				501				FALSE	test	X-RAY DIFFRACTION	1.41	2019-03-04	TRANSCRIPTION	NS1-linked peptide,MORC family CW-type zinc finger protein 3		Q14149	MORC family CW-type zinc finger protein 3	0.172404
224	6rwt_1	6RWT	A	MG				202				FALSE	test	X-RAY DIFFRACTION	1.42	2019-06-06	CHAPERONE	Ubiquinol-cytochrome C chaperone		A0A0M1WEU8		1.85858
225	6rw0_0	6RW0	A	MG				601				FALSE	test	X-RAY DIFFRACTION	1.45	2019-06-03	RNA BINDING PROTEIN	Protein angel homolog 2		Q5VTE6	Protein angel homolog 2	2.47441
226	5z4g_0	5Z4G	A	ZN				201				FALSE	test	X-RAY DIFFRACTION	1.5	2018-01-11	UNKNOWN FUNCTION	SAHS4		A0A1D1UN89		0.489677
227	6mdw_0	6MDW	A	ZN				804				FALSE	test	X-RAY DIFFRACTION	1.5	2018-09-05	DNA BINDING PROTEIN	SprT-like domain-containing protein Spartan		Q9H040	SprT-like domain-containing protein Spartan	0.340912
228	6mdw_1	6MDW	A	ZN				805				FALSE	test	X-RAY DIFFRACTION	1.5	2018-09-05	DNA BINDING PROTEIN	SprT-like domain-containing protein Spartan		Q9H040	SprT-like domain-containing protein Spartan	0.556404
229	6q58_1	6Q58	C	CU1	CU1	CU1		201	202	203		FALSE	test	X-RAY DIFFRACTION	1.5	2018-12-07	METAL BINDING PROTEIN	Cytosolic copper storage protein		Q9X8F4		0.364138
230	6g7p_1	6G7P	A	FE				401				FALSE	test	X-RAY DIFFRACTION	1.5	2018-04-06	TRANSPORT PROTEIN	Extracellular solute-binding protein, family 1		Q10Z45		0.232903
231	6ivy_0	6IVY	A	FE				402				FALSE	test	X-RAY DIFFRACTION	2	2018-12-04	STRUCTURAL PROTEIN	Periplasmic Ferric iron-binding Protein HitA		Q9HVA8		0.241756
233	5r67_1	5R67	A	ZN				302				FALSE	test	X-RAY DIFFRACTION	1.52	2020-02-28	RNA BINDING PROTEIN	Cleavage and polyadenylation specificity factor subunit 5		O43809	Cleavage and polyadenylation specificity factor subunit 5	2.13584
234	6hfm_0	6HFM	A	MG				401				FALSE	test	X-RAY DIFFRACTION	1.55	2018-08-21	CHAPERONE	Hsp70/Hsp90 co-chaperone CNS1		P33313	Hsp70/Hsp90 co-chaperone CNS1	1.29087
236	6j98_2	6J98	A	ZN				103				FALSE	test	X-RAY DIFFRACTION	1.56	2019-01-22	UNKNOWN FUNCTION	P8		A0A0E3CPJ0		1.93381
237	6tfx_1	6TFX	A	MG				605				FALSE	test	X-RAY DIFFRACTION	1.56	2019-11-14	TRANSPORT PROTEIN	ABC transporter substrate-binding protein		O50271		0.1683
238	6hlx_0	6HLX	A	ZN				613				FALSE	test	X-RAY DIFFRACTION	1.65	2018-09-11	TRANSPORT PROTEIN	AgaA		O50260		0.954456
239	6hlx_2	6HLX	A	ZN				615				FALSE	test	X-RAY DIFFRACTION	1.65	2018-09-11	TRANSPORT PROTEIN	AgaA		O50260		2.37251
240	6hlx_4	6HLX	A	ZN				617				FALSE	test	X-RAY DIFFRACTION	1.65	2018-09-11	TRANSPORT PROTEIN	AgaA		O50260		0.507562
241	6hlx_3	6HLX	A	ZN				616				FALSE	test	X-RAY DIFFRACTION	1.65	2018-09-11	TRANSPORT PROTEIN	AgaA		O50260		2.13843
242	6is2_0	6IS2	A	MG				301				FALSE	test	X-RAY DIFFRACTION	1.59	2018-11-15	SIGNALING PROTEIN	Response regulator ArlR		Q2YY03	Response regulator ArlR	0.0807279
243	6eb7_0	6EB7	A	MN				202				FALSE	test	X-RAY DIFFRACTION	1.58	2018-08-05	SIGNALING PROTEIN	DNA-binding response regulator		A0A0H2UQ68		0.146236
244	6vjv_5	6VJV	A	ZN				108				FALSE	test	X-RAY DIFFRACTION	1.59	2020-01-17	ELECTRON TRANSPORT	Ferredoxin		Q58M74		0.815186
245	6kum_0	6KUM	A	FES				101				FALSE	test	X-RAY DIFFRACTION	1.4	2019-09-02	ELECTRON TRANSPORT	Ferredoxin, chloroplastic		P07839	Ferredoxin, chloroplastic	0.166439
246	6jo2_0	6JO2	A	FES				103				FALSE	test	X-RAY DIFFRACTION	1.55	2019-03-19	ELECTRON TRANSPORT	Ferredoxin-1		P0A3C9	Ferredoxin-1	0.114284
251	6i5v_6	6I5V	A	ZN				510				FALSE	test	X-RAY DIFFRACTION	2.01	2018-11-14	PROTEIN TRANSPORT	Solute Binding Protein, BlMnBP1 in complex with mannotrisoe		A0A4V8GZY7		2.18696
252	6i5w_4	6I5W	A	ZN	ZN			718	719			FALSE	test	X-RAY DIFFRACTION	1.9	2018-11-14	PROTEIN TRANSPORT	Solute Binding Protein BlMnBP1, Blac_00780 in complex with mannopentaose		A0A4V8GZY8		0.933088
254	6i5v_1	6I5V	A	ZN				505				FALSE	test	X-RAY DIFFRACTION	2.01	2018-11-14	PROTEIN TRANSPORT	Solute Binding Protein, BlMnBP1 in complex with mannotrisoe		A0A4V8GZY7		2.99955
257	6i5r_12	6I5R	A	ZN				515				FALSE	test	X-RAY DIFFRACTION	1.6	2018-11-14	PROTEIN TRANSPORT	Sugar ABC transporter substrate-binding protein, BlMnBP1		A0A4V8GZY6		2.54413
258	6i5w_5	6I5W	A	ZN				720				FALSE	test	X-RAY DIFFRACTION	1.9	2018-11-14	PROTEIN TRANSPORT	Solute Binding Protein BlMnBP1, Blac_00780 in complex with mannopentaose		A0A4V8GZY8		1.68074
260	6i5v_7	6I5V	A	ZN				511				FALSE	test	X-RAY DIFFRACTION	2.01	2018-11-14	PROTEIN TRANSPORT	Solute Binding Protein, BlMnBP1 in complex with mannotrisoe		A0A4V8GZY7		2.9383
261	6i5w_3	6I5W	A	ZN				716				FALSE	test	X-RAY DIFFRACTION	1.9	2018-11-14	PROTEIN TRANSPORT	Solute Binding Protein BlMnBP1, Blac_00780 in complex with mannopentaose		A0A4V8GZY8		2.5556
263	6i5w_0	6I5W	A	ZN	ZN	ZN		713	717	722		FALSE	test	X-RAY DIFFRACTION	1.9	2018-11-14	PROTEIN TRANSPORT	Solute Binding Protein BlMnBP1, Blac_00780 in complex with mannopentaose		A0A4V8GZY8		1.85467
264	6i5r_10	6I5R	A	ZN				513				FALSE	test	X-RAY DIFFRACTION	1.6	2018-11-14	PROTEIN TRANSPORT	Sugar ABC transporter substrate-binding protein, BlMnBP1		A0A4V8GZY6		1.93035
265	6i5v_4	6I5V	A	ZN				508				FALSE	test	X-RAY DIFFRACTION	2.01	2018-11-14	PROTEIN TRANSPORT	Solute Binding Protein, BlMnBP1 in complex with mannotrisoe		A0A4V8GZY7		2.22431
266	6i5v_5	6I5V	A	ZN				509				FALSE	test	X-RAY DIFFRACTION	2.01	2018-11-14	PROTEIN TRANSPORT	Solute Binding Protein, BlMnBP1 in complex with mannotrisoe		A0A4V8GZY7		2.33346
267	6i5r_13	6I5R	A	ZN				516				FALSE	test	X-RAY DIFFRACTION	1.6	2018-11-14	PROTEIN TRANSPORT	Sugar ABC transporter substrate-binding protein, BlMnBP1		A0A4V8GZY6		0.538833
271	6i5r_9	6I5R	A	ZN				512				FALSE	test	X-RAY DIFFRACTION	1.6	2018-11-14	PROTEIN TRANSPORT	Sugar ABC transporter substrate-binding protein, BlMnBP1		A0A4V8GZY6		1.92272
273	6smv_1	6SMV	A	ZN				2102				FALSE	test	X-RAY DIFFRACTION	2.14	2019-08-22	VIRAL PROTEIN	Maltose/maltodextrin-binding periplasmic protein,Protein E6,Mastermind-like protein 1		P0AEX9, P36813, Q92585	P0AEX9:, Maltose/maltodextrin-binding periplasmic protein, P36813:, Protein E6, Q92585:, Mastermind-like protein 1	0.929177
274	6l0z_1	6L0Z	A	MG				407				FALSE	test	X-RAY DIFFRACTION	1.6	2019-09-27	SUGAR BINDING PROTEIN	Maltodextrin-binding protein		P19576	Maltose/maltodextrin-binding periplasmic protein	2.42519
275	6l0z_2	6L0Z	A	MG				408				FALSE	test	X-RAY DIFFRACTION	1.6	2019-09-27	SUGAR BINDING PROTEIN	Maltodextrin-binding protein		P19576	Maltose/maltodextrin-binding periplasmic protein	1.04546
276	6p8o_0	6P8O	A	NI				201				FALSE	test	X-RAY DIFFRACTION	1.6	2019-06-07	PROTEIN BINDING	HORMA domain containing protein		Q8GQ50		2.20142
277	6tyj_2	6TYJ	A	ZN				303				FALSE	test	X-RAY DIFFRACTION	1.6	2019-08-09	PROTEIN BINDING	Hemerythrin HHE cation binding domain protein		A0A1V3WIE5		2.042
279	6tyj_1	6TYJ	A	ZN				302				FALSE	test	X-RAY DIFFRACTION	1.6	2019-08-09	PROTEIN BINDING	Hemerythrin HHE cation binding domain protein		A0A1V3WIE5		0.767667
280	6gyi_0	6GYI	A	CU				201				FALSE	test	X-RAY DIFFRACTION	1.6	2018-06-29	ELECTRON TRANSPORT	Azurin		P00282	Azurin	0.234049
281	6a4x_0	6A4X	A	FE2				201				FALSE	test	X-RAY DIFFRACTION	1.63	2018-06-21	BIOSYNTHETIC PROTEIN	Bleomycin resistance protein		A0A124H109		0.653157
282	6htj_0	6HTJ	A	ZN				201				FALSE	test	X-RAY DIFFRACTION	1.65	2018-10-04	TRANSLATION	Nucleic-acid-binding protein containing a Zn-ribbon		Q97VU8	DUF35_N domain-containing protein	0.219668
283	6tg7_0	6TG7	A	MG				201				FALSE	test	X-RAY DIFFRACTION	1.65	2019-11-15	MOTOR PROTEIN	Chemotaxis protein CheY		A0A073HR60		0.222194
284	6h1x_0	6H1X	A	CO				301				FALSE	test	X-RAY DIFFRACTION	1.7	2018-07-12	CELL ADHESION	Putative fimbrial adhesin		B4EV65		1.15129
285	6jx3_0	6JX3	B	ZN				101				FALSE	test	X-RAY DIFFRACTION	1.7	2019-04-22	PEPTIDE BINDING PROTEIN	TfuB1		Q47QT5		0.729877
286	6jx3_1	6JX3	B	ZN				102				FALSE	test	X-RAY DIFFRACTION	1.7	2019-04-22	PEPTIDE BINDING PROTEIN	TfuB1		Q47QT5		2.18752
287	6jx3_2	6JX3	B	ZN				103				FALSE	test	X-RAY DIFFRACTION	1.7	2019-04-22	PEPTIDE BINDING PROTEIN	TfuB1		Q47QT5		1.34339
288	6cmk_2	6CMK	A	ZN				503				FALSE	test	X-RAY DIFFRACTION	1.73	2018-03-05	METAL BINDING PROTEIN	AztD protein		A8AF35		0.330421
289	6ck1_2	6CK1	A	ZN				501				FALSE	test	X-RAY DIFFRACTION	2.15	2018-02-27	METAL BINDING PROTEIN	A1B2F4 protein		A1B2F4		0.340366
290	6ck1_3	6CK1	A	ZN				502				FALSE	test	X-RAY DIFFRACTION	2.15	2018-02-27	METAL BINDING PROTEIN	A1B2F4 protein		A1B2F4		0.343171
291	6vpq_6	6VPQ	B	MG				203				FALSE	test	X-RAY DIFFRACTION	1.74	2020-02-04	TRANSLATION	Density-regulated protein		O43583	Density-regulated protein	1.40617
292	6vpq_5	6VPQ	B	MG				202				FALSE	test	X-RAY DIFFRACTION	1.74	2020-02-04	TRANSLATION	Density-regulated protein		O43583	Density-regulated protein	1.95549
293	6ms4_0	6MS4	B	ZN				101				FALSE	test	X-RAY DIFFRACTION	2	2018-10-16	TRANSLATION	Density-regulated protein		O43583	Density-regulated protein	0.709087
296	6cjj_1	6CJJ	A	MG				302				FALSE	test	X-RAY DIFFRACTION	1.74	2018-02-26	CHAPERONE	Heat shock protein 90 homolog		P46598	Heat shock protein 90 homolog	2.0839
298	6jie_2	6JIE	A	MG				301				FALSE	test	X-RAY DIFFRACTION	1.75	2019-02-20	TRANSCRIPTION	YaeO		A0A0H3ADN9		0.847068
299	6n2c_0	6N2C	A	ZN				701				FALSE	test	X-RAY DIFFRACTION	1.75	2018-11-12	CELL ADHESION	Tapirin		E4Q7C4		0.581083
302	6p7o_0	6P7O	A	MG				301				FALSE	test	X-RAY DIFFRACTION	1.75	2019-06-06	DNA BINDING PROTEIN	E. coli MS115-1 NucC		D7Y2H5		0.185672
303	6u33_0	6U33	A	NI				401				FALSE	test	X-RAY DIFFRACTION	1.75	2019-08-21	TOXIN	Bi-component leukocidin LukED subunit D		Q93UU8		1.04648
304	6nu9_0	6NU9	A	ZN				201				FALSE	test	X-RAY DIFFRACTION	1.76	2019-01-31	VIRAL PROTEIN	Zinc-Binding Non-Structural Protein		Q89444		0.244516
305	6mxv_1	6MXV	B	MG				302				FALSE	test	X-RAY DIFFRACTION	1.78	2018-10-31	UNKNOWN FUNCTION	Rhodanese-like family protein		Q5NFU2		0.567089
306	6q1d_0	6Q1D	A	ZN				401				FALSE	test	X-RAY DIFFRACTION	1.79	2019-08-03	METAL TRANSPORT	Periplasmic chelated iron-binding protein YfeA		Q56952	Periplasmic chelated iron-binding protein YfeA	0.362293
307	6r5s_0	6R5S	A	FE2				401				FALSE	test	X-RAY DIFFRACTION	2.75	2019-03-25	TRANSPORT PROTEIN	Adhesion protein		Q9I174		0.167514
308	5zha_0	5ZHA	A	MN				301				FALSE	test	X-RAY DIFFRACTION	1.84	2018-03-12	METAL BINDING PROTEIN	Periplasmic solute binding protein		C6XF58		0.285878
309	6ru4_1	6RU4	A	MN				402				FALSE	test	X-RAY DIFFRACTION	2.49	2019-05-27	TRANSPORT PROTEIN	Probable adhesion protein		Q9I174		2.1842
314	6gh1_0	6GH1	G	ZN				302				FALSE	test	X-RAY DIFFRACTION	2.1	2018-05-04	IMMUNE SYSTEM	MHC class I antigen		P13747	HLA class I histocompatibility antigen, alpha chain E	1.65913
315	6q3k_2	6Q3K	A	CO				304				FALSE	test	X-RAY DIFFRACTION	1.5	2018-12-04	IMMUNE SYSTEM	HLA class I histocompatibility antigen, A-2 alpha chain		P04439	HLA class I histocompatibility antigen, A-3 alpha chain	2.39304
318	6lb2_3	6LB2	A	ZN				304				FALSE	test	X-RAY DIFFRACTION	1.69	2019-11-13	IMMUNE SYSTEM	MHC class I antigen		A0A1E1GJG5		1.2827
319	6iwd_0	6IWD	B	ZN				201				FALSE	test	X-RAY DIFFRACTION	1.8	2018-12-05	ONCOPROTEIN	HPV18 E7		P06788	Protein E7	0.349957
322	6scp_0	6SCP	A	ZN				201				FALSE	test	X-RAY DIFFRACTION	1.8	2019-07-25	CELL CYCLE	Cell division protein SepF		Q8NNN6	Cell division protein SepF	0.868568
323	6scs_0	6SCS	A	MG				201				FALSE	test	X-RAY DIFFRACTION	2.2	2019-07-25	CELL CYCLE	Cell division protein SepF		Q8NNN6	Cell division protein SepF	2.48274
324	6d57_0	6D57	A	ZN				207				FALSE	test	X-RAY DIFFRACTION	1.81	2018-04-19	METAL TRANSPORT	Ferric uptake regulation protein		A0A1E7PHN7	Ferric uptake regulation protein	2.87732
326	6ibh_0	6IBH	A	CU				204				FALSE	test	X-RAY DIFFRACTION	1.82	2018-11-30	METAL BINDING PROTEIN	Auxiliary activity CAZyme		A0A4P9I8G4		1.14713
327	6grh_1	6GRH	2	ZN				401				FALSE	test	X-RAY DIFFRACTION	1.85	2018-06-11	BIOSYNTHETIC PROTEIN	Microcin B17-processing protein McbB		P23184	Microcin B17-processing protein McbB	2.12532
328	6okh_0	6OKH	A	MG	MG			200	201			FALSE	test	X-RAY DIFFRACTION	1.85	2019-04-12	UNKNOWN FUNCTION	Uncharacterized protein		Q04QG8		1.33124
329	6nw0_0	6NW0	A	NI				101				FALSE	test	X-RAY DIFFRACTION	1.85	2019-02-05	METAL BINDING PROTEIN	Rubredoxin		P04170	Rubredoxin-1	0.928752
330	6oii_0	6OII	A	CO				204				FALSE	test	X-RAY DIFFRACTION	1.85	2019-04-09	TRANSPORT PROTEIN	AAEL005772-PA		Q1HRL7		1.02605
331	6oii_1	6OII	A	CO				205				FALSE	test	X-RAY DIFFRACTION	1.85	2019-04-09	TRANSPORT PROTEIN	AAEL005772-PA		Q1HRL7		1.29442
332	6n6n_4	6N6N	B	MG				504				FALSE	test	X-RAY DIFFRACTION	1.88	2018-11-26	TRANSPORT PROTEIN	Signal recognition particle receptor FtsY		P10121	Signal recognition particle receptor FtsY	0.758606
334	6gza_0	6GZA	A	CO				101				FALSE	test	X-RAY DIFFRACTION	1.89	2018-07-03	VIRAL PROTEIN	Capsid protein		P03355	Gag-Pol polyprotein	1.17496
335	6hb0_4	6HB0	A	ZN				405				FALSE	test	X-RAY DIFFRACTION	1.9	2018-08-09	SUGAR BINDING PROTEIN	ABC transporter periplasmic-binding protein YtfQ		A0QT50		1.6446
336	6hb0_6	6HB0	A	ZN				407				FALSE	test	X-RAY DIFFRACTION	1.9	2018-08-09	SUGAR BINDING PROTEIN	ABC transporter periplasmic-binding protein YtfQ		A0QT50		0.411585
337	6hyh_2	6HYH	A	ZN				403				FALSE	test	X-RAY DIFFRACTION	2.5	2018-10-21	SUGAR BINDING PROTEIN	Periplasmic binding protein/LacI transcriptional regulator		A0QT50		2.14863
339	6hb0_1	6HB0	A	ZN				402				FALSE	test	X-RAY DIFFRACTION	1.9	2018-08-09	SUGAR BINDING PROTEIN	ABC transporter periplasmic-binding protein YtfQ		A0QT50		1.56578
340	6hb0_3	6HB0	A	ZN				404				FALSE	test	X-RAY DIFFRACTION	1.9	2018-08-09	SUGAR BINDING PROTEIN	ABC transporter periplasmic-binding protein YtfQ		A0QT50		0.479317
341	6hb0_7	6HB0	A	ZN				408				FALSE	test	X-RAY DIFFRACTION	1.9	2018-08-09	SUGAR BINDING PROTEIN	ABC transporter periplasmic-binding protein YtfQ		A0QT50		1.10199
342	6hyh_3	6HYH	A	ZN				404				FALSE	test	X-RAY DIFFRACTION	2.5	2018-10-21	SUGAR BINDING PROTEIN	Periplasmic binding protein/LacI transcriptional regulator		A0QT50		1.13384
344	6miu_1	6MIU	A	ZN				202				FALSE	test	X-RAY DIFFRACTION	1.9	2018-09-20	SIGNALING PROTEIN	Sequestosome-1, Arg-Glu peptide chimera		Q13501	Sequestosome-1	0.133214
345	6khz_1	6KHZ	A	ZN				202				FALSE	test	X-RAY DIFFRACTION	2.8	2019-07-16	SIGNALING PROTEIN	Sequestosome-1		Q13501	Sequestosome-1	0.383101
346	6cme_0	6CME	A	ZN				401				FALSE	test	X-RAY DIFFRACTION	1.92	2018-03-04	TRANSCRIPTION	LIM/homeobox protein Lhx4,Insulin gene enhancer protein ISL-2		P53776, Q9CXV0	P53776:, LIM/homeobox protein Lhx4, Q9CXV0:, Insulin gene enhancer protein ISL-2	0.356147
347	6cme_1	6CME	A	ZN				402				FALSE	test	X-RAY DIFFRACTION	1.92	2018-03-04	TRANSCRIPTION	LIM/homeobox protein Lhx4,Insulin gene enhancer protein ISL-2		P53776, Q9CXV0	P53776:, LIM/homeobox protein Lhx4, Q9CXV0:, Insulin gene enhancer protein ISL-2	0.696754
348	6cme_2	6CME	A	ZN				403				FALSE	test	X-RAY DIFFRACTION	1.92	2018-03-04	TRANSCRIPTION	LIM/homeobox protein Lhx4,Insulin gene enhancer protein ISL-2		P53776, Q9CXV0	P53776:, LIM/homeobox protein Lhx4, Q9CXV0:, Insulin gene enhancer protein ISL-2	0.344439
349	6cme_3	6CME	A	ZN				404				FALSE	test	X-RAY DIFFRACTION	1.92	2018-03-04	TRANSCRIPTION	LIM/homeobox protein Lhx4,Insulin gene enhancer protein ISL-2		P53776, Q9CXV0	P53776:, LIM/homeobox protein Lhx4, Q9CXV0:, Insulin gene enhancer protein ISL-2	0.283826
350	6csl_0	6CSL	A	ZN				401				FALSE	test	X-RAY DIFFRACTION	1.92	2018-03-20	METAL BINDING PROTEIN	Histidine triad protein D		Q8DQ08		0.251026
351	6cqg_0	6CQG	A	ZN				301				FALSE	test	X-RAY DIFFRACTION	1.93	2018-03-15	DNA BINDING PROTEIN	DNA-binding response regulator		Q8DPL7		0.395292
352	6v9p_0	6V9P	A	ZN				401				FALSE	test	X-RAY DIFFRACTION	1.93	2019-12-14	IMMUNE SYSTEM	TniQ family protein		A0A5C9LJ33		0.196677
353	6v9p_1	6V9P	A	ZN				402				FALSE	test	X-RAY DIFFRACTION	1.93	2019-12-14	IMMUNE SYSTEM	TniQ family protein		A0A5C9LJ33		0.781059
354	6fhq_0	6FHQ	A	ZN				2001				FALSE	test	X-RAY DIFFRACTION	1.95	2018-01-15	TRANSCRIPTION	Bromodomain adjacent to zinc finger domain protein 2B		Q9UIF8	Bromodomain adjacent to zinc finger domain protein 2B	0.49201
355	6fhu_1	6FHU	A	ZN				1802				FALSE	test	X-RAY DIFFRACTION	2	2018-01-15	TRANSCRIPTION	Bromodomain adjacent to zinc finger domain protein 2A		Q9UIF9	Bromodomain adjacent to zinc finger domain protein 2A	0.374803
356	6fhq_1	6FHQ	A	ZN				2002				FALSE	test	X-RAY DIFFRACTION	1.95	2018-01-15	TRANSCRIPTION	Bromodomain adjacent to zinc finger domain protein 2B		Q9UIF8	Bromodomain adjacent to zinc finger domain protein 2B	0.44665
357	6mbd_3	6MBD	A	ZN				404				FALSE	test	X-RAY DIFFRACTION	1.95	2018-08-29	APOPTOSIS	Induced myeloid leukemia cell differentiation protein Mcl-1		Q07820	Induced myeloid leukemia cell differentiation protein Mcl-1	0.853748
358	6qfi_3	6QFI	A	ZN				404				FALSE	test	X-RAY DIFFRACTION	2.4	2019-01-10	APOPTOSIS	Induced myeloid leukemia cell differentiation protein Mcl-1		Q07820	Induced myeloid leukemia cell differentiation protein Mcl-1	2.25707
359	6qfm_1	6QFM	A	ZN				402				FALSE	test	X-RAY DIFFRACTION	2	2019-01-10	APOPTOSIS	Induced myeloid leukemia cell differentiation protein Mcl-1		Q07820	Induced myeloid leukemia cell differentiation protein Mcl-1	2.07434
360	6xw6_1	6XW6	A	MG				602				FALSE	test	X-RAY DIFFRACTION	1.96	2020-01-23	VIRAL PROTEIN	Capsid protein		Q80J94		0.506342
361	6otf_1	6OTF	A	ZN				601				FALSE	test	ELECTRON MICROSCOPY	3.1	2019-05-03	VIRUS LIKE PARTICLE	Viral protein 1		Q80RD6		1.35094
362	6e47_1	6e+47	A	MG				602				FALSE	test	X-RAY DIFFRACTION	1.95	2018-07-16	VIRAL PROTEIN	VP1 P domain		Q80J94		0.707433
363	6xw6_0	6XW6	A	MG				601				FALSE	test	X-RAY DIFFRACTION	1.96	2020-01-23	VIRAL PROTEIN	Capsid protein		Q80J94		0.73623
364	6fok_0	6FOK	A	CU				701				FALSE	test	X-RAY DIFFRACTION	1.97	2018-02-07	MEMBRANE PROTEIN	Putative copper transport outer membrane porin OprC		G3XD89		0.301551
365	6izz_0	6IZZ	A	ZN				901				FALSE	test	X-RAY DIFFRACTION	1.97	2018-12-20	VIRAL PROTEIN	Genome polyprotein		Q5I3C1	Genome polyprotein	0.604991
366	6izx_0	6IZX	A	ZN				901				FALSE	test	X-RAY DIFFRACTION	2.43	2018-12-20	VIRAL PROTEIN	Genome polyprotein		C6L435	Genome polyprotein	1.33895
368	6izx_1	6IZX	A	ZN				902				FALSE	test	X-RAY DIFFRACTION	2.43	2018-12-20	VIRAL PROTEIN	Genome polyprotein		C6L435	Genome polyprotein	0.732754
369	6i25_0	6I25	A	MG				402				FALSE	test	X-RAY DIFFRACTION	1.97	2018-10-31	TRANSCRIPTION	Aureochrome1-like protein		C5NSW6		0.877839
370	6rd3_1	6RD3	B	MG				809				FALSE	test	X-RAY DIFFRACTION	1.98	2019-04-12	MEMBRANE PROTEIN	OmpK36		D6QLY0		0.157547
371	5zlq_0	5ZLQ	A	ZN				201				FALSE	test	X-RAY DIFFRACTION	2	2018-03-29	METAL BINDING PROTEIN	UPF0587 protein C1orf123		Q9NWV4	UPF0587 protein C1orf123	0.350631
372	6fp5_0	6FP5	A	ZN				201				FALSE	test	X-RAY DIFFRACTION	2	2018-02-09	TRANSCRIPTION	CG2712		Q960Q9		0.225973
373	6l9s_0	6L9S	A	CU1				201				FALSE	test	X-RAY DIFFRACTION	2	2019-11-10	METAL BINDING PROTEIN	Blue (Type 1) copper domain protein		A7NNM5		0.258236
374	6nfq_0	6NFQ	A	CU				201				FALSE	test	X-RAY DIFFRACTION	2	2018-12-20	METAL BINDING PROTEIN	CopC		C3JYL7		1.84491
375	6nsi_0	6NSI	A	FE				401				FALSE	test	X-RAY DIFFRACTION	2	2019-01-24	METAL BINDING PROTEIN	Manganese-binding protein		Q9S529	Uncharacterized metal-binding lipoprotein CT_067	0.165931
376	6qwo_0	6QWO	A	ZN	ZN			301	302			FALSE	test	X-RAY DIFFRACTION	2	2019-03-05	SIGNALING PROTEIN	Oxygen-binding diiron protein		Q9S5W7	Lactamase_B domain-containing protein	0.328768
377	6r9n_0	6R9N	A	FE	FE			301	302			FALSE	test	X-RAY DIFFRACTION	2.07	2019-04-03	SIGNALING PROTEIN	Uncharacterized protein		M2CWM4		0
378	6s4c_1	6S4C	A	MG				1303				FALSE	test	X-RAY DIFFRACTION	2	2019-06-27	STRUCTURAL PROTEIN	Collagen alpha-1(VII) chain		Q63870	Collagen alpha-1(VII) chain	2.85091
379	6q55_1	6Q55	A	MG				513				FALSE	test	X-RAY DIFFRACTION	2	2018-12-07	RNA BINDING PROTEIN	Cleavage and Polyadenylation Specificity Factor 3 (CPSF3)		A0A0S4TJL4		2.85739
380	6q55_0	6Q55	A	ZN	ZN			501	502			FALSE	test	X-RAY DIFFRACTION	2	2018-12-07	RNA BINDING PROTEIN	Cleavage and Polyadenylation Specificity Factor 3 (CPSF3)		A0A0S4TJL4		0.409408
381	6q55_2	6Q55	A	MG				514				FALSE	test	X-RAY DIFFRACTION	2	2018-12-07	RNA BINDING PROTEIN	Cleavage and Polyadenylation Specificity Factor 3 (CPSF3)		A0A0S4TJL4		2.92124
384	6tc4_2	6TC4	A	ZN				304				FALSE	test	X-RAY DIFFRACTION	2	2019-11-05	METAL BINDING PROTEIN	AoAA13		Q2U8Y3		2.11493
385	6tc4_11	6TC4	A	ZN				313				FALSE	test	X-RAY DIFFRACTION	2	2019-11-05	METAL BINDING PROTEIN	AoAA13		Q2U8Y3		2.21254
392	6n9l_0	6N9L	A	ZN				1001				FALSE	test	X-RAY DIFFRACTION	2.01	2018-12-03	DNA BINDING PROTEIN	UvrABC system protein A		Q9WYV0	UvrABC system protein A	0.625865
393	6gs2_0	6GS2	B	ZN				501				FALSE	test	X-RAY DIFFRACTION	2.04	2018-06-13	BIOSYNTHETIC PROTEIN	SA1708 protein		A0A0H3JUU7		1.59694
394	6gs2_1	6GS2	B	MG				502				FALSE	test	X-RAY DIFFRACTION	2.04	2018-06-13	BIOSYNTHETIC PROTEIN	SA1708 protein		A0A0H3JUU7		1.11101
395	6rn5_1	6RN5	A	CU				402				FALSE	test	X-RAY DIFFRACTION	2.04	2019-05-08	UNKNOWN FUNCTION	CHAD domain protein		A0A2N9BBV4		1.65144
396	6rn5_0	6RN5	A	CU				401				FALSE	test	X-RAY DIFFRACTION	2.04	2019-05-08	UNKNOWN FUNCTION	CHAD domain protein		A0A2N9BBV4		0.685912
397	6p1g_0	6P1G	A	CU				201				FALSE	test	X-RAY DIFFRACTION	2.05	2019-05-19	METAL BINDING PROTEIN	Copper chaperone PCu(A)C		A0A2D2CWX5		1.88193
398	6p1g_1	6P1G	A	ZN				202				FALSE	test	X-RAY DIFFRACTION	2.05	2019-05-19	METAL BINDING PROTEIN	Copper chaperone PCu(A)C		A0A2D2CWX5		0.108301
399	6imq_0	6IMQ	A	ZN				201				FALSE	test	X-RAY DIFFRACTION	2.06	2018-10-23	ONCOPROTEIN	Protein PML		P29590	Protein PML	0.0955039
401	6j44_0	6J44	A	ZN				301				FALSE	test	X-RAY DIFFRACTION	2.06	2019-01-07	DNA BINDING PROTEIN	DNA repair protein complementing XP-A cells		P23025	DNA repair protein complementing XP-A cells	1.17792
402	6iz2_1	6IZ2	A	ZN				204				FALSE	test	X-RAY DIFFRACTION	2.07	2018-12-18	UNKNOWN FUNCTION	DinB/YfiT family protein		Q9RY97		0.253703
403	6iz2_2	6IZ2	A	ZN				205				FALSE	test	X-RAY DIFFRACTION	2.07	2018-12-18	UNKNOWN FUNCTION	DinB/YfiT family protein		Q9RY97		0.703555
404	6a6f_1	6A6F	A	NI				206				FALSE	test	X-RAY DIFFRACTION	2.1	2018-06-27	BIOSYNTHETIC PROTEIN	Iron-sulfur cluster assembly scaffold protein NifU		A0A1B0VLW5		2.32483
405	6a6f_0	6A6F	A	ZN				205				FALSE	test	X-RAY DIFFRACTION	2.1	2018-06-27	BIOSYNTHETIC PROTEIN	Iron-sulfur cluster assembly scaffold protein NifU		A0A1B0VLW5		0.114647
406	6dex_0	6DEX	A	MG				201				FALSE	test	X-RAY DIFFRACTION	2.1	2018-05-13	RECOMBINATION	Suppressor of hydroxyurea sensitivity protein 1		Q75DL0		1.20857
407	6dex_1	6DEX	B	ZN				301				FALSE	test	X-RAY DIFFRACTION	2.1	2018-05-13	RECOMBINATION	Suppressor of hydroxyurea sensitivity protein 2		Q74ZQ8	Suppressor of hydroxyurea sensitivity protein 2	0.126858
408	6h77_1	6H77	A	ZN				403				FALSE	test	X-RAY DIFFRACTION	2.1	2018-07-30	SIGNALING PROTEIN	Ubiquitin-like modifier-activating enzyme 5		Q9GZZ9	Ubiquitin-like modifier-activating enzyme 5	0.297397
411	6ugy_1	6UGY	A	ZN				502				FALSE	test	X-RAY DIFFRACTION	2.1	2019-09-26	IMMUNE SYSTEM	Remicade Fc		P0DOX5	Immunoglobulin gamma-1 heavy chain	2.49019
412	6ugy_2	6UGY	A	ZN				503				FALSE	test	X-RAY DIFFRACTION	2.1	2019-09-26	IMMUNE SYSTEM	Remicade Fc		P0DOX5	Immunoglobulin gamma-1 heavy chain	2.46578
413	6ugy_0	6UGY	A	ZN				501				FALSE	test	X-RAY DIFFRACTION	2.1	2019-09-26	IMMUNE SYSTEM	Remicade Fc		P0DOX5	Immunoglobulin gamma-1 heavy chain	1.42482
414	6mjg_0	6MJG	A	ZN				501				FALSE	test	X-RAY DIFFRACTION	2.12	2018-09-20	BIOSYNTHETIC PROTEIN	fusion protein of dbOphMA and methylated peptide		A0A452CSY9		1.85247
415	6dtq_0	6DTQ	A	MG				502				FALSE	test	X-RAY DIFFRACTION	2.15	2018-06-18	SUGAR BINDING PROTEIN	maltose-binding protein MalE3		G4XU73		0.277777
416	6k02_0	6K02	A	ZN				301				FALSE	test	X-RAY DIFFRACTION	2.16	2019-05-05	CHAPERONE	Nucleosome Assembly Protein		Q19007		0.728514
417	5z2v_1	5Z2V	B	ZN				201				FALSE	test	X-RAY DIFFRACTION	2.2	2018-01-04	DNA BINDING PROTEIN	Recombination protein RecR		Q9I3H9	Recombination protein RecR	1.19832
418	5zvq_0	5ZVQ	A	ZN				201				FALSE	test	X-RAY DIFFRACTION	2.5	2018-05-12	RECOMBINATION	Recombination protein RecR		Q5SHY0	Recombination protein RecR	0.590776
419	5ziy_5	5ZIY	A	ZN				306				FALSE	test	X-RAY DIFFRACTION	2.2	2018-03-18	STRUCTURAL PROTEIN	Flagellar hook-associated protein 3		A0A164TZ51		1.62266
420	6u04_2	6U04	A	ZN				504				FALSE	test	X-RAY DIFFRACTION	2.2	2019-08-13	TRANSCRIPTION	Histone H3.3,BRPF1, Peregrin		P55201, P84243	P55201:, Peregrin, P84243:, Histone H3.3	0.540235
421	6u04_3	6U04	A	ZN				505				FALSE	test	X-RAY DIFFRACTION	2.2	2019-08-13	TRANSCRIPTION	Histone H3.3,BRPF1, Peregrin		P55201, P84243	P55201:, Peregrin, P84243:, Histone H3.3	0.674537
422	6u04_4	6U04	A	ZN				506				FALSE	test	X-RAY DIFFRACTION	2.2	2019-08-13	TRANSCRIPTION	Histone H3.3,BRPF1, Peregrin		P55201, P84243	P55201:, Peregrin, P84243:, Histone H3.3	0.972491
423	6u04_0	6U04	A	ZN				502				FALSE	test	X-RAY DIFFRACTION	2.2	2019-08-13	TRANSCRIPTION	Histone H3.3,BRPF1, Peregrin		P55201, P84243	P55201:, Peregrin, P84243:, Histone H3.3	0.429694
424	6u04_1	6U04	A	ZN				503				FALSE	test	X-RAY DIFFRACTION	2.2	2019-08-13	TRANSCRIPTION	Histone H3.3,BRPF1, Peregrin		P55201, P84243	P55201:, Peregrin, P84243:, Histone H3.3	0.235922
425	6r1b_0	6R1B	A	MG				502				FALSE	test	X-RAY DIFFRACTION	2.27	2019-03-14	TRANSPORT PROTEIN	Putative Sn-glycerol-3-phosphate-binding lipoprotein UgpB		P71619		1.98712
426	6r1b_1	6R1B	B	MG				502				FALSE	test	X-RAY DIFFRACTION	2.27	2019-03-14	TRANSPORT PROTEIN	Putative Sn-glycerol-3-phosphate-binding lipoprotein UgpB		P71619		2.77114
427	6hcz_0	6HCZ	A	ZN				202				FALSE	test	X-RAY DIFFRACTION	2.3	2018-08-17	METAL BINDING PROTEIN	Sjoegren syndrome/scleroderma autoantigen 1		O60232	Sjoegren syndrome/scleroderma autoantigen 1	0.455378
428	6vhf_0	6VHF	A	ZN				601				FALSE	test	X-RAY DIFFRACTION	2.31	2020-01-09	PEPTIDE BINDING PROTEIN	PHD-type domain-containing protein		G0S1N3	PHD-type domain-containing protein	0.917881
429	6fpy_0	6FPY	A	MG				1001				FALSE	test	X-RAY DIFFRACTION	2.34	2018-02-12	STRUCTURAL PROTEIN	Inter-alpha-trypsin inhibitor heavy chain H1		P19827	Inter-alpha-trypsin inhibitor heavy chain H1	0.537893
430	6nz0_0	6NZ0	Z	MG				601				FALSE	test	ELECTRON MICROSCOPY	2.4	2019-02-12	VIRUS	Dyslexia-associated protein KIAA0319-like protein		Q8IZA0	Dyslexia-associated protein KIAA0319-like protein	0.531103
431	6dmf_0	6DMF	A	MG				606				FALSE	test	X-RAY DIFFRACTION	2.4	2018-06-05	SUGAR BINDING PROTEIN	mixed-linkage glucan utilization locus (MLGUL) SGBP-B		A7LY27		0.438663
432	5zhv_3	5ZHV	B	ZN				201				FALSE	test	X-RAY DIFFRACTION	2.4	2018-03-13	DNA BINDING PROTEIN	Transcriptional regulator		I6X7F9		0.514651
433	6hq7_0	6HQ7	A	MG				902				FALSE	test	X-RAY DIFFRACTION	2.46	2018-09-24	SIGNALING PROTEIN	EAL Enzyme Bd1971		Q6MLN6		0.577984
440	5zb8_0	5ZB8	A	ZN	ZN			501	502			FALSE	test	X-RAY DIFFRACTION	2.5	2018-02-10	DNA BINDING PROTEIN	PfuEndoQ		Q8U0N5		0.323736
441	5zb8_1	5ZB8	A	ZN				503				FALSE	test	X-RAY DIFFRACTION	2.5	2018-02-10	DNA BINDING PROTEIN	PfuEndoQ		Q8U0N5		1.02532
444	6jds_2	6JDS	A	ZN				303				FALSE	test	X-RAY DIFFRACTION	2.5	2019-02-02	VIRAL PROTEIN	PP1b		J9XNG9		0.81398
446	6jdr_3	6JDR	A	ZN				504				FALSE	test	X-RAY DIFFRACTION	2.5	2019-02-02	VIRAL PROTEIN	PP1b		J9XNG9		1.35259
447	6jdr_4	6JDR	A	ZN				505				FALSE	test	X-RAY DIFFRACTION	2.5	2019-02-02	VIRAL PROTEIN	PP1b		J9XNG9		2.05376
449	6new_1	6NEW	A	ZN				602				FALSE	test	X-RAY DIFFRACTION	2.5	2018-12-18	METAL BINDING PROTEIN	Proto-oncogene vav		P15498	Proto-oncogene vav	0.599751
450	6ktb_1	6KTB	B	MN	MN			202	203			FALSE	test	X-RAY DIFFRACTION	2.5	2019-08-26	TRANSCRIPTION	HTH-type transcriptional regulator MntR		Q9K943	HTH-type transcriptional regulator MntR	0.693716
451	6cfn_0	6CFN	A	ZN				601				FALSE	test	X-RAY DIFFRACTION	2.5	2018-02-15	DNA BINDING PROTEIN	Glucocorticoid receptor		P04150	Glucocorticoid receptor	0.213399
452	6cfn_1	6CFN	A	ZN				602				FALSE	test	X-RAY DIFFRACTION	2.5	2018-02-15	DNA BINDING PROTEIN	Glucocorticoid receptor		P04150	Glucocorticoid receptor	0.258648
453	6o6m_2	6O6M	C	FE				501				FALSE	test	X-RAY DIFFRACTION	2.51	2019-03-07	METAL BINDING PROTEIN	EgtB (Cabther)		G2LET6		0.287515
454	6uei_0	6UEI	A	ZN				501				FALSE	test	X-RAY DIFFRACTION	2.51	2019-09-21	ANTIVIRAL PROTEIN	Zinc finger CCCH-type antiviral protein 1		Q7Z2W4	Zinc finger CCCH-type antiviral protein 1	0.508792
455	6uei_1	6UEI	A	ZN				502				FALSE	test	X-RAY DIFFRACTION	2.51	2019-09-21	ANTIVIRAL PROTEIN	Zinc finger CCCH-type antiviral protein 1		Q7Z2W4	Zinc finger CCCH-type antiviral protein 1	0.213815
456	6uei_2	6UEI	A	ZN				503				FALSE	test	X-RAY DIFFRACTION	2.51	2019-09-21	ANTIVIRAL PROTEIN	Zinc finger CCCH-type antiviral protein 1		Q7Z2W4	Zinc finger CCCH-type antiviral protein 1	0.472214
457	6uei_3	6UEI	A	ZN				504				FALSE	test	X-RAY DIFFRACTION	2.51	2019-09-21	ANTIVIRAL PROTEIN	Zinc finger CCCH-type antiviral protein 1		Q7Z2W4	Zinc finger CCCH-type antiviral protein 1	0.361637
458	6cdd_0	6CDD	A	ZN				701				FALSE	test	X-RAY DIFFRACTION	2.58	2018-02-08	PROTEIN BINDING	Npl4 zinc finger		G0S0B4		2.52869
459	6cdd_1	6CDD	A	ZN				702				FALSE	test	X-RAY DIFFRACTION	2.58	2018-02-08	PROTEIN BINDING	Npl4 zinc finger		G0S0B4		0.742583
460	6yih_0	6YIH	A	ZN				201				FALSE	test	X-RAY DIFFRACTION	2.55	2020-04-01	CELL CYCLE	Baculoviral IAP repeat-containing protein 5		O15392	Baculoviral IAP repeat-containing protein 5	0.436236
463	6fwv_2	6FWV	A	ZN				603				FALSE	test	X-RAY DIFFRACTION	2.58	2018-03-07	UNKNOWN FUNCTION	Collagen Adhesion protein		Q81XH9		1.48889
467	6n5u_0	6N5U	A	CU1				201				FALSE	test	X-RAY DIFFRACTION	2.66	2018-11-22	METAL BINDING PROTEIN	Protein SCO1 homolog 1, mitochondrial		Q8VYP0	Protein SCO1 homolog 1, mitochondrial	0.235198
468	6tej_0	6TEJ	A	NI				1001				FALSE	test	X-RAY DIFFRACTION	2.7	2019-11-12	MEMBRANE PROTEIN	Drug ABC transporter ATP-binding protein		A0A100XEC2		1.99
471	6gx9_0	6GX9	A	MG	MG			1001	1002			FALSE	test	X-RAY DIFFRACTION	2.7	2018-06-26	NUCLEAR PROTEIN	Transportin-3		Q9Y5L0	Transportin-3	1.94162
472	6pwj_0	6PWJ	A	MG				1000				FALSE	test	X-RAY DIFFRACTION	2.7	2019-07-23	SIGNALING PROTEIN	GGDEF and EAL domain-containing protein		A0A0H3AFX3		0.271372
473	6sna_0	6SNA	A	MN				401				FALSE	test	X-RAY DIFFRACTION	2.7	2019-08-23	METAL BINDING PROTEIN	ArdC protein		Q6I6B2		0.788483
474	6dk4_1	6DK4	A	ZN				202				FALSE	test	X-RAY DIFFRACTION	2.71	2018-05-28	METAL TRANSPORT	Ferric uptake regulation protein		Q0PBI7	Ferric uptake regulation protein	0.900103
475	6dk4_0	6DK4	A	MN				201				FALSE	test	X-RAY DIFFRACTION	2.71	2018-05-28	METAL TRANSPORT	Ferric uptake regulation protein		Q0PBI7	Ferric uptake regulation protein	0.804884
476	6g8r_0	6G8R	B	ZN				900				FALSE	test	X-RAY DIFFRACTION	2.74	2018-04-09	PEPTIDE BINDING PROTEIN	Nuclear body protein SP140		Q13342	Nuclear body protein SP140	0.812217
477	6g8r_1	6G8R	B	ZN				901				FALSE	test	X-RAY DIFFRACTION	2.74	2018-04-09	PEPTIDE BINDING PROTEIN	Nuclear body protein SP140		Q13342	Nuclear body protein SP140	0.886914
478	6g5p_0	6G5P	A	ZN				901				FALSE	test	X-RAY DIFFRACTION	1.35	2018-03-29	TRANSCRIPTION	Nuclear autoantigen Sp-100		P23497	Nuclear autoantigen Sp-100	0.433587
479	6g5p_1	6G5P	A	ZN				902				FALSE	test	X-RAY DIFFRACTION	1.35	2018-03-29	TRANSCRIPTION	Nuclear autoantigen Sp-100		P23497	Nuclear autoantigen Sp-100	0.320763
480	6tas_0	6TAS	G	ZN				301				FALSE	test	ELECTRON MICROSCOPY	2.75	2019-10-30	VIRUS LIKE PARTICLE	Activity-regulated cytoskeleton associated protein 1		Q7K1U0	Activity-regulated cytoskeleton associated protein 1	0.238944
481	5znp_0	5ZNP	A	ZN				501				FALSE	test	X-RAY DIFFRACTION	2.8	2018-04-10	GENE REGULATION	SHORT LIFE family protein		B9H0V2		1.19315
482	5z8n_0	5Z8N	A	ZN				301				FALSE	test	X-RAY DIFFRACTION	3.1	2018-01-31	GENE REGULATION	Chromatin remodeling protein EBS		F4JL28	Chromatin remodeling protein EBS	1.0527
483	5znp_1	5ZNP	A	ZN				502				FALSE	test	X-RAY DIFFRACTION	2.8	2018-04-10	GENE REGULATION	SHORT LIFE family protein		B9H0V2		1.36345
484	5z8n_1	5Z8N	A	ZN				302				FALSE	test	X-RAY DIFFRACTION	3.1	2018-01-31	GENE REGULATION	Chromatin remodeling protein EBS		F4JL28	Chromatin remodeling protein EBS	1.85824
487	6p59_1	6P59	B	ZN				301				FALSE	test	X-RAY DIFFRACTION	2.94	2019-05-29	viral protein/immune system	Virion infectivity factor		E1ANT9	Virion infectivity factor	1.03077
488	6lth_0	6LTH	L	ZN				2301				FALSE	test	ELECTRON MICROSCOPY	3	2020-01-22	GENE REGULATION	AT-rich interactive domain-containing protein 1A		O14497	AT-rich interactive domain-containing protein 1A	0.644904
489	6urg_0	6URG	C	ZN				301				FALSE	test	ELECTRON MICROSCOPY	3	2019-10-23	PROTEIN BINDING	Cleavage and polyadenylation specificity factor subunit 4		O95639	Cleavage and polyadenylation specificity factor subunit 4	1.38074
490	5zb1_0	5ZB1	A	ZN				500				FALSE	test	X-RAY DIFFRACTION	3.06	2018-02-09	TRANSCRIPTION	ORF57		Q2HR75	mRNA export factor ICP27 homolog	0.306733
491	6l4c_0	6L4C	A	CU				401				FALSE	test	X-RAY DIFFRACTION	3.19	2019-10-16	PLANT PROTEIN	48-kDa glycoprotein		Q8S4P9		0.622146
492	6mf0_1	6MF0	A	CU1				2416				FALSE	test	X-RAY DIFFRACTION	3.2	2018-09-07	BLOOD CLOTTING	Coagulation factor VIII chimera		P00451, P12263	P00451:, Coagulation factor VIII, P12263:, Coagulation factor VIII	0.281704
493	6mf0_0	6MF0	A	ZN				2415				FALSE	test	X-RAY DIFFRACTION	3.2	2018-09-07	BLOOD CLOTTING	Coagulation factor VIII chimera		P00451, P12263	P00451:, Coagulation factor VIII, P12263:, Coagulation factor VIII	0.454422
494	6fvs_0	6FVS	D	ZN				401				FALSE	test	X-RAY DIFFRACTION	3.2	2018-03-05	MEMBRANE PROTEIN	Cys-loop ligand-gated ion channel		G2FID1		2.13187
495	6m8r_0	6M8R	A	MG				201				FALSE	test	X-RAY DIFFRACTION	3.2	2018-08-22	PROTEIN BINDING	BTB/POZ domain-containing protein KCTD16		Q68DU8	BTB/POZ domain-containing protein KCTD16	0.654549
496	6j07_0	6J07	B	ZN				800				FALSE	test	X-RAY DIFFRACTION	3.3	2018-12-21	DNA BINDING PROTEIN	Telomere repeats-binding bouquet formation protein 1		Q8NA31	Telomere repeats-binding bouquet formation protein 1	0.435415
497	6u9w_0	6U9W	A	ZN	ZN			701	702			FALSE	test	ELECTRON MICROSCOPY	3.3	2019-09-09	MEMBRANE PROTEIN	P2X purinoceptor 7		Q64663	P2X purinoceptor 7	2.4898
498	6i2x_0	6I2X	B	MG				2000				FALSE	test	ELECTRON CRYSTALLOGRAPHY	3.35	2018-11-02	IMMUNE SYSTEM	Cobra venom factor		Q91132	Cobra venom factor	1.12299
499	6vfu_1	6VFU	A	NI				513				FALSE	test	X-RAY DIFFRACTION	3.5	2020-01-06	CELL ADHESION	Protocadherin-19		Q8TAB3	Protocadherin-19	0.425569
501	6mif_0	6MIF	A	ZN				401				FALSE	test	SOLUTION NMR		2018-09-19	SIGNALING PROTEIN	LIM and senescent cell antigen-like-containing domain protein 1		P48059	LIM and senescent cell antigen-like-containing domain protein 1	0.347405
502	6mif_1	6MIF	A	ZN				402				FALSE	test	SOLUTION NMR		2018-09-19	SIGNALING PROTEIN	LIM and senescent cell antigen-like-containing domain protein 1		P48059	LIM and senescent cell antigen-like-containing domain protein 1	0.609196
503	6pmg_0	6PMG	X	ZN				401				FALSE	test	SOLUTION NMR		2019-07-01	RNA BINDING PROTEIN	Zinc finger protein mex-5		Q9XUB2	Zinc finger protein mex-5	0.292476
505	6qk5_1	6QK5	A	ZN	ZN	ZN		104	105	106		FALSE	test	SOLUTION NMR		2019-01-28	METAL BINDING PROTEIN	Cadmium-metallothionein		P33187	Cadmium-metallothionein	1.85819
506	6u4m_0	6U4M	A	ZN				701				FALSE	test	SOLUTION NMR		2019-08-26	CELL ADHESION	Paxillin		P49023	Paxillin	0.279791
507	6u4m_1	6U4M	A	ZN				702				FALSE	test	SOLUTION NMR		2019-08-26	CELL ADHESION	Paxillin		P49023	Paxillin	0.542001
508	6sja_1	6SJA	B	ZN				1201				FALSE	test	X-RAY DIFFRACTION	1.5	2019-08-13	VIRAL PROTEIN	Protein E6		P03126	Protein E6	1.29395
509	6igj_0	6IGJ	A	MG				201				FALSE	test	X-RAY DIFFRACTION	1.5	2018-09-25	PLANT PROTEIN	Protein FLOWERING LOCUS T		Q9SXZ2	Protein FLOWERING LOCUS T	2.0876
510	6pru_2	6PRU	B	MG				609				FALSE	test	X-RAY DIFFRACTION	1.54	2019-07-11	SIGNALING PROTEIN	Methyl-accepting chemotaxis protein		Q8DLC7		2.18277
511	6pru_1	6PRU	B	MG				608				FALSE	test	X-RAY DIFFRACTION	1.54	2019-07-11	SIGNALING PROTEIN	Methyl-accepting chemotaxis protein		Q8DLC7		1.60305
512	6gpz_6	6GPZ	A	ZN				103				FALSE	test	X-RAY DIFFRACTION	1.6	2018-06-07	CELL CYCLE	Cell cycle protein GpsB		P0CI74	Cell cycle protein GpsB	0.599408
513	6nl7_1	6NL7	A	ZN				102				FALSE	test	X-RAY DIFFRACTION	1.4	2019-01-08	METAL BINDING PROTEIN	Immunoglobulin G-binding protein G		P19909	Immunoglobulin G-binding protein G	0.255425
514	6ieu_1	6IEU	A	ZN				1202				FALSE	test	X-RAY DIFFRACTION	1.79	2018-09-17	TRANSCRIPTION	Tripartite motif-containing protein 66		O15016	Tripartite motif-containing protein 66	0.324305
515	6ieu_0	6IEU	A	ZN				1201				FALSE	test	X-RAY DIFFRACTION	1.79	2018-09-17	TRANSCRIPTION	Tripartite motif-containing protein 66		O15016	Tripartite motif-containing protein 66	0.161744
517	6ff9_0	6FF9	A	ZN				301				FALSE	test	X-RAY DIFFRACTION	2	2018-01-04	DNA BINDING PROTEIN	Cellular tumor antigen p53		P04637	Cellular tumor antigen p53	0.517389
519	6owz_3	6OWZ	A	ZN				204				FALSE	test	X-RAY DIFFRACTION	2.05	2019-05-12	CHAPERONE	Periplasmic chaperone Spy		P77754	Periplasmic chaperone Spy	1.87742
521	6r5y_1	6R5Y	B	ZN				201				FALSE	test	X-RAY DIFFRACTION	2.15	2019-03-25	UNKNOWN FUNCTION	WD-40 repeat protein		B2J0I0		2.2683
523	6cxo_1	6CXO	A	MG				604				FALSE	test	X-RAY DIFFRACTION	2.2	2018-04-03	IMMUNE SYSTEM	Complement component C9		P06683	Complement component C9	0.415882
524	6cxo_0	6CXO	A	ZN				601				FALSE	test	X-RAY DIFFRACTION	2.2	2018-04-03	IMMUNE SYSTEM	Complement component C9		P06683	Complement component C9	1.74558
529	6h1c_3	6H1C	A	MN				205				FALSE	test	X-RAY DIFFRACTION	2.34	2018-07-11	TRANSCRIPTION	Ferric uptake regulation protein		Q03456	Ferric uptake regulation protein	2.53598
531	6ivo_3	6IVO	A	ZN				304				FALSE	test	X-RAY DIFFRACTION	2.45	2018-12-04	MEMBRANE PROTEIN	bestrophin		W1ELP7		1.07196
532	6iv3_1	6IV3	A	ZN				302				FALSE	test	X-RAY DIFFRACTION	2.52	2018-12-02	MEMBRANE PROTEIN	Bestrophin homolog		W1ELP7		1.71041
533	6ivn_9	6IVN	C	ZN				307				FALSE	test	X-RAY DIFFRACTION	3.1	2018-12-04	MEMBRANE PROTEIN	Ibestrophin		W1ELP7		2.52136
534	6ivl_9	6IVL	C	ZN				303				FALSE	test	X-RAY DIFFRACTION	3.4	2018-12-04	MEMBRANE PROTEIN	Ibestrophin		W1ELP7		1.28383
535	6ivo_4	6IVO	A	ZN				305				FALSE	test	X-RAY DIFFRACTION	2.45	2018-12-04	MEMBRANE PROTEIN	bestrophin		W1ELP7		1.41878
536	6ivk_5	6IVK	B	ZN				302				FALSE	test	X-RAY DIFFRACTION	2.65	2018-12-04	MEMBRANE PROTEIN	Ibestrophin		W1ELP7		0.494443
537	6iiu_0	6IIU	A	ZN				9002				FALSE	test	X-RAY DIFFRACTION	2.5	2018-10-07	SIGNALING PROTEIN	Soluble cytochrome b562,Thromboxane A2 receptor,Rubredoxin,Thromboxane A2 receptor		P00268, P0ABE7, P21731	P00268:, Rubredoxin, P0ABE7:, Soluble cytochrome b562, P21731:, Thromboxane A2 receptor	1.24186
538	6ai5_2	6AI5	A	MG				205				FALSE	test	X-RAY DIFFRACTION	1.81	2018-08-21	ELECTRON TRANSPORT	Soluble cytochrome b562		P0ABE7	Soluble cytochrome b562	0.300483
540	6d0y_0	6D0Y	C	MG				901				FALSE	test	X-RAY DIFFRACTION	2.68	2018-04-11	TRANSCRIPTION	Nuclear cap-binding protein subunit 1		Q09161	Nuclear cap-binding protein subunit 1	2.72804
541	6gf7_1	6GF7	A	ZN				203				FALSE	test	X-RAY DIFFRACTION	2.7	2018-04-29	CELL ADHESION	Zona pellucida sperm-binding protein 1,Zona pellucida sperm-binding protein 1		A0A140JXP0		0.512773
542	6gf7_3	6GF7	A	ZN				205				FALSE	test	X-RAY DIFFRACTION	2.7	2018-04-29	CELL ADHESION	Zona pellucida sperm-binding protein 1,Zona pellucida sperm-binding protein 1		A0A140JXP0		1.5496
545	6ckb_0	6CKB	A	MG				501				FALSE	test	X-RAY DIFFRACTION	2.8	2018-02-27	CELL ADHESION	Chimera protein of Integrin beta-3 and Integrin alpha-L		P05106, P20701	P05106:, Integrin beta-3, P20701:, Integrin alpha-L	1.12063
546	6msl_6	6MSL	B	MN				709				FALSE	test	X-RAY DIFFRACTION	3.1	2018-10-16	CELL ADHESION	Integrin beta-3		P05106	Integrin beta-3	1.55068
547	6mk0_6	6MK0	B	MN				709				FALSE	test	X-RAY DIFFRACTION	3.01	2018-09-24	CELL ADHESION	Integrin beta-3		P05106	Integrin beta-3	0.54814
549	6v4p_0	6V4P	B	MG				701				FALSE	test	ELECTRON MICROSCOPY	2.8	2019-11-28	Cell Adhesion/Immune System	Integrin beta-3		P05106	Integrin beta-3	2.43469
550	6om1_0	6OM1	B	MG				2001				FALSE	test	X-RAY DIFFRACTION	2.66	2019-04-17	IMMUNE SYSTEM	Integrin beta-8		P26012	Integrin beta-8	0.346823
551	6mk0_5	6MK0	B	MN				708				FALSE	test	X-RAY DIFFRACTION	3.01	2018-09-24	CELL ADHESION	Integrin beta-3		P05106	Integrin beta-3	0.629566
552	6adm_0	6ADM	R	MG				301				FALSE	test	ELECTRON MICROSCOPY	2.84	2018-08-01	VIRUS	Anthrax toxin receptor 1		Q9H6X2	Anthrax toxin receptor 1	0.639153
553	6rjv_0	6RJV	A	MG				601				FALSE	test	X-RAY DIFFRACTION	3.21	2019-04-29	TRANSPORT PROTEIN	Serum albumin		P02769	Serum albumin	2.11099
554	6ixw_4	6IXW	A	MG				403				FALSE	test	X-RAY DIFFRACTION	3.25	2018-12-12	STRUCTURAL PROTEIN	pCBH ParM		A0A0B4W229		2.30526
556	6h0f_0	6H0F	B	ZN				501				FALSE	test	X-RAY DIFFRACTION	3.25	2018-07-09	SIGNALING PROTEIN	Protein cereblon		Q96SW2	Protein cereblon	1.0776
557	6san_0	6SAN	A	MG				2001				FALSE	test	X-RAY DIFFRACTION	1.36	2019-07-17	IMMUNE SYSTEM	Deleted in malignant brain tumors 1 protein		Q9UGM3	Deleted in malignant brain tumors 1 protein	0.144073
558	6sa4_0	6SA4	A	MG				301				FALSE	test	X-RAY DIFFRACTION	1.77	2019-07-16	IMMUNE SYSTEM	Deleted in malignant brain tumors 1 protein		Q9UGM3	Deleted in malignant brain tumors 1 protein	0.370612
560	6san_2	6SAN	A	MG				2003				FALSE	test	X-RAY DIFFRACTION	1.36	2019-07-17	IMMUNE SYSTEM	Deleted in malignant brain tumors 1 protein		Q9UGM3	Deleted in malignant brain tumors 1 protein	0.0757166
561	6ec0_0	6EC0	A	CO				404				FALSE	test	X-RAY DIFFRACTION	2.98	2018-08-07	PROTEIN FIBRIL	Keratin 1		H6VRG1		1.81313
562	5zr6_0	5ZR6	A	MN	MN			301	302			FALSE	test	X-RAY DIFFRACTION	3	2018-04-23	TRANSCRIPTION	Metal-dependent transcriptional regulator		I6Y1Q2		0.394022
563	6o5c_1	6O5C	A	MN				302				FALSE	test	X-RAY DIFFRACTION	3.1	2019-03-01	DNA BINDING PROTEIN	Putative metal-dependent transcriptional regulator		A0A0H2UTK0		1.44184
564	5zr6_1	5ZR6	A	MN				303				FALSE	test	X-RAY DIFFRACTION	3	2018-04-23	TRANSCRIPTION	Metal-dependent transcriptional regulator		I6Y1Q2		0.182792
565	5zmm_0	5ZMM	A	ZN				601				FALSE	test	X-RAY DIFFRACTION	3.15	2018-04-04	DNA BINDING PROTEIN	Uncharacterized protein McrA		Q9L0M9		2.45287
566	6gw8_0	6GW8	A	ZN	ZN	ZN		101	102	103		FALSE	test	SOLUTION NMR		2018-06-22	METAL BINDING PROTEIN	metallothionein		J2EKT7		0.316992
567	6dzd_0	6DZD	A	ZN				301				FALSE	test	X-RAY DIFFRACTION	2.66	2018-07-03	UNKNOWN FUNCTION	hypothetical protein YfiH		A5A677	Polyphenol oxidase	0.347658
568	6fi9_1	6FI9	A	ZN				202				FALSE	test	X-RAY DIFFRACTION	2.8	2018-01-17	GENE REGULATION	Transcriptional regulator ZitR		A2RNS2	Transcriptional regulator ZitR	0.469423
569	6geh_2	6GEH	A	MG				603				FALSE	test	X-RAY DIFFRACTION	1.15	2018-04-26	METAL TRANSPORT	FAD-binding 9, siderophore-interacting domain protein		Q080S8		2.17239
570	6geh_3	6GEH	A	MG				604				FALSE	test	X-RAY DIFFRACTION	1.15	2018-04-26	METAL TRANSPORT	FAD-binding 9, siderophore-interacting domain protein		Q080S8		0.859445
571	6geh_1	6GEH	A	MG				602				FALSE	test	X-RAY DIFFRACTION	1.15	2018-04-26	METAL TRANSPORT	FAD-binding 9, siderophore-interacting domain protein		Q080S8		1.88467
573	6aem_2	6AEM	A	ZN				104				FALSE	test	X-RAY DIFFRACTION	1.27	2018-08-05	UNKNOWN FUNCTION	PKD domain		A0A383R4X5		2.70968
575	6mr1_0	6MR1	A	CO				401				FALSE	test	X-RAY DIFFRACTION	1.35	2018-10-11	PROTEIN BINDING	Carbon dioxide concentrating mechanism protein		Q8DKB5		0.35217
576	5z5p_0	5Z5P	A	MN				301				FALSE	test	X-RAY DIFFRACTION	1.4	2018-01-19	SUGAR BINDING PROTEIN	Concanavalin-A		P02866	Concanavalin-A	0.597892
577	6r1g_1	6R1G	B	ZN				201				FALSE	test	X-RAY DIFFRACTION	1.55	2019-03-14	MEMBRANE PROTEIN	Outer surface 22 kDa lipoprotein		P0CL67	Outer surface 22 kDa lipoprotein	0.440075
578	6o6j_0	6O6J	A	MG				1004				FALSE	test	X-RAY DIFFRACTION	1.6	2019-03-06	TRANSPORT PROTEIN	Ion channel CASTOR		Q5H8A6	Ion channel CASTOR	2.31668
579	6h5t_0	6H5T	A	ZN				903				FALSE	test	X-RAY DIFFRACTION	1.69	2018-07-25	ENDOCYTOSIS	Intersectin-1		Q15811	Intersectin-1	2.62615
580	6n63_0	6N63	A	FE				403				FALSE	test	X-RAY DIFFRACTION	1.72	2018-11-24	METAL BINDING PROTEIN	ENCAPSULIN CARGO PROTEIN		A0A0F5HNH9		0.54086
581	6v77_0	6V77	A	ZN				301				FALSE	test	X-RAY DIFFRACTION	1.75	2019-12-07	UNKNOWN FUNCTION	Putative HpcE protein		A0QTY3		0.316855
583	6h74_1	6H74	A	MOO				305				FALSE	test	X-RAY DIFFRACTION	1.8	2018-07-30	METAL BINDING PROTEIN	Molybdenum storage protein subunit alpha		P84308	Molybdenum storage protein subunit alpha	0.983399
584	6p4z_0	6P4Z	B	CO				101				FALSE	test	X-RAY DIFFRACTION	1.8	2019-05-29	HORMONE	Insulin chain B		P01308	Insulin	1.60085
585	6is4_0	6IS4	A	MG	MG			301	302			FALSE	test	X-RAY DIFFRACTION	1.85	2018-11-15	DNA BINDING PROTEIN	Response regulator ArlR		Q2YY03	Response regulator ArlR	1.20896
586	6ljc_0	6LJC	C	MG				408				FALSE	test	X-RAY DIFFRACTION	1.85	2019-12-14	CYTOSOLIC PROTEIN	Actin-binding protein fragmin P		Q94707		0.177234
588	6rtg_0	6RTG	A	MN				602				FALSE	test	X-RAY DIFFRACTION	1.9	2019-05-23	TOXIN	RTX toxin and Ca2+-binding protein		C4SH25		0.484168
589	5zur_0	5ZUR	A	FE2				202				FALSE	test	X-RAY DIFFRACTION	1.95	2018-05-08	METAL BINDING PROTEIN	Bacterioferritin		A0A3F2YLV4	Bacterioferritin	0.129835
590	6jf1_3	6JF1	A	ZN	ZN			306	307			FALSE	test	X-RAY DIFFRACTION	1.95	2019-02-07	TRANSPORT PROTEIN	Lipoprotein		A0A0H2UN92	Lipoprotein	0.285588
591	6jf1_6	6JF1	A	ZN				311				FALSE	test	X-RAY DIFFRACTION	1.95	2019-02-07	TRANSPORT PROTEIN	Lipoprotein		A0A0H2UN92	Lipoprotein	2.26417
592	6jf1_1	6JF1	A	ZN	ZN			303	304			FALSE	test	X-RAY DIFFRACTION	1.95	2019-02-07	TRANSPORT PROTEIN	Lipoprotein		A0A0H2UN92	Lipoprotein	2.40668
593	6jf1_2	6JF1	A	ZN	ZN			305	308			FALSE	test	X-RAY DIFFRACTION	1.95	2019-02-07	TRANSPORT PROTEIN	Lipoprotein		A0A0H2UN92	Lipoprotein	1.07203
598	6y2c_0	6Y2C	A	ZN				503				FALSE	test	X-RAY DIFFRACTION	2	2020-02-15	RNA BINDING PROTEIN	Far upstream element-binding protein 1		Q96AE4	Far upstream element-binding protein 1	0.294515
600	5zzn_2	5ZZN	K	MG				104				FALSE	test	X-RAY DIFFRACTION	2.1	2018-06-03	ELECTRON TRANSPORT	Photosystem II reaction center protein K		Q9F1K9	Photosystem II reaction center protein K	0.645539
601	5zzn_1	5ZZN	J	MG				101				FALSE	test	X-RAY DIFFRACTION	2.1	2018-06-03	ELECTRON TRANSPORT	Photosystem II reaction center protein J		P59087	Photosystem II reaction center protein J	2.3328
602	6if7_0	6IF7	A	CU				250				FALSE	test	X-RAY DIFFRACTION	2.2	2018-09-18	SUGAR BINDING PROTEIN	Chitin binding protein		W5QLL4		1.47843
604	6i98_0	6I98	A	NI				901				FALSE	test	X-RAY DIFFRACTION	2.8	2018-11-22	MEMBRANE PROTEIN	Ferric hydroxamate uptake		Q9I116		1.13009
606	6qv5_0	6QV5	A	ZN				401				FALSE	test	X-RAY DIFFRACTION	2.3	2019-03-01	NUCLEAR PROTEIN	CHAD domain		B9T8Q5		0.972669
607	6oq7_0	6OQ7	A	MN	MG			603	604			FALSE	test	X-RAY DIFFRACTION	2.39	2019-04-25	TOXIN	Toxin B		M4NKV9		1.45708
609	6ofr_0	6OFR	A	MG				808				FALSE	test	X-RAY DIFFRACTION	2.4	2019-04-01	TRANSPORT PROTEIN	TonB-dependent outer membrane receptor		P31827	Uncharacterized protein YddB	1.46023
610	6ofr_1	6OFR	A	MG				809				FALSE	test	X-RAY DIFFRACTION	2.4	2019-04-01	TRANSPORT PROTEIN	TonB-dependent outer membrane receptor		P31827	Uncharacterized protein YddB	1.76783
612	6qp0_0	6QP0	A	MG				503				FALSE	test	X-RAY DIFFRACTION	2.41	2019-02-13	RNA BINDING PROTEIN	Putative chromatin binding protein		G0SHI1		2.16778
614	6ctc_0	6CTC	A	FE				701				FALSE	test	X-RAY DIFFRACTION	2.6	2018-03-22	METAL TRANSPORT	Serotransferrin		P02787	Serotransferrin	0.994856
615	6ctc_1	6CTC	A	FE				702				FALSE	test	X-RAY DIFFRACTION	2.6	2018-03-22	METAL TRANSPORT	Serotransferrin		P02787	Serotransferrin	0.214058
616	6v2h_0	6V2H	A	NI				101				FALSE	test	X-RAY DIFFRACTION	2.6	2019-11-22	GENE REGULATION	Chromodomain Y-like protein 2		Q8N8U2	Chromodomain Y-like protein 2	1.65353
622	6h0f_1	6H0F	C	ZN				201				FALSE	test	X-RAY DIFFRACTION	3.25	2018-07-09	SIGNALING PROTEIN	DNA-binding protein Ikaros		Q13422	DNA-binding protein Ikaros	0.26783
625	6fpl_0	6FPL	A	MG				302				FALSE	test	X-RAY DIFFRACTION	1.6	2018-02-11	TRANSCRIPTION	Tetracycline repressor protein class D		P0ACT4	Tetracycline repressor protein class D	2.97122
626	6aci_0	6ACI	A	MN				402				FALSE	test	X-RAY DIFFRACTION	1.87	2018-07-26	TOXIN	T3SS secreted effector NleB homolog		B7UI21		0.22532
627	6cda_0	6CDA	A	ZN				201				FALSE	test	X-RAY DIFFRACTION	2	2018-02-08	TRANSCRIPTION	ArsR family transcriptional regulator		O85142		0.54828
629	6ee7_2	6EE7	A	ZN				807				FALSE	test	X-RAY DIFFRACTION	1.39	2018-08-13	ELECTRON TRANSPORT	Periplasmic tetraheme cytochrome c CctA		Q8EDL6		1.69778
630	6nq5_0	6NQ5	B	FE				202				FALSE	test	X-RAY DIFFRACTION	1.85	2019-01-19	OXYGEN TRANSPORT	Hemoglobin subunit beta		P68871	Hemoglobin subunit beta	2.90357
631	6fx6_0	6FX6	A	ZN				301				FALSE	test	X-RAY DIFFRACTION	2.25	2018-03-08	UNKNOWN FUNCTION	SaTIE-TED		A0A3F2YM24		1.98987
632	6nef_0	6NEF	A	MG				507				FALSE	test	ELECTRON MICROSCOPY	3.4	2018-12-17	PROTEIN FIBRIL	C-type cytochrome OmcS		Q74A86	C-type cytochrome OmcS	0.400057
635	1rtq_0	1RTQ	A	ZN	ZN			701	702			TRUE	data	X-RAY DIFFRACTION	0.95	2003-12-10	HYDROLASE	Bacterial leucyl aminopeptidase	3.4.11.10	Q01693	Bacterial leucyl aminopeptidase	0.383988	M0167	291	0.3	0.99778	1	1.1e-194	1.9375
636	4e3y_0	4E3Y	A	MG				2601				TRUE	data	X-RAY DIFFRACTION	0.95	2012-03-11	HYDROLASE	Nuclease	3.1.30.2	P13717	Nuclease	2.16873	M0042	240	0.15	0.99932	0.996	1.2e-165	2.23027
637	4e9s_0	4E9S	A	CU				1001				TRUE	data	X-RAY DIFFRACTION	1.06	2012-03-21	METAL BINDING PROTEIN	Blue copper oxidase CueO		P36649	Blue copper oxidase CueO	0.28387	M0390	394	2.82	0.75715	0.193	4.5e-07	1.62791
638	3qzb_0	3QZB	A	FE				132				TRUE	data	X-RAY DIFFRACTION	1.1	2011-03-04	OXIDOREDUCTASE	Putative superoxide reductase	1.15.1.2	Q9WZC6	Putative superoxide reductase	0.309029	M0660	124	1.81	0.87686	0.573	2.9e-44	1.88658
639	4fru_0	4FRU	A	ZN				201				TRUE	data	X-RAY DIFFRACTION	1.1	2012-06-26	ISOMERASE	Peptidyl-prolyl cis-trans isomerase	5.2.1.8	A5YBL8	Peptidyl-prolyl cis-trans isomerase	2.07728	M0189	165	1.34	0.86908	0.636	9.1e-65	2.19531
640	6evg_0	6EVG	A	CU				601				TRUE	data	X-RAY DIFFRACTION	1.1	2017-11-01	OXIDOREDUCTASE	Multi-copper Oxidase CueO	1.10.3.2	A6X5N0		0.0887074	M0390	389	2.81	0.79891	0.208	5.2e-10	1.80094
641	4upi_0	4UPI	A	ZN				1576				TRUE	data	X-RAY DIFFRACTION	1.25	2014-06-17	HYDROLASE	SULFATASE FAMILY PROTEIN		Q5LLA5		0.373884	M0951	380	2.51	0.64826	0.237	6.9e-13	1.76717
642	3sxx_0	3SXX	A	CO				801				TRUE	data	X-RAY DIFFRACTION	1.27	2011-07-15	OXIDOREDUCTASE	Peroxisomal primary amine oxidase	1.4.3.21	P12807	Peroxisomal primary amine oxidase	0.821716	M0864	616	2.19	0.88218	0.269	2.1e-70	1.6892
643	3edg_0	3EDG	A	ZN				210				TRUE	data	X-RAY DIFFRACTION	1.27	2008-09-03	HYDROLASE	Bone morphogenetic protein 1	3.4.24.19	P13497	Bone morphogenetic protein 1	0.680577	M0403	191	1.53	0.91677	0.361	3.3e-33	2.18737
644	4gxw_0	4GXW	A	ZN				401				TRUE	data	X-RAY DIFFRACTION	1.3	2012-09-04	HYDROLASE	Adenosine deaminase	3.5.4.4	Q0B6Q2		0.453452	M0376	330	2.28	0.82125	0.245	3e-21	2.11211
645	2w3q_0	2W3Q	A	ZN				1231				TRUE	data	X-RAY DIFFRACTION	1.34	2008-11-14	LYASE	CARBONIC ANHYDRASE 2	4.2.1.1	Q3I4V7	Carbonic anhydrase	0.392147	M0517	191	1.94	0.77115	0.335	1.2e-30	2.17472
646	4xxf_0	4XXF	A	ZN				301				TRUE	data	X-RAY DIFFRACTION	1.34	2015-01-30	LYASE	Fuculose-1-phosphate aldolase	4.1.2.17	A0A0J9X279		0.360734	M0072	200	2.42	0.70698	0.205	1e-09	0.960885
647	3tk2_0	3TK2	A	CO				299				TRUE	data	X-RAY DIFFRACTION	1.35	2011-08-25	OXIDOREDUCTASE	Phenylalanine-4-hydroxylase	1.14.16.1	P30967	Phenylalanine-4-hydroxylase	0.120192	M0134	253	2.63	0.82556	0.296	1.8e-29	1.14978
648	5z1x_0	5Z1X	A	CU				509				TRUE	data	X-RAY DIFFRACTION	1.38	2017-12-28	OXIDOREDUCTASE	Laccase	1.10.3.2	A0A3F2YLU5		0.146813	M0390	493	0.7	0.98881	0.663	2.8e-219	1.97292
649	1lm4_0	1LM4	A	FE				603				TRUE	data	X-RAY DIFFRACTION	1.45	2002-04-30	HYDROLASE	peptide deformylase PDF1	3.5.1.88	P68826	Peptide deformylase	1.81437	M0098	150	2.27	0.71453	0.313	1.8e-14	2.06894
650	2qed_0	2QED	A	FE	FE			252	253			TRUE	data	X-RAY DIFFRACTION	1.45	2007-06-25	HYDROLASE	Hydroxyacylglutathione hydrolase	3.1.2.6	Q8ZRM2	Hydroxyacylglutathione hydrolase	0.481767	M0157	246	1.27	0.9362	0.346	2.7e-38	1.35661
651	5b7f_1	5B7F	A	CU	CU	CU		602	603	604		TRUE	data	X-RAY DIFFRACTION	1.45	2016-06-07	OXIDOREDUCTASE	Blue copper oxidase CueO		P36649	Blue copper oxidase CueO	0.231952	M0390	392	2.75	0.774	0.194	4.8e-07	1.30142
652	1f1u_0	1F1U	A	MN				500				TRUE	data	X-RAY DIFFRACTION	1.5	2000-05-19	OXIDOREDUCTASE	HOMOPROTOCATECHUATE 2,3-DIOXYGENASE	1.13.11.15	Q44048		0.147652	M0034	295	1.96	0.8531	0.237	2.5e-24	2.25491
653	1hy7_0	1HY7	A	ZN				301				TRUE	data	X-RAY DIFFRACTION	1.5	2001-01-18	HYDROLASE	STROMELYSIN-1	3.4.24.17	P08254	Stromelysin-1	0.666146	M0906	157	0.9	0.9405	0.599	7.2e-60	2.03799
654	2v27_0	2V27	A	FE				1268				TRUE	data	X-RAY DIFFRACTION	1.5	2007-06-03	OXIDOREDUCTASE	PHENYLALANINE HYDROXYLASE	1.14.16.1	Q47XN7		0.687641	M0134	242	2.08	0.84499	0.298	4e-33	1.08425
655	3r0d_0	3R0D	A	ZN	ZN			428	429			TRUE	data	X-RAY DIFFRACTION	1.5	2011-03-07	HYDROLASE	Cytosine deaminase	3.5.4.1	P25524	Cytosine deaminase	0.495129	M0710	422	0.46	0.99616	0.998	3.7e-293	1.94034
656	5gy6_0	5GY6	A	ZN				201				TRUE	data	X-RAY DIFFRACTION	1.5	2016-09-21	HYDROLASE	Ribonuclease T1	3.1.27.3	B1Q4V2		0.703176	M0908	87	1.77	0.85876	0.437	6.4e-14	2.25544
657	3qy1_0	3QY1	A	ZN				221				TRUE	data	X-RAY DIFFRACTION	1.54	2011-03-02	LYASE	Carbonic anhydrase	4.2.1.1	Q8ZRS0	Carbonic anhydrase	0.464433	M0517	213	0.86	0.96987	0.915	6.1e-135	2.05356
658	4pcn_0	4PCN	A	ZN	ZN			402	403			TRUE	data	X-RAY DIFFRACTION	1.54	2014-04-16	HYDROLASE	Phosphotriesterase variant PTE-R22		A0A060GSW0		0.549373	M0159	326	0.71	0.99086	0.905	1.3e-198	1.80247
659	1d8w_0	1D8W	A	ZN				450				TRUE	data	X-RAY DIFFRACTION	1.6	1999-10-26	ISOMERASE	L-RHAMNOSE ISOMERASE	5.3.1.14	P32170	L-rhamnose isomerase	0.257224	M0488	402	0.22	0.99913	1	8.5e-297	1.77451
660	1g12_0	1G12	A	ZN				200				TRUE	data	X-RAY DIFFRACTION	1.6	2000-10-10	HYDROLASE	PEPTIDYL-LYS METALLOENDOPEPTIDASE	3.4.24.20	P81054	Peptidyl-Lys metalloendopeptidase	0.278672	M0786	167	0.47	0.99116	1	2.9e-109	1.92977
661	2a8n_0	2A8N	A	ZN				301				TRUE	data	X-RAY DIFFRACTION	1.6	2005-07-08	RNA BINDING PROTEIN	cytidine and deoxycytidylate deaminase		A9CK16	tRNA-specific adenosine deaminase	0.119537	M0636	121	2.02	0.8055	0.264	2.5e-07	1.84895
662	2fym_3	2FYM	F	MG				1431				TRUE	data	X-RAY DIFFRACTION	1.6	2006-02-08	LYASE	Enolase	4.2.1.11	P0A6P9	Enolase	0.651689	M0311	425	1.85	0.95262	0.506	9.1e-123	2.14168
663	3dg3_0	3DG3	A	MG				1001				TRUE	data	X-RAY DIFFRACTION	1.6	2008-06-12	ISOMERASE	Muconate cycloisomerase	5.5.1.-	A0QTN8		0.321716	M0451	342	2.07	0.89033	0.231	6.6e-09	1.70311
664	3h70_0	3H70	A	MG				342				TRUE	data	X-RAY DIFFRACTION	1.6	2009-04-24	LYASE	O-succinylbenzoic acid (OSB) synthetase		Q53635	o-succinylbenzoate synthase	0.296437	M0377	326	3.19	0.80875	0.245	5.8e-14	2.28707
665	4z0z_0	4Z0Z	A	CU				700				TRUE	data	X-RAY DIFFRACTION	1.6	2015-03-26	OXIDOREDUCTASE	Aurone synthase		A0A075DN54		0.0926823	M0125	331	1.3	0.92528	0.495	3.5e-108	1.89681
666	1xrt_0	1XRT	A	ZN				1423				TRUE	data	X-RAY DIFFRACTION	1.61	2004-10-15	HYDROLASE	Dihydroorotase	3.5.2.3	O66990	Dihydroorotase	0.241816	M0172	324	2.95	0.77222	0.179	4.4e-07	1.95128
667	1im5_0	1IM5	A	ZN				400				TRUE	data	X-RAY DIFFRACTION	1.65	2001-05-09	HYDROLASE	180aa long hypothetical Pyrazinamidase/Nicotinamidase	3.5.1.19	O58727		0.481097	M0716	179	0	1	1	2.1e-121	1.96314
668	1n9e_0	1N9E	A	CU				801				TRUE	data	X-RAY DIFFRACTION	1.65	2002-11-24	OXIDOREDUCTASE	LYSYL OXIDASE	1.4.3.13	Q96X16	Amine oxidase	0.65887	M0864	623	3.05	0.78183	0.188	5.9e-31	1.74362
669	1onw_1	1ONW	B	ZN	ZN			802	803			TRUE	data	X-RAY DIFFRACTION	1.65	2003-03-02	HYDROLASE	Isoaspartyl dipeptidase	3.4.19.-	P39377	Isoaspartyl dipeptidase	0.202894	M0172	376	0.24	0.98835	0.997	1.7e-259	2.01109
670	2fpq_0	2FPQ	A	ZN				500				TRUE	data	X-RAY DIFFRACTION	1.65	2006-01-16	TOXIN	BOTULINUM NEUROTOXIN D LIGHT CHAIN	3.4.24.69	P19321	Botulinum neurotoxin type D	0.480497	M0626	405	2.42	0.91457	0.346	1.6e-72	2.38288
671	2zsg_0	2ZSG	A	ZN				1001				TRUE	data	X-RAY DIFFRACTION	1.65	2008-09-10	HYDROLASE	Aminopeptidase P, putative	3.4.11.9	Q9WXP9		2.2033	M0917	207	2.08	0.5366	0.251	2.9e-08	2.1553
672	3sqr_0	3SQR	A	CU				544				TRUE	data	X-RAY DIFFRACTION	1.67	2011-07-06	OXIDOREDUCTASE	laccase	1.10.3.2	H8ZRU2		0.209117	M0390	470	2.21	0.82767	0.33	1.6e-63	1.88053
673	3sqr_1	3SQR	A	CU	CU			545	546			TRUE	data	X-RAY DIFFRACTION	1.67	2011-07-06	OXIDOREDUCTASE	laccase	1.10.3.2	H8ZRU2		0.143907	M0390	470	2.21	0.82767	0.33	1.6e-63	2.01132
674	1hml_0	1HML	A	ZN				125				TRUE	data	X-RAY DIFFRACTION	1.7	1994-09-29	CALCIUM-BINDING PROTEIN	ALPHA-LACTALBUMIN	2.4.1.22	P00709	Alpha-lactalbumin	2.52008	M0203	123	1.51	0.90823	0.366	1.6e-22	2.28189
675	1pmi_0	1PMI	A	ZN				445				TRUE	data	X-RAY DIFFRACTION	1.7	1996-04-03	ISOMERASE	PHOSPHOMANNOSE ISOMERASE	5.3.1.8	P34948	Mannose-6-phosphate isomerase	0.462983	M0880	440	0	1	1	3.9e-298	2.07981
676	1v10_1	1V10	A	CU				1503				TRUE	data	X-RAY DIFFRACTION	1.7	2004-04-02	OXIDASE	LACCASE	1.10.3.2	Q6H9H7		0.0520481	M0390	483	0.66	0.98521	0.623	4.2e-196	2.02892
677	2nx9_0	2NX9	A	ZN				601				TRUE	data	X-RAY DIFFRACTION	1.7	2006-11-17	LYASE	Oxaloacetate decarboxylase 2, subunit alpha	4.1.1.3	Q6A1F6		0.213984	M0223	446	2.18	0.92439	0.363	2.5e-87	1.24391
678	3go2_0	3GO2	A	MG				408				TRUE	data	X-RAY DIFFRACTION	1.7	2009-03-18	ISOMERASE	Putative L-alanine-DL-glutamate epimerase		Q13PB7		0.709758	M0957	333	2.22	0.79215	0.231	5.7e-07	2.09139
679	3i6e_0	3I6E	A	MG				386				TRUE	data	X-RAY DIFFRACTION	1.7	2009-07-07	ISOMERASE	Muconate cycloisomerase I	5.5.1.1	Q5LM96		0.684819	M0962	331	2.48	0.84103	0.19	2.9e-07	1.70561
680	3jva_3	3JVA	D	MG				355				TRUE	data	X-RAY DIFFRACTION	1.7	2009-09-16	ISOMERASE	Dipeptide Epimerase		Q834W6	Hydrophobic dipeptide epimerase	0.926186	M0962	320	2.33	0.84597	0.206	1.5e-07	1.70441
681	3ngj_1	3NGJ	A	ZN				251				TRUE	data	X-RAY DIFFRACTION	1.7	2010-06-11	LYASE	Deoxyribose-phosphate aldolase		C4M5C6		1.10967	M0613	218	1.73	0.93598	0.33	2.1e-23	3.20334
682	3ovp_0	3OVP	A	FE2				229				TRUE	data	X-RAY DIFFRACTION	1.7	2010-09-16	ISOMERASE	Ribulose-phosphate 3-epimerase	5.1.3.1	Q96AT9	Ribulose-phosphate 3-epimerase	0.144336	M0270	215	0.9	0.95085	0.526	3.4e-70	2.09805
683	4xb6_1	4XB6	D	ZN				302				TRUE	data	X-RAY DIFFRACTION	1.7	2014-12-16	TRANSFERASE	Alpha-D-ribose 1-methylphosphonate 5-phosphate C-P lyase	4.7.1.1	P16688	Alpha-D-ribose 1-methylphosphonate 5-phosphate C-P lyase	0.435391	M0949	277	0	1	1	1.1e-194	2.29698
684	3h7v_0	3H7V	A	MG				331				TRUE	data	X-RAY DIFFRACTION	1.7	2009-04-28	LYASE	O-SUCCINYLBENZOATE SYNTHASE		Q8DJP8	o-succinylbenzoate synthase	0.308397	M0958	316	3.18	0.8266	0.18	9.9e-07	1.22192
685	3s47_0	3S47	A	MG				402				TRUE	data	X-RAY DIFFRACTION	1.7	2011-05-18	ISOMERASE	Mandelate racemase/muconate lactonizing protein		A6M2W4	D-galactonate dehydratase family member Cbei_4837	1.458	M0961	346	2.53	0.80909	0.197	1.9e-07	2.35034
686	4a35_0	4A35	A	MG				1445				TRUE	data	X-RAY DIFFRACTION	1.74	2011-09-30	ISOMERASE	MITOCHONDRIAL ENOLASE SUPERFAMILY MEMBER 1	5.-.-.-	Q7L5Y1	Mitochondrial enolase superfamily member 1	0.167851	M0962	350	2.37	0.73429	0.194	2.8e-07	1.96555
687	1v8n_0	1V8N	A	ZN				300				TRUE	data	X-RAY DIFFRACTION	1.74	2004-01-12	HYDROLASE	ADP-ribose pyrophosphatase	3.6.1.13	Q84CU3		0.835599	M0823	149	1.57	0.90288	0.376	9.6e-18	1.87904
688	1gq6_2	1GQ6	C	MN	MN			350	351			TRUE	data	X-RAY DIFFRACTION	1.75	2001-11-20	HYDROLASE	PROCLAVAMINATE AMIDINO HYDROLASE	3.5.3.11	P0DJQ3	Proclavaminate amidinohydrolase	0.108712	M0445	262	2.6	0.81729	0.271	8.2e-15	1.74737
689	1ym3_0	1YM3	A	ZN				301				TRUE	data	X-RAY DIFFRACTION	1.75	2005-01-20	LYASE	CARBONIC ANHYDRASE (CARBONATE DEHYDRATASE) (CARBONIC DEHYDRATASE)	4.2.1.1	P9WPJ9	Carbonic anhydrase 2	0.26039	M0517	158	2.33	0.73855	0.297	1.6e-12	1.67657
690	5ehf_1	5EHF	A	CU				510				TRUE	data	X-RAY DIFFRACTION	1.75	2015-10-28	OXIDOREDUCTASE	Laccase	1.10.3.2	A0A0M3U1T9		0.363655	M0390	494	0.84	0.98384	0.652	7.3e-220	2.00532
691	1k6w_0	1K6W	A	FE				501				TRUE	data	X-RAY DIFFRACTION	1.75	2001-10-17	HYDROLASE	Cytosine Deaminase	3.5.4.1	P25524	Cytosine deaminase	0.479244	M0710	423	1.08	0.98361	0.998	1.3e-292	1.93701
692	6btq_3	6BTQ	B	ZN				304				TRUE	data	X-RAY DIFFRACTION	1.75	2017-12-07	HYDROLASE	Bone morphogenetic protein 1	3.4.24.19	P13497	Bone morphogenetic protein 1	0.484887	M0403	194	1.63	0.90259	0.366	3.3e-33	2.25765
693	5wsk_0	5WSK	A	MG				501				TRUE	data	X-RAY DIFFRACTION	1.78	2016-12-07	LYASE	Ribulose bisphosphate carboxylase large chain	4.1.1.39	P11383	Ribulose bisphosphate carboxylase large chain	0.696412	M0797	398	2.13	0.8412	0.299	3.1e-43	2.51948
694	1aye_0	1AYE	A	ZN				400				TRUE	data	X-RAY DIFFRACTION	1.8	1997-11-03	SERINE PROTEASE	PROCARBOXYPEPTIDASE A2	3.4.17.15	P48052	Carboxypeptidase A2	0.289834	M0171	305	1.09	0.75183	0.666	9.6e-141	2.00527
695	1lbu_0	1LBU	A	ZN				214				TRUE	data	X-RAY DIFFRACTION	1.8	1996-03-16	HYDROLASE	MURAMOYL-PENTAPEPTIDE CARBOXYPEPTIDASE	3.4.17.8	P00733	Zinc D-Ala-D-Ala carboxypeptidase	0.207849	M0585	213	0	1	1	8.3e-146	1.98338
696	2a97_0	2A97	A	ZN				1437				TRUE	data	X-RAY DIFFRACTION	1.8	2005-07-11	HYDROLASE	Botulinum neurotoxin type F	3.4.24.69	P30996	Botulinum neurotoxin type F	0.213223	M0626	385	2.08	0.92521	0.403	9.4e-82	1.96484
697	2h6e_0	2H6E	A	ZN				400				TRUE	data	X-RAY DIFFRACTION	1.8	2006-05-31	OXIDOREDUCTASE	D-arabinose 1-dehydrogenase	1.1.1.117	Q97YM2		0.559217	M0500	312	2.55	0.86468	0.208	7.9e-13	1.94407
698	2ox4_6	2OX4	G	MG				502				TRUE	data	X-RAY DIFFRACTION	1.8	2007-02-19	ISOMERASE	Putative mandelate racemase	5.1.2.2	Q5NN22		0.152174	M0269	350	2.08	0.82885	0.226	6.4e-08	2.19939
699	2ps2_0	2PS2	A	MG				401				TRUE	data	X-RAY DIFFRACTION	1.8	2007-05-04	STRUCTURAL GENOMICS, UNKNOWN FUNCTION	Putative mandelate racemase/muconate lactonizing enzyme		Q2U1E8		0.939175	M0463	339	3.34	0.79174	0.174	2.5e-07	1.65127
700	3fcp_0	3FCP	A	MG				382				TRUE	data	X-RAY DIFFRACTION	1.8	2008-11-22	ISOMERASE	L-Ala-D/L-Glu epimerase, a muconate lactonizing enzyme		A6T9N5		0.317355	M0961	341	2.35	0.8693	0.232	6.5e-10	2.68905
701	3fdg_0	3FDG	A	MG	MG			356	357			TRUE	data	X-RAY DIFFRACTION	1.8	2008-11-25	HYDROLASE	Dipeptidase AC. Metallo peptidase. MEROPS family M19		Q3IZQ3		0.265396	M0168	323	2.14	0.89642	0.276	2.4e-32	1.61273
702	4upl_0	4UPL	A	ZN				1553				TRUE	data	X-RAY DIFFRACTION	1.8	2014-06-17	HYDROLASE	SULFATASE FAMILY PROTEIN		Q5LMH0		0.129252	M0951	379	2.55	0.64001	0.224	5.9e-10	1.90132
703	2ek8_0	2EK8	A	ZN	ZN			1001	1002			TRUE	data	X-RAY DIFFRACTION	1.8	2007-03-22	HYDROLASE	Aminopeptidase		A2V759		0.530847	M0167	257	2.05	0.58555	0.249	6.5e-15	1.78253
704	4fo7_0	4FO7	A	MN	MN			301	302			TRUE	data	X-RAY DIFFRACTION	1.8	2012-06-20	HYDROLASE	Methionine aminopeptidase	3.4.11.18	Q9HXY1	Methionine aminopeptidase	0.233107	M0917	229	1.92	0.81745	0.306	9.2e-15	1.40029
705	5ls0_0	5LS0	A	MG				301				TRUE	data	X-RAY DIFFRACTION	1.83	2016-08-22	HYDROLASE	Soluble inorganic pyrophosphatase 1	3.6.1.1	Q93V56	Soluble inorganic pyrophosphatase 1	2.47109	M0916	175	1.63	0.92443	0.326	7e-12	2.014
706	4r60_0	4R60	A	MN	MN			402	403			TRUE	data	X-RAY DIFFRACTION	1.83	2014-08-22	HYDROLASE	Proline dipeptidase	3.4.13.9	Q8P839		0.459339	M0096	366	2.6	0.8306	0.199	6.5e-12	1.72366
707	6b9o_0	6B9O	A	ZN				1001				TRUE	data	X-RAY DIFFRACTION	1.84	2017-10-11	HYDROLASE	Alpha-mannosidase from Canavalia ensiformis (jack bean)	3.2.1.24	C0HJB3	Alpha-mannosidase	0.205429	M0793	857	2.74	0.87011	0.266	1.2e-79	1.78558
708	1qt1_0	1QT1	A	CO	CO			400	401			TRUE	data	X-RAY DIFFRACTION	1.85	1999-06-29	ISOMERASE	PROTEIN (XYLOSE ISOMERASE)	5.3.1.5	P50910	Xylose isomerase	0.465346	M0308	385	0.67	0.98664	0.636	9.9e-165	1.65849
709	2v0c_1	2V0C	A	ZN				1816				TRUE	data	X-RAY DIFFRACTION	1.85	2007-05-14	LIGASE	AMINOACYL-TRNA SYNTHETASE		Q7SIE4	Leucine--tRNA ligase	0.829365	M0384	450	3.09	0.51117	0.222	3.3e-12	4.81413
710	4bk8_0	4BK8	A	FE				1125				TRUE	data	X-RAY DIFFRACTION	1.85	2013-04-22	OXIDOREDUCTASE	DESULFOFERRODOXIN, FERROUS IRON-BINDING REGION		A8AC72		0.377533	M0660	109	1.51	0.81014	0.477	8.3e-18	1.87808
711	5nry_0	5NRY	A	FE	FE			401	402			TRUE	data	X-RAY DIFFRACTION	1.85	2017-04-25	HYDROLASE	Dipeptidase gliJ	3.4.13.19	Q4WMJ8	Dipeptidase gliJ	1.50273	M0168	353	1.75	0.89186	0.402	8.1e-84	2.03588
712	5xgw_0	5XGW	A	ZN	ZN			401	402			TRUE	data	X-RAY DIFFRACTION	1.85	2017-04-18	HYDROLASE	Isoaspartyl dipeptidase	3.4.19.-	Q484B6	Isoaspartyl dipeptidase	0.257689	M0172	365	1.29	0.94843	0.438	7.3e-89	1.98285
713	2f9r_2	2F9R	C	MG				603				TRUE	data	X-RAY DIFFRACTION	1.85	2005-12-06	HYDROLASE	Sphingomyelinase D 1	3.1.4.41	Q8I914	Phospholipase D LlSicTox-alphaIII1i	0.410212	M0242	285	0.44	0.99571	1	1.3e-199	1.91711
714	1woi_0	1WOI	A	MN	MN			1501	1502			TRUE	data	X-RAY DIFFRACTION	1.85	2004-08-18	HYDROLASE	agmatinase	3.5.3.11	Q9RZ04		0.377728	M0445	260	2.36	0.78347	0.262	5.8e-12	1.59113
715	3bdh_0	3BDH	A	MG				501				TRUE	data	X-RAY DIFFRACTION	1.85	2007-11-14	HYDROLASE	Alkaline phosphatase	3.1.3.1	P00634	Alkaline phosphatase	2.2103	M0044	449	0.99	0.98969	0.989	2.7e-296	1.85348
716	1lml_0	1LML	A	ZN				578				TRUE	data	X-RAY DIFFRACTION	1.86	1997-03-13	LEISHMANOLYSIN	LEISHMANOLYSIN	3.4.24.36	P08148	Leishmanolysin	0.52716	M0668	465	0	1	1	0	2.27229
717	3stp_0	3STP	A	MG				391				TRUE	data	X-RAY DIFFRACTION	1.88	2011-07-11	LYASE	Galactonate dehydratase, putative		A0NP48		0.215826	M0377	338	2.7	0.78059	0.207	3.4e-08	2.07294
718	1ec7_0	1EC7	A	MG				498				TRUE	data	X-RAY DIFFRACTION	1.9	2000-01-25	LYASE	GLUCARATE DEHYDRATASE	4.2.1.40	P0AES2	Glucarate dehydratase	0.72586	M0377	343	2.71	0.72016	0.219	2.1e-07	2.37674
719	1gyg_1	1GYG	B	ZN	ZN			1371	1372			TRUE	data	X-RAY DIFFRACTION	1.9	2002-04-23	HYDROLASE	PHOSPHOLIPASE C	3.1.4.3	P0C216	Phospholipase C	0.302984	M0027	216	2.79	0.52469	0.241	5.2e-12	1.85265
720	1kcz_0	1KCZ	A	MG				901				TRUE	data	X-RAY DIFFRACTION	1.9	2001-11-12	LYASE	beta-methylaspartase	4.3.1.2	Q05514	Methylaspartate ammonia-lyase	0.654437	M0468	413	0	1	1	9.3e-281	1.90893
721	2zc1_0	2ZC1	A	CO	CO			424	425			TRUE	data	X-RAY DIFFRACTION	1.9	2007-11-02	HYDROLASE	Phosphotriesterase	3.1.8.1	Q9RVU2		0.12257	M0159	313	2.48	0.86659	0.304	3.1e-37	1.88345
722	3fe4_0	3FE4	A	MG				901				TRUE	data	X-RAY DIFFRACTION	1.9	2008-11-27	LYASE	Carbonic anhydrase 6	4.2.1.1	P23280	Carbonic anhydrase 6	0.236846	M0216	238	1.87	0.90037	0.349	3.1e-42	2.12485
723	3sjn_0	3SJN	A	MG				374				TRUE	data	X-RAY DIFFRACTION	1.9	2011-06-21	LYASE	Mandelate racemase/muconate lactonizing protein		A8H9D1		0.712952	M0463	348	2.98	0.82989	0.198	1.8e-08	1.73675
724	3syy_0	3SYY	A	MG	MG			400	401			TRUE	data	X-RAY DIFFRACTION	1.9	2011-07-18	HYDROLASE	Exonuclease		C1D7P6		1.03876	M0836	187	1.73	0.89015	0.278	4.3e-16	2.49046
725	4bgl_0	4BGL	A	FE				1001				TRUE	data	X-RAY DIFFRACTION	1.9	2013-03-27	OXIDOREDUCTASE	SUPEROXIDE REDUCTASE		O29903	Putative superoxide reductase	0.214677	M0660	121	0.66	0.95331	0.669	4.6e-51	1.88136
726	4oec_0	4OEC	A	MG				401				TRUE	data	X-RAY DIFFRACTION	1.9	2014-01-13	HYDROLASE	Glycerophosphoryl diester phosphodiesterase	3.1.4.46	Q5JGZ3		0.301227	M0300	225	1.83	0.84336	0.404	1.5e-36	1.41028
727	1mum_1	1MUM	B	MG				1002				TRUE	data	X-RAY DIFFRACTION	1.9	2002-09-24	LYASE	2-methylisocitrate lyase	4.1.3.30	P77541	2-methylisocitrate lyase	2.46316	M0272	284	2.53	0.8728	0.246	1.3e-13	4.36716
728	3cqq_2	3CQQ	B	ZN				154				TRUE	data	X-RAY DIFFRACTION	1.9	2008-04-03	OXIDOREDUCTASE	Superoxide dismutase [Cu-Zn]	1.15.1.1	P00441	Superoxide dismutase [Cu-Zn]	0.235843	M0138	126	0.89	0.95528	0.524	4.9e-49	2.14919
729	2gc4_3	2GC4	C	CU				107				TRUE	data	X-RAY DIFFRACTION	1.9	2006-03-13	Oxidoreductase, Electron transport	Amicyanin		P22364	Amicyanin	0.255691	M0278	87	2.36	0.68085	0.322	3.3e-07	1.73997
730	1bc2_0	1BC2	A	ZN	ZN			228	229			TRUE	data	X-RAY DIFFRACTION	1.9	1997-04-11	HYDROLASE	METALLO-BETA-LACTAMASE II	3.5.2.6	P04190	Metallo-beta-lactamase type 2	0.345885	M0015	215	1.31	0.94949	0.344	2.4e-41	1.88013
731	3hpy_3	3HPY	D	FE				310				TRUE	data	X-RAY DIFFRACTION	1.94	2009-06-05	OXIDOREDUCTASE	Catechol 2,3-dioxygenase	1.13.11.2	Q7WYF5		0.904651	M0034	294	1.08	0.97302	0.497	1.3e-103	1.76977
732	3s6b_0	3S6B	A	FE				370				TRUE	data	X-RAY DIFFRACTION	1.95	2011-05-25	HYDROLASE	Methionine aminopeptidase	3.4.11.18	Q8IJP2	Methionine aminopeptidase	1.66117	M0917	229	1.59	0.63351	0.271	3.3e-11	1.55891
733	4il2_1	4IL2	B	MG				501				TRUE	data	X-RAY DIFFRACTION	1.95	2012-12-28	LYASE	Starvation sensing protein rspA		Q8FHC7	D-galactonate dehydratase family member RspA	0.563785	M0348	346	2.25	0.79099	0.208	1.6e-07	1.58215
734	5j92_0	5J92	A	FE2				401				TRUE	data	X-RAY DIFFRACTION	1.95	2016-04-08	OXIDOREDUCTASE	Putative alpha KG dependent 2,4-D dioxygenase	1.14.11.-	Q13Q05		1.15351	M0129	251	2.41	0.88267	0.311	2.4e-30	2.23833
735	5vgm_1	5VGM	B	ZN	ZN			401	402			TRUE	data	X-RAY DIFFRACTION	1.95	2017-04-11	HYDROLASE	Dihydroorotase	3.5.2.3	Q9KL24	Dihydroorotase	0.237817	M0630	339	1.12	0.96858	0.537	2.9e-122	1.93755
736	3q2o_0	3Q2O	A	MG				384				TRUE	data	X-RAY DIFFRACTION	1.96	2010-12-20	LYASE	Phosphoribosylaminoimidazole carboxylase, ATPase subunit	4.1.1.21	C3PBM5		0.814038	M0665	367	2.67	0.87795	0.237	1.1e-30	3.32706
737	1f3z_0	1F3Z	A	ZN				300				TRUE	data	X-RAY DIFFRACTION	1.98	1997-10-09	PHOSPHOTRANSFERASE	GLUCOSE-SPECIFIC PHOSPHOCARRIER	2.7.1.69	P69783	PTS system glucose-specific EIIA component	0.6758	M0513	149	1.54	0.91848	0.423	6.8e-35	1.82088
738	3ijf_0	3IJF	X	ZN				147				TRUE	data	X-RAY DIFFRACTION	1.99	2009-08-04	HYDROLASE	Cytidine deaminase	3.5.4.5	P9WPH3	Cytidine deaminase	0.39214	M0097	116	1.53	0.85304	0.336	9.5e-08	1.75029
739	3rcy_4	3RCY	E	MG				500				TRUE	data	X-RAY DIFFRACTION	1.99	2011-03-31	ISOMERASE	Mandelate racemase/muconate lactonizing enzyme-like protein		A6DZ31		1.79423	M0377	343	2.45	0.79115	0.207	2.8e-09	2.56909
740	1pv9_1	1PV9	B	ZN	ZN			401	402			TRUE	data	X-RAY DIFFRACTION	2	2003-06-27	HYDROLASE	Xaa-Pro dipeptidase	3.4.13.9	P81535	Xaa-Pro dipeptidase	0.545089	M0917	188	1.82	0.55349	0.282	4.4e-08	1.55451
741	1tqy_0	1TQY	A	MG				1095				TRUE	data	X-RAY DIFFRACTION	2	2004-06-18	TRANSFERASE	Actinorhodin polyketide putative beta-ketoacyl synthase 1	2.3.1.-	Q02059	Actinorhodin polyketide putative beta-ketoacyl synthase 1	0.343962	M0292	402	1.75	0.91467	0.316	6.9e-49	3.74572
742	1wqa_0	1WQA	A	MG				456				TRUE	data	X-RAY DIFFRACTION	2	2004-09-24	ISOMERASE	phospho-sugar mutase	5.4.2.8	O58651		0.283893	M0352	454	3	0.89404	0.209	6e-16	1.5715
743	2cf5_1	2CF5	A	ZN				402				TRUE	data	X-RAY DIFFRACTION	2	2006-02-16	OXIDOREDUCTASE	CINNAMYL ALCOHOL DEHYDROGENASE	1.1.1.195	O49482	Cinnamyl alcohol dehydrogenase 5	0.652825	M0500	340	3.02	0.83394	0.191	4e-09	1.52637
744	2qf7_1	2QF7	A	ZN				1157				TRUE	data	X-RAY DIFFRACTION	2	2007-06-27	LIGASE	Pyruvate carboxylase protein	6.4.1.1	Q2K340	Pyruvate carboxylase	0.400317	M0223	1076	0	1	1	0	2.10943
745	3nio_0	3NIO	A	MN	MN			1601	1602			TRUE	data	X-RAY DIFFRACTION	2	2010-06-16	HYDROLASE	Guanidinobutyrase	3.5.3.7	Q9I3S3	Guanidinobutyrase	0.180467	M0445	267	3.05	0.74326	0.277	6e-22	1.53551
746	3nm8_0	3NM8	A	CU	CU			501	502			TRUE	data	X-RAY DIFFRACTION	2	2010-06-22	OXIDOREDUCTASE	Tyrosinase	1.14.18.1	B2ZB02		0.540993	M0125	234	2.89	0.72011	0.239	1.3e-09	1.37499
747	4cvy_0	4CVY	A	FE				1293				TRUE	data	X-RAY DIFFRACTION	2	2014-03-31	OXIDOREDUCTASE	DIOXYGENASE RV3406/MT3514	1.-.-.-	P9WKZ1	Alpha-ketoglutarate-dependent sulfate ester dioxygenase	0.793004	M0129	225	1.26	0.89933	0.422	5.4e-48	2.00646
748	4d7p_0	4D7P	A	FE				201				TRUE	data	X-RAY DIFFRACTION	2	2014-11-26	OXIDOREDUCTASE	SUPEROXIDE REDUCTASE	1.15.1.2	V6TJK7		0.266177	M0660	95	1.4	0.88681	0.337	7e-08	1.78939
749	1dlm_0	1DLM	A	FE				400				TRUE	data	X-RAY DIFFRACTION	2	1999-12-11	OXIDOREDUCTASE	CATECHOL 1,2-DIOXYGENASE	1.13.11.1	P07773	Catechol 1,2-dioxygenase	0.761734	M0936	179	4.03	0.47569	0.268	1.9e-11	1.30484
750	1uw8_0	1UW8	A	MN				1383				TRUE	data	X-RAY DIFFRACTION	2	2004-02-02	LYASE	OXALATE DECARBOXYLASE OXDC	4.1.1.2	O34714	Oxalate decarboxylase OxdC	0.232873	M0231	377	0	1	1	6e-269	2.13598
751	1yjk_0	1YJK	A	CU				357				TRUE	data	X-RAY DIFFRACTION	2	2005-01-14	OXIDOREDUCTASE	Peptidyl-glycine alpha-amidating monooxygenase	1.14.17.3	P14925	Peptidyl-glycine alpha-amidating monooxygenase	0.244698	M0135	303	1.21	0.97231	0.99	5.4e-218	1.39298
752	5gk4_1	5GK4	B	ZN	ZN			401	402			TRUE	data	X-RAY DIFFRACTION	2	2016-07-03	LYASE	Fructose-bisphosphate aldolase class 2	4.1.2.13	P0AB71	Fructose-bisphosphate aldolase class 2	1.81848	M0052	330	0.49	0.99472	1	2.9e-245	1.72061
753	4iec_0	4IEC	A	CO	CO			401	402			TRUE	data	X-RAY DIFFRACTION	2	2012-12-13	HYDROLASE	Methionine aminopeptidase 2	3.4.11.18	P9WK19	Methionine aminopeptidase 2	0.060768	M0379	238	3.31	0.73545	0.239	6.8e-08	1.0425
754	2xzs_1	2XZS	B	MG				1303				TRUE	data	X-RAY DIFFRACTION	2	2010-11-29	TRANSFERASE	DEATH ASSOCIATED KINASE 1	2.7.11.1	P53355	Death-associated protein kinase 1	0.850545	M0246	260	3.13	0.74568	0.235	6.7e-09	2.07796
755	4h1z_3	4H1Z	D	MG				401				TRUE	data	X-RAY DIFFRACTION	2.01	2012-09-11	ISOMERASE	Enolase Q92Zs5	6.-.-.-	Q92ZS5		0.661762	M0940	351	2.69	0.83303	0.194	2.6e-07	2.00704
756	1z3a_0	1Z3A	A	ZN				301				TRUE	data	X-RAY DIFFRACTION	2.03	2005-03-10	HYDROLASE	tRNA-specific adenosine deaminase	3.5.4.-	P68398	tRNA-specific adenosine deaminase	0.198721	M0636	139	2.3	0.77404	0.288	5.3e-10	2.04746
757	5fno_1	5FNO	B	MN				606				TRUE	data	X-RAY DIFFRACTION	2.04	2015-11-16	OXIDOREDUCTASE	MANGANESE LIPOXYGENASE	1.13.11.45	G4NAP4	Manganese lipoxygenase	0.809218	M0583	550	3.9	0.84025	0.198	6.2e-15	1.02752
758	5h82_0	5H82	A	ZN				1001				TRUE	data	X-RAY DIFFRACTION	2.05	2015-12-23	OXIDOREDUCTASE	heteroyohimbine synthase THAS2		A0A1C7D193		0.231823	M0500	326	3.23	0.81765	0.199	1.8e-10	1.53945
759	3niq_0	3NIQ	A	MN	MN			1601	1602			TRUE	data	X-RAY DIFFRACTION	2.07	2010-06-16	HYDROLASE	3-guanidinopropionase	3.5.3.17	Q9I6K2	Guanidinopropionase	0.216648	M0445	265	2.61	0.76489	0.294	8.9e-21	1.48809
760	3p7l_0	3P7L	A	ZN				1100				TRUE	data	X-RAY DIFFRACTION	2.08	2010-10-12	HYDROLASE	Insulin-degrading enzyme	3.4.24.56	P35559	Insulin-degrading enzyme	0.3086	M0657	422	3.57	0.40026	0.142	1.2e-07	1.7154
761	1rrl_1	1RRL	B	FE2				858				TRUE	data	X-RAY DIFFRACTION	2.09	2003-12-08	OXIDOREDUCTASE	Seed lipoxygenase-3	1.13.11.12	P09186	Seed linoleate 9S-lipoxygenase-3	0.51318	M0583	836	0.72	0.97856	0.999	0	1.94643
762	2e18_2	2e+18	A	ZN				1305				TRUE	data	X-RAY DIFFRACTION	2.1	2006-10-18	LIGASE	NH(3)-dependent NAD(+) synthetase	6.3.1.5	O57921	NH(3)-dependent NAD(+) synthetase	0.305007	M0200	236	2	0.85599	0.339	5.4e-29	1.94612
763	5aeb_0	5AEB	A	ZN	ZN			1307	1308			TRUE	data	X-RAY DIFFRACTION	2.1	2015-08-27	HYDROLASE	LRA-12	3.5.2.6	B5L5V5		0.495257	M0258	255	2.28	0.88489	0.263	4.9e-30	1.72038
764	5vn6_0	5VN6	A	MG				300				TRUE	data	X-RAY DIFFRACTION	2.1	2017-04-28	OXIDOREDUCTASE	Taurine dioxygenase	1.14.11.17	B1YQF4		0.494826	M0129	261	2.06	0.88685	0.402	1e-51	2.04551
765	3wql_1	3WQL	B	MG	MG			301	302			TRUE	data	X-RAY DIFFRACTION	2.1	2014-01-28	HYDROLASE	Diterpene synthase	3.1.7.9, 3.1.7.8	P9WJ61	Diterpene synthase	1.2884	M0955	286	0	1	1	4.6e-205	2.85715
766	1s2v_0	1S2V	A	MG				1001				TRUE	data	X-RAY DIFFRACTION	2.1	2004-01-11	ISOMERASE	Phosphoenolpyruvate phosphomutase	5.4.2.9	P56839	Phosphoenolpyruvate phosphomutase	2.61635	M0182	278	2.29	0.89367	0.266	1.8e-22	2.42076
767	1ibq_3	1IBQ	A	ZN				1457				TRUE	data	X-RAY DIFFRACTION	2.14	2001-03-28	HYDROLASE	ASPERGILLOPEPSIN	3.4.23.18	Q12567	Aspergillopepsin-1	0.382573	M0396	309	2.24	0.86983	0.294	1.4e-29	2.53569
768	4q6x_0	4Q6X	A	MG				301				TRUE	data	X-RAY DIFFRACTION	2.14	2014-04-23	LYASE	Phospholipase D StSicTox-betaIC1	4.6.1.17	A0A0D4WV12		0.506762	M0242	274	1.68	0.93923	0.493	3.8e-80	1.88045
769	4kx7_0	4KX7	A	ZN				1001				TRUE	data	X-RAY DIFFRACTION	2.15	2013-05-24	HYDROLASE	Glutamyl aminopeptidase	3.4.11.7	Q07075	Glutamyl aminopeptidase	0.480581	M0166	590	4.44	0.58793	0.169	3.4e-20	1.53714
770	3fa4_2	3FA4	C	MG				401				TRUE	data	X-RAY DIFFRACTION	2.18	2008-11-14	LYASE	2,3-dimethylmalate lyase	4.1.3.32	Q2L887		1.10596	M0272	282	2.7	0.87253	0.241	2.7e-11	2.65874
771	3fm3_0	3FM3	A	FE	FE			451	452			TRUE	data	X-RAY DIFFRACTION	2.18	2008-12-19	HYDROLASE	Methionine aminopeptidase 2	3.4.11.18	Q8SR45	Methionine aminopeptidase 2	0.956031	M0917	293	1.93	0.77366	0.324	2.5e-36	1.54049
772	1ddz_2	1DDZ	B	ZN				3				TRUE	data	X-RAY DIFFRACTION	2.2	1999-11-12	LYASE	CARBONIC ANHYDRASE	4.2.1.1	Q43060		0.202371	M0517	211	1.83	0.41937	0.464	9.9e-128	1.72525
773	1ksi_2	1KSI	B	CU				650				TRUE	data	X-RAY DIFFRACTION	2.2	1996-07-20	OXIDOREDUCTASE	COPPER AMINE OXIDASE	1.4.3.6	Q43077	Primary amine oxidase	0.78393	M0864	618	1.81	0.931	0.28	6.6e-83	1.86215
774	1lba_0	1LBA	A	ZN				151				TRUE	data	X-RAY DIFFRACTION	2.2	1993-12-22	HYDROLASE(ACTING ON LINEAR AMIDES)	T7 LYSOZYME	3.5.1.28	P00806	Endolysin	0.125595	M0586	146	0	1	1	1.6e-99	2.1506
775	2zwr_0	2ZWR	A	ZN	ZN			208	209			TRUE	data	X-RAY DIFFRACTION	2.2	2008-12-17	HYDROLASE	Metallo-beta-lactamase superfamily protein		Q5SHV7		0.328672	M0157	176	1.77	0.80449	0.295	7.5e-09	1.2289
776	3ism_0	3ISM	A	MG				1				TRUE	data	X-RAY DIFFRACTION	2.2	2009-08-26	HYDROLASE INHIBITOR/HYDROLASE	CG8862		Q7JXB9		2.62435	M0042	216	2.39	0.79297	0.231	4.4e-08	2.61285
777	3my9_1	3MY9	A	MG				378				TRUE	data	X-RAY DIFFRACTION	2.2	2010-05-10	ISOMERASE	Muconate cycloisomerase		A8HTB8		1.87979	M0960	344	2.52	0.86657	0.198	1.9e-10	2.34032
778	3pl1_0	3PL1	A	FE2				188				TRUE	data	X-RAY DIFFRACTION	2.2	2010-11-12	HYDROLASE	PYRAZINAMIDASE/NICOTINAMIDASE PNCA (PZase)	3.5.1.19	Q50575		0.0939255	M0716	175	1.9	0.86838	0.371	1.7e-28	1.86295
779	4g3h_3	4G3H	D	MN	MN			500	501			TRUE	data	X-RAY DIFFRACTION	2.2	2012-07-13	HYDROLASE	Arginase (RocF)		O25949	Arginase	0.362622	M0445	273	2.9	0.79346	0.242	1.3e-19	1.79675
780	4g7e_1	4G7E	B	NI	NI			901	902			TRUE	data	X-RAY DIFFRACTION	2.2	2012-07-20	HYDROLASE	urease	3.5.1.5	I3PA93	Urease	0.359599	M0087	562	1.07	0.6677	0.609	3.2e-227	1.851
781	5tt3_3	5TT3	D	ZN				301				TRUE	data	X-RAY DIFFRACTION	2.2	2016-11-01	LYASE	Alpha-carbonic anhydrase		A0A0M3KL20		1.10324	M0216	194	1.69	0.88588	0.314	8.9e-14	1.7621
782	1wm9_1	1WM9	B	ZN				1002				TRUE	data	X-RAY DIFFRACTION	2.2	2004-07-05	HYDROLASE	GTP cyclohydrolase I	3.5.4.16	Q5SH52	GTP cyclohydrolase 1	1.03719	M0038	183	1.42	0.9387	0.35	8.2e-30	2.19183
783	1huk_0	1HUK	A	MG				282				TRUE	data	X-RAY DIFFRACTION	2.2	1997-12-26	HYDROLASE	INORGANIC PYROPHOSPHATASE	3.6.1.1	P00817	Inorganic pyrophosphatase	0.341495	M0916	281	0.66	0.99077	1	3.1e-193	2.18687
784	2ush_4	2USH	B	ZN	ZN			601	602			TRUE	data	X-RAY DIFFRACTION	2.22	1998-09-24	HYDROLASE	5'-NUCLEOTIDASE	3.1.3.5	P07024	Protein UshA	0.650449	M0611	510	1.14	0.96228	0.996	0	1.48607
785	2qt3_0	2QT3	A	ZN				501				TRUE	data	X-RAY DIFFRACTION	2.24	2007-08-01	HYDROLASE	N-isopropylammelide isopropyl amidohydrolase	3.5.99.4	O52063	N-isopropylammelide isopropyl amidohydrolase	0.418604	M0710	389	2.43	0.9031	0.278	9.3e-38	1.95156
786	1r44_0	1R44	A	ZN				203				TRUE	data	X-RAY DIFFRACTION	2.25	2003-10-03	HYDROLASE	D-alanyl-D-alanine dipeptidase	3.4.13.-	Q06241	D-alanyl-D-alanine dipeptidase	0.599174	M0706	202	0	1	1	4.7e-141	2.29131
787	4zng_0	4ZNG	C	MN				401				TRUE	data	X-RAY DIFFRACTION	2.25	2015-05-04	HYDROLASE	Prolidase	3.4.13.9	A8WBX8		1.01571	M0096	349	2.57	0.88335	0.218	2.2e-16	0.711477
788	4if2_0	4IF2	A	ZN	ZN			401	402			TRUE	data	X-RAY DIFFRACTION	2.27	2012-12-13	HYDROLASE	Phosphotriesterase homology protein		P9WHN9	Phosphotriesterase homology protein	0.462931	M0159	313	1.74	0.91419	0.348	1.9e-45	1.43725
789	3sfp_0	3SFP	A	ZN				280				TRUE	data	X-RAY DIFFRACTION	2.27	2011-06-13	HYDROLASE	Beta-lactamase NDM-1	3.5.2.6	C7C422	Metallo-beta-lactamase type 2	0.854066	M0016	213	1.76	0.8593	0.305	1.7e-31	1.88791
790	1e3j_1	1E3J	A	ZN				902				TRUE	data	X-RAY DIFFRACTION	2.3	2000-06-19	OXIDOREDUCTASE	NADP(H)-DEPENDENT KETOSE REDUCTASE		O96496		0.412941	M0256	336	2.68	0.85915	0.223	1.4e-12	1.69059
791	1i1i_0	1I1I	P	ZN				701				TRUE	data	X-RAY DIFFRACTION	2.3	2001-02-01	HYDROLASE	NEUROLYSIN	3.4.24.16	P42676	Neurolysin, mitochondrial	0.132314	M0638	665	0	1	1	0	1.98769
792	1inp_0	1INP	A	MG	MG			401	402			TRUE	data	X-RAY DIFFRACTION	2.3	1994-10-04	HYDROLASE(PHOSPHORIC MONOESTER)	INOSITOL POLYPHOSPHATE 1-PHOSPHATASE	3.1.3.57	P21327	Inositol polyphosphate 1-phosphatase	1.23687	M0856	400	0	1	1	1.1e-270	2.48189
793	1j7j_0	1J7J	A	MG				600				TRUE	data	X-RAY DIFFRACTION	2.3	2001-05-16	TRANSFERASE	hypoxanthine phosphoribosyltransferase	2.4.2.8	O33799	Hypoxanthine phosphoribosyltransferase	2.32239	M0048	161	1.73	0.90151	0.36	1.2e-24	2.55783
794	1z5h_1	1Z5H	B	ZN				2002				TRUE	data	X-RAY DIFFRACTION	2.3	2005-03-18	HYDROLASE	Tricorn protease interacting factor F3	3.4.11.-	O93655	Tricorn protease-interacting factor F3	0.487247	M0166	539	4.59	0.59479	0.182	2.5e-20	1.88905
795	2c1c_0	2C1C	A	ZN				625				TRUE	data	X-RAY DIFFRACTION	2.3	2005-09-12	HYDROLASE	CARBOXYPEPTIDASE B	3.4.17.2	Q3T905		0.229375	M0171	297	1.45	0.91154	0.333	1.1e-49	1.68217
796	2xpz_0	2XPZ	A	ZN				1673				TRUE	data	X-RAY DIFFRACTION	2.3	2010-08-31	HYDROLASE	LEUKOTRIENE A-4 HYDROLASE	3.3.2.6	Q10740	Leucine aminopeptidase 2	0.336382	M0166	593	3.07	0.86241	0.383	1.6e-133	1.87505
797	1xpy_0	1XPY	A	MG				1377				TRUE	data	X-RAY DIFFRACTION	2.3	2004-10-10	ISOMERASE	N-acylamino acid racemase		Q9RYA6	o-succinylbenzoate synthase	1.80772	M0503	340	2.33	0.86067	0.206	3.9e-07	2.51708
798	2inp_0	2INP	A	FE	FE			1	3			TRUE	data	X-RAY DIFFRACTION	2.3	2006-10-08	OXIDOREDUCTASE	Phenol hydroxylase component phN		Q84AQ2		0.87742	M0600	465	2.83	0.85934	0.181	8.3e-16	1.12898
799	3rra_0	3RRA	A	MG				406				TRUE	data	X-RAY DIFFRACTION	2.3	2011-04-29	LYASE	Putative D-galactonate dehydratase	4.2.1.6	B2UCA8	D-galactonate dehydratase	0.340952	M0502	353	2.6	0.8496	0.229	1.1e-10	3.10269
800	3wlf_3	3WLF	B	ZN				403				TRUE	data	X-RAY DIFFRACTION	2.3	2013-11-09	OXIDOREDUCTASE	(R)-specific carbonyl reductase	1.1.1.1	A1X808		0.748472	M0464	329	2.83	0.85922	0.222	3.2e-12	4.81417
801	5ewa_3	5EWA	D	ZN	ZN			301	302			TRUE	data	X-RAY DIFFRACTION	2.3	2015-11-20	HYDROLASE	Beta-lactamase IMP-1	3.5.2.6	P52699	Metallo-beta-lactamase type 2	0.339377	M0016	204	1.65	0.87355	0.377	8.6e-38	1.86542
802	1xu3_0	1XU3	A	FE	FE			528	529			TRUE	data	X-RAY DIFFRACTION	2.3	2004-10-25	OXIDOREDUCTASE	Methane monooxygenase component A alpha chain	1.14.13.25	P22869	Methane monooxygenase component A alpha chain	0.678209	M0600	509	0.53	0.99395	0.817	0	1.01632
803	5wrt_0	5WRT	A	MG	MG			401	402			TRUE	data	X-RAY DIFFRACTION	2.35	2016-12-03	HYDROLASE	Soluble inorganic pyrophosphatase		Q4VUZ3		1.43525	M0916	228	1.21	0.93681	0.404	1.1e-43	2.40603
804	1pyt_0	1PYT	B	ZN				350				TRUE	data	X-RAY DIFFRACTION	2.35	1995-06-21	TERNARY COMPLEX (ZYMOGEN)	PROCARBOXYPEPTIDASE A	3.4.17.1	P00730	Carboxypeptidase A1	0.169006	M0171	307	0.31	0.99124	0.993	1.1e-209	2.09361
805	2ify_0	2IFY	A	MN	MN			601	701			TRUE	data	X-RAY DIFFRACTION	2.38	2006-09-21	ISOMERASE	2,3-bisphosphoglycerate-independent phosphoglycerate mutase	5.4.2.1	Q81X77	2,3-bisphosphoglycerate-independent phosphoglycerate mutase	1.51779	M0738	408	5.29	0.61263	0.613	5e-277	0.992875
806	1y3t_0	1Y3T	A	FE				401				TRUE	data	X-RAY DIFFRACTION	2.4	2004-11-26	OXIDOREDUCTASE	Hypothetical protein yxaG		P42106	Quercetin 2,3-dioxygenase	1.6481	M0743	301	1.94	0.85329	0.159	2e-24	2.36104
807	2w8s_0	2W8S	A	ZN	FE			1515	1516			TRUE	data	X-RAY DIFFRACTION	2.4	2009-01-19	HYDROLASE	PHOSPHONATE MONOESTER HYDROLASE		Q45087	Multifunctional alkaline phosphatase superfamily protein PehA	0.46664	M0158	387	4.01	0.6439	0.199	7.6e-08	1.4489
808	5gvw_1	5GVW	A	MN				501				TRUE	data	X-RAY DIFFRACTION	2.4	2016-09-07	TRANSFERASE	Glycosyl transferase family 8		A0A0Y1PI62		0.566658	M0568	230	2.87	0.53151	0.296	4.1e-18	2.14033
809	1dbr_0	1DBR	A	MG				232				TRUE	data	X-RAY DIFFRACTION	2.4	1996-02-13	TRANSFERASE	HYPOXANTHINE GUANINE XANTHINE PHOSPHORIBOSYLTRANSFERASE		Q26997	Hypoxanthine-guanine-xanthine phosphoribosyltransferase	1.34499	M0048	209	1.91	0.85208	0.388	7.2e-48	3.04035
810	1dmx_0	1DMX	A	ZN				280				TRUE	data	X-RAY DIFFRACTION	2.45	1995-10-04	LYASE (OXO-ACID)	MURINE CARBONIC ANHYDRASE V	4.2.1.1	P23589	Carbonic anhydrase 5A, mitochondrial	0.450402	M0216	235	0.94	0.96967	0.536	1.4e-80	1.84437
811	4rgv_0	4RGV	A	MG	ZN			401	402			TRUE	data	X-RAY DIFFRACTION	2.45	2014-09-30	OXIDOREDUCTASE	Glycerol-1-phosphate dehydrogenase	1.1.1.261	Q58122	Glycerol-1-phosphate dehydrogenase [NAD(P)+]	0.71889	M0312	313	2.94	0.83707	0.246	8.9e-19	2.13068
812	3vf1_1	3VF1	B	FE2				701				TRUE	data	X-RAY DIFFRACTION	2.47	2012-01-09	OXIDOREDUCTASE	11R-lipoxygenase		Q2N410		0.52533	M0583	662	2.98	0.90506	0.252	4.4e-44	1.9482
813	1cg2_0	1CG2	A	ZN	ZN			500	501			TRUE	data	X-RAY DIFFRACTION	2.5	1996-12-20	METALLOCARBOXYPEPTIDASE	CARBOXYPEPTIDASE G2	3.4.17.11	P06621	Carboxypeptidase G2	0.427342	M0447	389	0	1	1	5.7e-254	1.9577
814	1hr6_0	1HR6	B	ZN				501				TRUE	data	X-RAY DIFFRACTION	2.5	2000-12-21	HYDROLASE	MITOCHONDRIAL PROCESSING PEPTIDASE BETA SUBUNIT	3.4.24.64	P10507	Mitochondrial-processing peptidase subunit beta	0.350863	M0657	439	0	1	1	2.9e-296	2.04746
815	2a9f_0	2A9F	A	MG				801				TRUE	data	X-RAY DIFFRACTION	2.5	2005-07-11	STRUCTURAL GENOMICS, UNKNOWN FUNCTION	putative malic enzyme ((S)-malate:NAD+ oxidoreductase (decarboxylating))		Q99ZS1		0.942158	M0021	337	3.28	0.75174	0.234	2.3e-15	2.98248
816	3pps_0	3PPS	A	CU				601				TRUE	data	X-RAY DIFFRACTION	2.5	2010-11-25	OXIDOREDUCTASE	Laccase	1.10.3.2	F6N9E7		0.493313	M0390	476	2.29	0.79921	0.286	5.6e-50	1.83676
817	4uph_0	4UPH	A	MG				1001				TRUE	data	X-RAY DIFFRACTION	2.5	2014-06-17	HYDROLASE	SULFATASE (SULFURIC ESTER HYDROLASE) PROTEIN		B9JE48		0.0594222	M0661	393	4.03	0.66706	0.229	5.2e-10	1.2404
818	5gne_0	5GNE	A	ZN	ZN			401	402			TRUE	data	X-RAY DIFFRACTION	2.5	2016-07-20	HYDROLASE	Leucine aminopeptidase		Q5ZZH8		0.753935	M0167	278	1.49	0.73135	0.353	1e-48	2.08595
819	1jzs_0	1JZS	A	ZN				1101				TRUE	data	X-RAY DIFFRACTION	2.5	2001-09-17	LIGASE	Isoleucyl-tRNA synthetase	6.1.1.5	P56690	Isoleucine--tRNA ligase	0.650939	M0384	474	3.08	0.53147	0.196	5.7e-10	3.23972
820	1s3n_0	1S3N	A	MN	MN			503	504			TRUE	data	X-RAY DIFFRACTION	2.5	2004-01-13	PHOSPHODIESTERASE	Hypothetical protein MJ0936		Q58346	Phosphodiesterase MJ0936	0.368443	M0767	137	4.7	0.50274	0.066	9.2e-08	3.98068
821	1i9a_0	1I9A	A	MN				1001				TRUE	data	X-RAY DIFFRACTION	2.5	2001-03-18	ISOMERASE	ISOPENTENYL-DIPHOSPHATE DELTA-ISOMERASE	5.3.3.2	Q46822	Isopentenyl-diphosphate Delta-isomerase	0.175605	M0190	176	0.52	0.97902	1	1.9e-125	1.79092
822	1xlb_0	1XLB	A	MG				399				TRUE	data	X-RAY DIFFRACTION	2.5	1991-10-09	ISOMERASE(INTRAMOLECULAR OXIDOREDUCTASE)	D-XYLOSE ISOMERASE	5.3.1.5	P12070	Xylose isomerase	0.406996	M0308	393	0.16	0.99952	1	4.3e-271	1.78678
823	1bmc_0	1BMC	A	ZN				228				TRUE	data	X-RAY DIFFRACTION	2.5	1995-06-16	HYDROLASE (ACTING IN CYCLIC AMIDES)	METALLO-BETA-LACTAMASE	3.5.2.6	P04190	Metallo-beta-lactamase type 2	0.374532	M0015	212	1.2	0.95573	0.344	2.7e-41	1.83284
824	1ips_0	1IPS	A	MN				350				TRUE	data	X-RAY DIFFRACTION	2.5	1997-03-21	ANTIBIOTIC BIOSYNTHESIS	ISOPENICILLIN N SYNTHASE		P05326	Isopenicillin N synthase	0.603767	M0685	291	3.22	0.753	0.199	7.4e-07	1.50619
825	4ilt_0	4ILT	A	FE				301				TRUE	data	X-RAY DIFFRACTION	2.55	2012-12-31	OXIDOREDUCTASE	Intradiol ring-cleavage dioxygenase		G2NEL6		0.178051	M0936	143	2.51	0.8116	0.315	1.3e-07	1.63857
826	5k1s_4	5K1S	B	ZN				401				TRUE	data	X-RAY DIFFRACTION	2.55	2016-05-18	OXIDOREDUCTASE	Oxidoreductase, zinc-binding dehydrogenase family		Q1D4I2		0.748712	M0500	325	2.59	0.86409	0.225	6.9e-14	1.66811
827	2hzh_0	2HZH	A	CU				601				TRUE	data	X-RAY DIFFRACTION	2.6	2006-08-09	OXIDOREDUCTASE	laccase		Q8TG94		0.189378	M0390	498	0.51	0.99399	0.707	2.3e-247	1.98013
828	4j5i_2	4J5I	C	FE				401				TRUE	data	X-RAY DIFFRACTION	2.6	2013-02-08	OXIDOREDUCTASE	Alpha-ketoglutarate-dependent taurine dioxygenase	1.14.11.17	A0QZ23		1.41305	M0129	250	1.64	0.87921	0.388	6e-48	2.3214
829	4rgz_2	4RGZ	N	ZN	ZN			401	402			TRUE	data	X-RAY DIFFRACTION	2.6	2014-10-01	HYDROLASE	Xaa-Pro aminopeptidase		C6A2N7		1.97115	M0379	352	2.55	0.869	0.259	1.9e-27	1.06719
830	1qb4_0	1QB4	A	MN				885				TRUE	data	X-RAY DIFFRACTION	2.6	1999-04-30	LYASE	PHOSPHOENOLPYRUVATE CARBOXYLASE	4.1.1.31	P00864	Phosphoenolpyruvate carboxylase	1.39072	M0857	873	0	1	1	0	1.91784
831	3mpg_0	3MPG	A	ZN	ZN			429	430			TRUE	data	X-RAY DIFFRACTION	2.6	2010-04-26	HYDROLASE	Dihydroorotase	3.5.2.3	Q81WF0	Dihydroorotase	0.160116	M0172	327	3.08	0.68067	0.183	8.1e-09	1.51288
832	4chl_0	4CHL	A	FE				501				TRUE	data	X-RAY DIFFRACTION	2.61	2013-12-03	OXIDOREDUCTASE	PERSULFIDE DIOXYGENASE ETHE1, MITOCHONDRIAL	1.13.11.18	O95571	Persulfide dioxygenase ETHE1, mitochondrial	0.612945	M0157	204	2.03	0.7972	0.25	2.9e-13	1.886
833	4o1j_0	4O1J	A	ZN				301				TRUE	data	X-RAY DIFFRACTION	2.69	2013-12-16	LYASE	Carbonic anhydrase	4.2.1.1	F7VW42	Carbonic anhydrase	0.920092	M0517	193	1.87	0.88697	0.347	4.9e-41	2.01447
834	1a0e_0	1A0E	A	CO	CO			491	492			TRUE	data	X-RAY DIFFRACTION	2.7	1997-11-28	KETOLISOMERASE	XYLOSE ISOMERASE	5.3.1.5	P45687	Xylose isomerase	1.25779	M0308	381	2.64	0.78709	0.234	3.2e-26	1.72682
835	1is8_0	1IS8	A	ZN				3102				TRUE	data	X-RAY DIFFRACTION	2.7	2001-11-18	HYDROLASE/PROTEIN BINDING	GTP Cyclohydrolase I	3.5.4.16	P22288	GTP cyclohydrolase 1	0.915127	M0038	188	2.01	0.89936	0.356	1e-31	1.95156
836	1qez_0	1QEZ	A	MG				1201				TRUE	data	X-RAY DIFFRACTION	2.7	1999-04-06	HYDROLASE	PROTEIN (INORGANIC PYROPHOSPHATASE)	3.6.1.1	P50308	Inorganic pyrophosphatase	1.65604	M0916	167	1.85	0.88831	0.275	2.4e-07	0.69491
838	3cia_0	3CIA	A	ZN				701				TRUE	data	X-RAY DIFFRACTION	2.7	2008-03-11	HYDROLASE	cold-active aminopeptidase	3.4.11.-	Q7WVY1		2.00061	M0166	581	1.73	0.95448	0.353	8.2e-114	2.87374
839	4z8i_0	4Z8I	A	ZN				301				TRUE	data	X-RAY DIFFRACTION	2.7	2015-04-09	HYDROLASE	peptidoglycan recognition protein 3	3.5.1.28	A0A0R4I979		0.860123	M0586	131	2.15	0.52806	0.298	2.6e-12	2.21215
840	1l8x_0	1L8X	A	CO				501				TRUE	data	X-RAY DIFFRACTION	2.7	2002-03-22	LYASE	Ferrochelatase	4.99.1.1	P16622	Ferrochelatase, mitochondrial	2.56263	M0578	353	1.69	0.95056	0.487	2.9e-111	1.72528
841	3uu0_0	3UU0	A	MN	MN			419	420			TRUE	data	X-RAY DIFFRACTION	2.7	2011-11-27	ISOMERASE	L-rhamnose isomerase	5.3.1.14	Q9KCL9	L-rhamnose isomerase	0.501865	M0488	400	0.79	0.98613	0.592	7.6e-173	1.6175
842	1eqr_0	1EQR	A	MG				901				TRUE	data	X-RAY DIFFRACTION	2.7	2000-04-06	LIGASE	ASPARTYL-TRNA SYNTHETASE	6.1.1.12	P21889	Aspartate--tRNA ligase	2.81252	M0404	422	3.21	0.64869	0.242	1.1e-23	1.83071
843	1zqz_1	1ZQZ	A	MN				340				TRUE	data	X-RAY DIFFRACTION	2.7	1996-04-19	NUCLEOTIDYLTRANSFERASE	DNA POLYMERASE BETA	2.7.7.7	P06766	DNA polymerase beta	1.68942	M0632	235	3.27	0.78433	0.26	3.9e-15	2.30217
844	3v8e_12	3V8E	G	ZN				300				TRUE	data	X-RAY DIFFRACTION	2.71	2011-12-22	HYDROLASE	Nicotinamidase	3.5.1.19	P53184	Nicotinamidase	1.31396	M0716	178	1.67	0.77511	0.41	1e-28	2.53168
845	4cpd_2	4CPD	B	ZN				1200				TRUE	data	X-RAY DIFFRACTION	2.74	2014-02-05	OXIDOREDUCTASE	ALCOHOL DEHYDROGENASE	1.1.1.1	B2ZRE3		0.598094	M0500	336	2.37	0.88313	0.235	1.3e-25	1.82718
846	3tlx_0	3TLX	A	MG				243				TRUE	data	X-RAY DIFFRACTION	2.75	2011-08-30	TRANSFERASE	Adenylate kinase 2	2.7.4.3	Q7Z0H0		1.38537	M0290	214	1.9	0.83634	0.374	2.1e-43	2.47812
847	2isi_2	2ISI	C	MG				404				TRUE	data	X-RAY DIFFRACTION	2.76	2006-10-17	LYASE	DNA-(apurinic or apyrimidinic site) lyase	4.2.99.18	P27695	DNA-(apurinic or apyrimidinic site) lyase	1.24952	M0160	250	1.92	0.85025	0.256	3.3e-22	2.62141
848	4ug4_0	4UG4	A	MN				1513				TRUE	data	X-RAY DIFFRACTION	2.79	2015-03-22	HYDROLASE	CHOLINE SULFATASE		O69787	Choline-sulfatase	0.217617	M0951	381	3.1	0.66975	0.231	3.1e-10	2.79337
849	1zpu_0	1ZPU	A	CU1				1001				TRUE	data	X-RAY DIFFRACTION	2.8	2005-05-17	OXIDOREDUCTASE	Iron transport multicopper oxidase FET3	1.-.-.-	P38993	Iron transport multicopper oxidase FET3	0.384258	M0390	462	2.33	0.82708	0.299	5.4e-57	1.9252
850	5e9f_3	5E9F	D	MG				601				TRUE	data	X-RAY DIFFRACTION	2.8	2015-10-15	LYASE	Isocitrate lyase	4.1.3.1, 4.1.3.30	P0CT06	Isocitrate lyase	1.95496	M0182	279	2.68	0.56233	0.197	3.5e-11	1.91073
851	1rdd_0	1RDD	A	MG				300				TRUE	data	X-RAY DIFFRACTION	2.8	1993-06-23	HYDROLASE(ENDORIBONUCLEASE)	RIBONUCLEASE H	3.1.26.4	P0A7Y4	Ribonuclease HI	1.15968	M0163	155	0	1	1	2.4e-107	1.9601
852	1xgm_0	1XGM	A	CO	CO			296	297			TRUE	data	X-RAY DIFFRACTION	2.8	1997-11-17	AMINOPEPTIDASE	METHIONINE AMINOPEPTIDASE	3.4.11.18	P56218	Methionine aminopeptidase	0.519789	M0917	295	0	1	1	3.7e-191	1.91794
853	3o32_1	3O32	B	FE				301				TRUE	data	X-RAY DIFFRACTION	2.85	2010-07-23	OXIDOREDUCTASE	Chlorocatechol 1,2-dioxygenase	1.13.11.-	O67987	Chlorocatechol 1,2-dioxygenase	1.37877	M0936	170	3.59	0.55311	0.259	9.5e-12	1.78947
854	1dgs_0	1DGS	A	ZN				701				TRUE	data	X-RAY DIFFRACTION	2.9	1999-11-25	LIGASE	DNA LIGASE	6.5.1.2	Q9ZHI0	DNA ligase	0.719652	M0450	581	0	1	1	0	2.38573
855	1wao_0	1WAO	1	MN	MN			601	602			TRUE	data	X-RAY DIFFRACTION	2.9	2004-10-27	HYDROLASE	SERINE/THREONINE PROTEIN PHOSPHATASE 5	3.1.3.16	P53041	Serine/threonine-protein phosphatase 5	0.97225	M0406	311	2.17	0.63084	0.37	1.8e-61	1.88735
856	4g3d_1	4G3D	D	MG				701				TRUE	data	X-RAY DIFFRACTION	2.9	2012-07-13	TRANSFERASE	NF-kappa-beta-inducing kinase	2.7.11.25	Q99558	Mitogen-activated protein kinase kinase kinase 14	0.0376563	M0035	244	2.32	0.76783	0.234	3.4e-07	2.30447
857	4zel_0	4ZEL	A	CU				701				TRUE	data	X-RAY DIFFRACTION	2.9	2015-04-20	OXIDOREDUCTASE	Dopamine beta-hydroxylase	1.14.17.1	P09172	Dopamine beta-hydroxylase	0.518965	M0135	288	3.8	0.44999	0.25	8e-23	0.918314
858	1us1_0	1US1	A	CU				1762				TRUE	data	X-RAY DIFFRACTION	2.9	2003-11-17	OXIDASE	MEMBRANE COPPER AMINE OXIDASE	1.4.3.6	Q16853	Membrane primary amine oxidase	0.431788	M0864	605	2.64	0.80375	0.236	5.9e-34	1.60714
859	3amj_1	3AMJ	A	ZN				2				TRUE	data	X-RAY DIFFRACTION	3	2010-08-20	HYDROLASE	zinc peptidase active subunit	3.4.24.-	F2Z284		0.119871	M0657	409	2.66	0.87667	0.188	6.8e-19	2.32822
860	1fez_0	1FEZ	A	MG				801				TRUE	data	X-RAY DIFFRACTION	3	2000-07-24	HYDROLASE	PHOSPHONOACETALDEHYDE HYDROLASE		O31156	Phosphonoacetaldehyde hydrolase	1.15205	M0181	256	0.57	0.99098	1	1.3e-171	2.27739
861	3qnf_0	3QNF	A	ZN				5000				TRUE	data	X-RAY DIFFRACTION	3	2011-02-08	HYDROLASE	Endoplasmic reticulum aminopeptidase 1	3.4.11.-	Q9NZ08	Endoplasmic reticulum aminopeptidase 1	0.334864	M0166	492	3.87	0.63002	0.187	7.8e-18	1.93083
862	1h56_0	1H56	A	MG				1				TRUE	data	X-RAY DIFFRACTION	3	2001-05-20	ENDONUCLEASE	TYPE II RESTRICTION ENZYME PVUII	3.1.21.4	P23657	Type-2 restriction enzyme PvuII	2.72941	M0897	153	2.48	0.84147	0.928	2.3e-107	1.70816
863	4z42_0	4Z42	C	NI	NI			601	602			TRUE	data	X-RAY DIFFRACTION	3.01	2015-04-01	HYDROLASE	Urease subunit alpha	3.5.1.5	F4MWM7	Urease subunit alpha	1.29064	M0087	566	0.76	0.98339	0.592	5.7e-221	2.26214
864	2hae_0	2HAE	D	ZN				800				TRUE	data	X-RAY DIFFRACTION	3.13	2006-06-12	OXIDOREDUCTASE	Malate oxidoreductase		Q9WZ12		1.78332	M0021	333	2.57	0.8153	0.273	6.2e-16	2.34753
865	1q1n_1	1Q1N	A	ZN				1502				TRUE	data	X-RAY DIFFRACTION	3.15	2003-07-22	OXIDOREDUCTASE	Hypothetical zinc-type alcohol dehydrogenase-like protein in PRE5-FET4 intergenic region		Q04894	NADP-dependent alcohol dehydrogenase 6	0.0192614	M0464	344	2.85	0.83816	0.221	6.3e-07	2.79521
866	2fnq_0	2FNQ	A	FE2				2100				TRUE	data	X-RAY DIFFRACTION	3.2	2006-01-11	OXIDOREDUCTASE	Allene oxide synthase-lipoxygenase protein	1.13.11.40	O16025	Allene oxide synthase-lipoxygenase protein	0.822072	M0583	660	3.15	0.90737	0.256	4e-47	2.12464
867	5vsk_1	5VSK	A	ZN				603				TRUE	data	X-RAY DIFFRACTION	3.33	2017-05-11	hydrolase/hydrolase inhibitor	Ubiquitin carboxyl-terminal hydrolase 7	3.4.19.12	Q93009	Ubiquitin carboxyl-terminal hydrolase 7	1.75529	M0789	329	1.71	0.94712	0.976	3.6e-245	2.47687
868	3kw7_0	3KW7	A	CU				601				TRUE	data	X-RAY DIFFRACTION	3.44	2009-12-01	OXIDOREDUCTASE	Laccase B	1.10.3.2	Q5I7J0		0.621137	M0390	496	0.66	0.98167	0.72	1.7e-246	2.10262
869	5lzl_0	5LZL	A	ZN				401				TRUE	data	X-RAY DIFFRACTION	3.47	2016-09-30	LYASE	Delta-aminolevulinic acid dehydratase	4.2.1.24	A3MWV9	Delta-aminolevulinic acid dehydratase	0.617846	M0230	326	1.17	0.94739	0.466	1.1e-78	4.18251
871	1b3i_0	1B3I	A	CU1				110				TRUE	data	SOLUTION NMR		1998-12-11	ELECTRON TRANSPORT	PROTEIN (PLASTOCYANIN)	1.10.99.1	P50057	Plastocyanin	0.219479	M0278	97	0.43	0.98604	1	8.1e-62	1.99622
872	1def_0	1DEF	A	ZN				148				TRUE	data	SOLUTION NMR		1996-03-19	HYDROLASE	PEPTIDE DEFORMYLASE	3.5.1.31	P0A6K3	Peptide deformylase	2.37235	M0098	137	4.37	0.57289	0.672	1.2e-91	2.79435
873	1tmj_0	1TMJ	A	MG	MG			161	162			TRUE	data	X-RAY DIFFRACTION	1.45	2004-06-10	TRANSFERASE	2-amino-4-hydroxy-6-hydroxymethyldihydropteridine pyrophosphokinase	2.7.6.3	P26281	2-amino-4-hydroxy-6-hydroxymethyldihydropteridine pyrophosphokinase	1.17443	M0151	154	1.78	0.90466	0.987	7.4e-103	1.84421
874	5k7a_1	5K7A	A	CU				503				TRUE	data	X-RAY DIFFRACTION	1.5	2016-05-25	OXIDOREDUCTASE	Laccase	1.10.3.2	Q72HW2		0.16965	M0390	386	2.65	0.80334	0.256	3.5e-19	1.54341
875	5k7a_0	5K7A	A	CU	CU			501	502			TRUE	data	X-RAY DIFFRACTION	1.5	2016-05-25	OXIDOREDUCTASE	Laccase	1.10.3.2	Q72HW2		0.0634862	M0390	386	2.65	0.80334	0.256	3.5e-19	1.59574
876	4myk_0	4MYK	A	MN	MN			400	401			TRUE	data	X-RAY DIFFRACTION	1.52	2013-09-27	HYDROLASE	Formiminoglutamase	3.5.3.8	Q4DSA0		0.302917	M0445	253	2.42	0.79834	0.257	8.6e-12	1.98726
877	5tt5_0	5TT5	A	ZN				702				TRUE	data	X-RAY DIFFRACTION	1.55	2016-11-01	LIGASE	DNA ligase	6.5.1.2	P15042	DNA ligase	0.47021	M0450	493	6.68	0.57378	0.347	1.8e-163	0.863192
878	5dvx_1	5DVX	A	ZN				402				TRUE	data	X-RAY DIFFRACTION	1.6	2015-09-21	LYASE	Carbonic anhydrase 9	4.2.1.1	Q16790	Carbonic anhydrase 9	0.884896	M0216	245	1.67	0.88808	0.376	4.7e-42	4.42452
879	5acq_1	5ACQ	B	ZN				1296				TRUE	data	X-RAY DIFFRACTION	1.7	2015-08-17	HYDROLASE	BETA-LACTAMASE		Q704V1		0.60809	M0016	206	1.49	0.89558	0.383	3.2e-43	1.95474
880	1r67_0	1R67	A	MG				201				TRUE	data	X-RAY DIFFRACTION	1.77	2003-10-15	ISOMERASE	Isopentenyl-diphosphate delta-isomerase	5.3.3.2	Q46822	Isopentenyl-diphosphate Delta-isomerase	0.83095	M0190	147	0.39	0.96654	0.993	1.1e-124	2.09659
881	3ea3_0	3EA3	A	MN				299				TRUE	data	X-RAY DIFFRACTION	1.78	2008-08-24	LYASE	1-phosphatidylinositol phosphodiesterase	4.6.1.13	P08954	1-phosphatidylinositol phosphodiesterase	0.454407	M0026	296	0.66	0.99064	0.959	2.6e-194	2.51861
882	5w90_0	5W90	A	ZN	ZN			301	302			TRUE	data	X-RAY DIFFRACTION	1.78	2017-06-22	HYDROLASE	FEZ-1 protein	3.5.2.6	Q9K578		0.27729	M0258	254	1.89	0.89772	0.295	6.2e-38	1.62545
883	4a2g_0	4A2G	A	CU	CU			1518	1519			TRUE	data	X-RAY DIFFRACTION	1.8	2011-09-26	OXIDOREDUCTASE	LACCASE	1.10.3.2	Q1W6B1		0.29113	M0390	495	0.61	0.99253	0.774	1.4e-263	1.7565
884	1muc_0	1MUC	A	MN				374				TRUE	data	X-RAY DIFFRACTION	1.85	1995-09-20	ISOMERASE	MUCONATE LACTONIZING ENZYME	5.5.1.1	P08310	Muconate cycloisomerase 1	0.699643	M0961	346	2.33	0.87491	0.211	5.4e-08	1.89085
885	5xgu_0	5XGU	B	MG				701				TRUE	data	X-RAY DIFFRACTION	1.85	2017-04-17	HYDROLASE	Ribonuclease R	3.1.13.1	H4USN4	Ribonuclease R	0.354127	M0338	579	3.83	0.82723	0.235	7e-45	2.17242
886	1ysd_0	1YSD	A	ZN	ZN			500	501			TRUE	data	X-RAY DIFFRACTION	1.9	2005-02-08	HYDROLASE	Cytosine deaminase	3.5.4.1	Q12178	Cytosine deaminase	1.97411	M0636	151	0.27	0.96482	0.987	1e-107	2.09595
887	5cxk_7	5CXK	E	ZN				301				TRUE	data	X-RAY DIFFRACTION	1.9	2015-07-29	LYASE	Carbonic anhydrase	4.2.1.1	A0A086SLX8	Carbonic anhydrase	0.579987	M0517	214	1.35	0.91953	0.621	3.6e-91	1.97028
888	2c18_6	2C18	B	MG				1338				TRUE	data	X-RAY DIFFRACTION	1.93	2005-09-11	LYASE	DELTA-AMINOLEVULINIC ACID DEHYDRATASE	4.2.1.24	Q59643	Delta-aminolevulinic acid dehydratase	0.810358	M0230	323	0.41	0.9812	0.997	2.4e-221	4.40258
889	1nto_1	1NTO	A	ZN				500				TRUE	data	X-RAY DIFFRACTION	1.94	2003-01-30	OXIDOREDUCTASE	NAD-dependent alcohol dehydrogenase	1.1.1.1	P39462	NAD-dependent alcohol dehydrogenase	0.434699	M0500	332	3.14	0.81639	0.241	9.7e-13	1.41014
890	1qak_1	1QAK	B	CU				801				TRUE	data	X-RAY DIFFRACTION	2	1999-03-15	OXIDOREDUCTASE	COPPER AMINE OXIDASE	1.4.3.4	P46883	Primary amine oxidase	0.456951	M0864	719	0.79	0.98887	0.999	0	1.76329
891	3mph_0	3MPH	A	CU				801				TRUE	data	X-RAY DIFFRACTION	2.05	2010-04-27	OXIDOREDUCTASE	Amiloride-sensitive amine oxidase	1.4.3.22	P19801	Amiloride-sensitive amine oxidase [copper-containing]	0.220127	M0864	604	2.67	0.79094	0.232	5.1e-35	1.4554
892	3v98_0	3V98	A	FE2				701				TRUE	data	X-RAY DIFFRACTION	2.07	2011-12-23	OXIDOREDUCTASE	Arachidonate 5-lipoxygenase	1.13.11.34	P09917	Arachidonate 5-lipoxygenase	0.418995	M0583	659	3.04	0.91424	0.267	2.2e-46	1.63994
893	4wtb_0	4WTB	A	ZN				201				TRUE	data	X-RAY DIFFRACTION	2.16	2014-10-29	TOXIN	Basic phospholipase A2 homolog bothropstoxin-1		Q90249	Basic phospholipase A2 homolog bothropstoxin-1	2.75538	M0083	114	1.44	0.85681	0.351	2.6e-14	2.13855
894	2b83_0	2B83	A	ZN				1353				TRUE	data	X-RAY DIFFRACTION	2.25	2005-10-06	OXIDOREDUCTASE	NADP-dependent alcohol dehydrogenase	1.1.1.2	P25984	NADP-dependent isopropanol dehydrogenase	0.306429	M0464	342	2.61	0.87547	0.254	3.4e-16	1.82357
895	5wja_1	5WJA	A	CU				1002				TRUE	data	X-RAY DIFFRACTION	2.3	2017-07-21	OXIDOREDUCTASE	Peptidyl-glycine alpha-amidating monooxygenase	1.14.17.3, 4.3.2.5	P14925	Peptidyl-glycine alpha-amidating monooxygenase	0.827144	M0135	304	1.61	0.95473	0.993	2.4e-221	1.36184
896	5ykn_0	5YKN	A	NI				800				TRUE	data	X-RAY DIFFRACTION	2.3	2017-10-15	GENE REGULATION	Probable lysine-specific demethylase JMJ14	1.14.11.-	Q8GUI6	Probable lysine-specific demethylase JMJ14	0.805182	M0370	319	2.88	0.60733	0.317	2.1e-43	2.30783
897	2ps7_1	2PS7	B	MG				702				TRUE	data	X-RAY DIFFRACTION	2.35	2007-05-04	LYASE	Trichodiene synthase	4.2.3.6	P13513	Trichodiene synthase	0.11105	M0262	350	1.02	0.98004	0.989	2.8e-263	2.8704
898	5anh_3	5ANH	B	CU				604				TRUE	data	X-RAY DIFFRACTION	2.49	2015-09-07	OXIDOREDUCTASE	LACCASE	1.10.3.2	Q12571		0.896028	M0390	495	0.63	0.99215	0.772	3.3e-263	2.02625
899	5cuy_0	5CUY	A	MG				902				TRUE	data	X-RAY DIFFRACTION	2.5	2015-07-25	METAL BINDING PROTEIN	Acidocalcisomal pyrophosphatase		Q384W3		1.10084	M0916	228	1.51	0.56237	0.456	7.6e-57	2.86575
900	4h9z_0	4H9Z	A	FE	MN			401	402			TRUE	data	X-RAY DIFFRACTION	2.6	2012-09-25	HYDROLASE	Phosphotriesterase	3.5.-.-	Q5KZU5		0.842757	M0159	313	2.54	0.88728	0.281	2.4e-33	1.96726
901	4m0x_1	4M0X	B	MN				401				TRUE	data	X-RAY DIFFRACTION	2.7	2013-08-02	ISOMERASE	Chloromuconate cycloisomerase		Q8G9L1		0.455928	M0961	346	2.33	0.87314	0.22	2.6e-07	2.01417
902	3v92_1	3V92	A	FE2				701				TRUE	data	X-RAY DIFFRACTION	2.74	2011-12-23	OXIDOREDUCTASE	Arachidonate 5-lipoxygenase	1.13.11.34	P09917	Arachidonate 5-lipoxygenase	0.734875	M0583	660	3.02	0.90856	0.265	1.9e-46	1.75539
903	2znc_0	2ZNC	A	ZN				1				TRUE	data	X-RAY DIFFRACTION	2.8	1998-02-10	LYASE	CARBONIC ANHYDRASE IV	4.2.1.1	Q64444	Carbonic anhydrase 4	0.229839	M0216	235	1.53	0.89414	0.357	2.2e-34	2.11372
904	3e8q_2	3E8Q	C	MN	MN			504	505			TRUE	data	X-RAY DIFFRACTION	2.9	2008-08-20	HYDROLASE	Arginase-1	3.5.3.1	P07824	Arginase-1	0.332802	M0445	295	1.9	0.90383	0.431	6.7e-69	1.88229
905	2aek_1	2AEK	B	MG				803				TRUE	data	X-RAY DIFFRACTION	2.9	2005-07-22	LYASE	Trichodiene synthase	4.2.3.6	P13513	Trichodiene synthase	2.51451	M0262	354	0.38	0.99703	0.997	2.5e-263	2.96022
906	3g1k_0	3G1K	A	MG				266				TRUE	data	X-RAY DIFFRACTION	3.1	2009-01-30	HYDROLASE	Exodeoxyribonuclease	3.1.11.2	O26314		0.900278	M0160	251	1.93	0.90465	0.295	2.1e-27	2.46929
907	2lu5_0	2LU5	A	CU				201				TRUE	data	SOLID-STATE NMR		2012-06-08	OXIDOREDUCTASE	Superoxide dismutase [Cu-Zn]	1.15.1.1	P00441	Superoxide dismutase [Cu-Zn]	0.879728	M0138	150	3.66	0.69768	0.513	6e-51	1.28783
908	2k9c_0	2K9C	A	CO				264				TRUE	data	SOLUTION NMR		2008-10-08	HYDROLASE	Macrophage metalloelastase	3.4.24.65	P39900	Macrophage metalloelastase	1.36295	M0906	147	3.36	0.69737	0.571	7.4e-57	1.22658
909	3f7l_1	3F7L	A	ZN				203				TRUE	data	X-RAY DIFFRACTION	0.99	2008-11-09	OXIDOREDUCTASE	Copper,Zinc Superoxide Dismutase	1.15.1.1	B6CHW7	Superoxide dismutase [Cu-Zn]	0.115521	M0138	150	0.95	0.96683	0.56	3.6e-48	1.83984
910	1qtw_0	1QTW	A	ZN	ZN	ZN		301	302	303		TRUE	data	X-RAY DIFFRACTION	1.02	1999-06-29	HYDROLASE	ENDONUCLEASE IV	3.1.21.2	P0A6C1	Endonuclease 4	0.355079	M0011	279	0.4	0.97522	1	8.7e-195	1.87739
911	1q0e_0	1Q0E	A	CU				152				TRUE	data	X-RAY DIFFRACTION	1.15	2003-07-16	OXIDOREDUCTASE, METAL BINDING PROTEIN	Superoxide dismutase [Cu-Zn]	1.15.1.1	P00442	Superoxide dismutase [Cu-Zn]	0.137746	M0138	150	0.9	0.96498	0.547	1.3e-47	1.86499
912	3ce1_0	3CE1	A	ZN				202				TRUE	data	X-RAY DIFFRACTION	1.2	2008-02-27	OXIDOREDUCTASE	Superoxide dismutase [Cu-Zn]	1.15.1.1	A0ZPR9	Superoxide dismutase [Cu-Zn]	0.297558	M0138	150	0.74	0.97766	0.627	2.4e-59	1.82852
913	1f1g_1	1F1G	A	ZN				4002				TRUE	data	X-RAY DIFFRACTION	1.35	2000-05-18	OXIDOREDUCTASE	COPPER-ZINC SUPEROXIDE DISMUTASE	1.15.1.1	P00445	Superoxide dismutase [Cu-Zn]	0.329267	M0138	153	0.23	0.99748	1	1.3e-99	1.75744
914	1f1g_0	1F1G	A	CU				4001				TRUE	data	X-RAY DIFFRACTION	1.35	2000-05-18	OXIDOREDUCTASE	COPPER-ZINC SUPEROXIDE DISMUTASE	1.15.1.1	P00445	Superoxide dismutase [Cu-Zn]	0.152062	M0138	153	0.23	0.99748	1	1.3e-99	2.01856
915	5chj_4	5CHJ	A	ZN				405				TRUE	data	X-RAY DIFFRACTION	1.36	2015-07-10	HYDROLASE	Beta-lactamase	3.5.2.6	Q9L387	Beta-lactamase	0.93401	M0466	322	2.95	0.79658	0.199	2.2e-07	4.82648
916	1ah7_0	1AH7	A	ZN	ZN	ZN		246	247	248		TRUE	data	X-RAY DIFFRACTION	1.5	1997-04-14	HYDROLASE	PHOSPHOLIPASE C	3.1.4.3	P09598	Phospholipase C	0.241319	M0027	245	0	1	1	5.3e-171	1.99163
917	5hmm_0	5HMM	A	MG	MG			302	303			TRUE	data	X-RAY DIFFRACTION	1.5	2016-01-16	HYDROLASE	Exodeoxyribonuclease	3.1.11.3	P06229	T5 flap endonuclease	1.25884	M0549	266	0.99	0.97509	1	1.4e-182	2.80302
918	5hmm_1	5HMM	A	MG				304				TRUE	data	X-RAY DIFFRACTION	1.5	2016-01-16	HYDROLASE	Exodeoxyribonuclease	3.1.11.3	P06229	T5 flap endonuclease	2.46956	M0549	266	0.99	0.97509	1	1.4e-182	2.24644
919	1k9z_0	1K9Z	A	ZN	ZN	ZN		401	402	403		TRUE	data	X-RAY DIFFRACTION	1.5	2001-10-31	HYDROLASE	Halotolerance protein HAL2	3.1.3.7	P32179	3'(2'),5'-bisphosphate nucleotidase	0.862344	M0577	258	2.5	0.66722	0.244	1.7e-07	1.42475
920	3fr7_0	3FR7	A	MG				1576				TRUE	data	X-RAY DIFFRACTION	1.55	2009-01-08	OXIDOREDUCTASE	Putative ketol-acid reductoisomerase (Os05g0573700 protein)	1.1.1.86	Q65XK0	Ketol-acid reductoisomerase, chloroplastic	1.11395	M0890	495	1.8	0.95361	0.885	0	1.93117
921	1yt3_0	1YT3	A	ZN				1001				TRUE	data	X-RAY DIFFRACTION	1.6	2005-02-09	HYDROLASE,TRANSLATION	Ribonuclease D	3.1.26.3	P09155	Ribonuclease D	0.543298	M0321	375	0	1	1	1.9e-255	1.85935
922	1yt3_1	1YT3	A	ZN				1002				TRUE	data	X-RAY DIFFRACTION	1.6	2005-02-09	HYDROLASE,TRANSLATION	Ribonuclease D	3.1.26.3	P09155	Ribonuclease D	0.548614	M0321	375	0	1	1	1.9e-255	2.18671
923	1hfu_1	1HFU	A	CU				702				TRUE	data	X-RAY DIFFRACTION	1.68	2000-12-08	OXIDOREDUCTASE	LACCASE 1	1.10.3.2	Q9Y780		0.345932	M0390	489	0.93	0.96582	0.605	7.1e-196	1.75143
924	1hfu_2	1HFU	A	CU				703				TRUE	data	X-RAY DIFFRACTION	1.68	2000-12-08	OXIDOREDUCTASE	LACCASE 1	1.10.3.2	Q9Y780		0.228565	M0390	489	0.93	0.96582	0.605	7.1e-196	1.95617
925	4hhl_0	4HHL	A	CO				401				TRUE	data	X-RAY DIFFRACTION	1.73	2012-10-10	ISOMERASE	Xylose isomerase	5.3.1.5	Q9ZAI3	Xylose isomerase	0.377776	M0308	385	0.77	0.9867	0.642	8.6e-165	1.86067
926	4hhl_1	4HHL	A	MG				402				TRUE	data	X-RAY DIFFRACTION	1.73	2012-10-10	ISOMERASE	Xylose isomerase	5.3.1.5	Q9ZAI3	Xylose isomerase	0.161626	M0308	385	0.77	0.9867	0.642	8.6e-165	1.98784
927	5iqk_0	5IQK	A	ZN	ZN			401	402			TRUE	data	X-RAY DIFFRACTION	1.75	2016-03-10	HYDROLASE	beta-lactamase Rm3	3.5.2.6	A0A059Q5E8		0.140654	M0258	258	2.17	0.88231	0.368	3.2e-54	1.65279
928	1ed9_0	1ED9	A	ZN	ZN	MG		450	451	462		TRUE	data	X-RAY DIFFRACTION	1.75	2000-01-27	HYDROLASE	ALKALINE PHOSPHATASE	3.1.3.1	P00634	Alkaline phosphatase	0.434229	M0044	449	0.48	0.99742	0.989	2.5e-296	1.54522
929	3pu7_0	3PU7	A	ZN				155				TRUE	data	X-RAY DIFFRACTION	1.8	2010-12-03	OXIDOREDUCTASE	Superoxide dismutase [Cu-Zn], chloroplastic	1.15.1.1	P14831	Superoxide dismutase [Cu-Zn], chloroplastic	0.139818	M0138	151	0.66	0.96336	0.576	2.7e-50	2.00494
930	3pu7_1	3PU7	A	CU				156				TRUE	data	X-RAY DIFFRACTION	1.8	2010-12-03	OXIDOREDUCTASE	Superoxide dismutase [Cu-Zn], chloroplastic	1.15.1.1	P14831	Superoxide dismutase [Cu-Zn], chloroplastic	0.0415331	M0138	151	0.66	0.96336	0.576	2.7e-50	2.01708
931	2ynb_0	2YNB	A	NI				1307				TRUE	data	X-RAY DIFFRACTION	1.96	2012-10-13	HYDROLASE	3C-LIKE PROTEINASE	3.4.22.69	P0C6T4	Replicase polyprotein 1a	0.820691	M0830	295	1.37	0.92732	0.508	1.3e-97	2.52357
932	1srd_4	1SRD	C	CU				155				TRUE	data	X-RAY DIFFRACTION	2	1993-04-15	OXIDOREDUCTASE	COPPER,ZINC SUPEROXIDE DISMUTASE	1.15.1.1	P07505	Superoxide dismutase [Cu-Zn], chloroplastic	0.189971	M0138	151	0.72	0.95925	0.596	2.3e-52	2.18602
933	1srd_5	1SRD	C	ZN				156				TRUE	data	X-RAY DIFFRACTION	2	1993-04-15	OXIDOREDUCTASE	COPPER,ZINC SUPEROXIDE DISMUTASE	1.15.1.1	P07505	Superoxide dismutase [Cu-Zn], chloroplastic	0.0989192	M0138	151	0.72	0.95925	0.596	2.3e-52	2.01447
934	4qax_0	4QAX	A	MN				601				TRUE	data	X-RAY DIFFRACTION	2	2014-05-06	ISOMERASE	2,3-bisphosphoglycerate-independent phosphoglycerate mutase	5.4.2.12	Q2G029	2,3-bisphosphoglycerate-independent phosphoglycerate mutase	1.13411	M0738	470	4.5	0.74706	0.515	5.9e-209	1.57864
935	4qax_1	4QAX	A	MN				602				TRUE	data	X-RAY DIFFRACTION	2	2014-05-06	ISOMERASE	2,3-bisphosphoglycerate-independent phosphoglycerate mutase	5.4.2.12	Q2G029	2,3-bisphosphoglycerate-independent phosphoglycerate mutase	0.66359	M0738	470	4.5	0.74706	0.515	5.9e-209	0.763741
936	4cwm_0	4CWM	A	ZN	ZN	ZN		431	432	433		TRUE	data	X-RAY DIFFRACTION	2.09	2014-04-03	HYDROLASE	ENDONUCLEASE 2	3.1.30.1	Q9C9G4	Endonuclease 2	0.085727	M0395	245	1.99	0.89125	0.314	9.1e-22	1.96721
937	3mnd_3	3MND	B	ZN				153				TRUE	data	X-RAY DIFFRACTION	2.2	2010-04-21	OXIDOREDUCTASE	Superoxide dismutase [Cu-Zn]	1.15.1.1	Q8WRF5	Superoxide dismutase [Cu-Zn]	0.202025	M0138	150	0.91	0.95582	0.533	1.4e-42	1.87667
938	3ivs_0	3IVS	A	CO				500				TRUE	data	X-RAY DIFFRACTION	2.24	2009-09-01	TRANSFERASE	Homocitrate synthase, mitochondrial	2.3.3.14	Q9Y823	Homocitrate synthase, mitochondrial	0.224976	M0652	257	2.68	0.64407	0.214	5.2e-07	1.23972
939	3ivs_1	3IVS	A	MG				501				TRUE	data	X-RAY DIFFRACTION	2.24	2009-09-01	TRANSFERASE	Homocitrate synthase, mitochondrial	2.3.3.14	Q9Y823	Homocitrate synthase, mitochondrial	2.41041	M0652	257	2.68	0.64407	0.214	5.2e-07	4.25085
940	2x7v_0	2X7V	A	ZN	ZN	ZN		1287	1288	1289		TRUE	data	X-RAY DIFFRACTION	2.3	2010-03-03	HYDROLASE	PROBABLE ENDONUCLEASE 4	3.1.21.2	Q9WYJ7	Probable endonuclease 4	0.265371	M0011	278	1.74	0.91015	0.331	2.4e-46	1.65882
941	4xim_0	4XIM	A	CO				395				TRUE	data	X-RAY DIFFRACTION	2.3	1992-03-11	ISOMERASE(INTRAMOLECULAR OXIDOREDUCTASE)	D-XYLOSE ISOMERASE	5.3.1.5	P12851	Xylose isomerase	0.437106	M0308	391	1.15	0.98532	0.673	2e-182	1.73029
942	2ejc_9	2EJC	A	ZN	ZN			511	512			TRUE	data	X-RAY DIFFRACTION	2.4	2007-03-16	LIGASE	Pantoate--beta-alanine ligase	6.3.2.1	Q9X0G6	Pantothenate synthetase	2.89891	M0229	265	1.61	0.8994	0.408	6.4e-55	1.18625
943	7mdh_0	7MDH	A	ZN				501				TRUE	data	X-RAY DIFFRACTION	2.4	1999-02-16	CHLOROPLASTIC MALATE DEHYDROGENASE	PROTEIN (MALATE DEHYDROGENASE)	1.1.1.82	P17606	Malate dehydrogenase [NADP] 1, chloroplastic	1.01379	M0526	328	2.08	0.87977	0.439	7.6e-81	2.27671
944	7mdh_2	7MDH	A	ZN				503				TRUE	data	X-RAY DIFFRACTION	2.4	1999-02-16	CHLOROPLASTIC MALATE DEHYDROGENASE	PROTEIN (MALATE DEHYDROGENASE)	1.1.1.82	P17606	Malate dehydrogenase [NADP] 1, chloroplastic	1.15066	M0526	328	2.08	0.87977	0.439	7.6e-81	2.32162
945	1olp_0	1OLP	A	ZN	ZN			1373	1375			TRUE	data	X-RAY DIFFRACTION	2.5	2003-08-11	HYDROLASE	ALPHA-TOXIN	3.1.4.3	Q8GCY3		0.359738	M0027	222	1.97	0.56101	0.225	2.6e-10	2.03816
946	1olp_1	1OLP	A	ZN				1374				TRUE	data	X-RAY DIFFRACTION	2.5	2003-08-11	HYDROLASE	ALPHA-TOXIN	3.1.4.3	Q8GCY3		0.278885	M0027	222	1.97	0.56101	0.225	2.6e-10	1.66508
947	4xiy_1	4XIY	A	FE				402				TRUE	data	X-RAY DIFFRACTION	2.5	2015-01-07	OXIDOREDUCTASE	Ketol-acid reductoisomerase	1.1.1.86	C1DFH7	Ketol-acid reductoisomerase (NADP(+))	2.28592	M0890	321	3.14	0.8443	0.227	7.6e-25	1.30419
948	1zen_1	1ZEN	A	ZN				360				TRUE	data	X-RAY DIFFRACTION	2.5	1996-07-08	LYASE	CLASS II FRUCTOSE-1,6-BISPHOSPHATE ALDOLASE	4.1.2.13	P0AB71	Fructose-bisphosphate aldolase class 2	0.749905	M0052	337	1.94	0.95057	0.95	2.9e-245	2.69349
949	1zen_0	1ZEN	A	ZN				359				TRUE	data	X-RAY DIFFRACTION	2.5	1996-07-08	LYASE	CLASS II FRUCTOSE-1,6-BISPHOSPHATE ALDOLASE	4.1.2.13	P0AB71	Fructose-bisphosphate aldolase class 2	0.782453	M0052	337	1.94	0.95057	0.95	2.9e-245	2.65249
951	2p46_3	2P46	A	ZN				205				TRUE	data	X-RAY DIFFRACTION	2.5	2007-03-11	HYDROLASE/IMMUNE SYSTEM	Ribonuclease pancreatic	3.1.27.5	P61823	Ribonuclease pancreatic	1.91692	M0564	112	1.78	0.84142	0.33	4.8e-18	1.86797
952	1zpu_1	1ZPU	A	CU1	CU1	CU1		1002	1003	1004		TRUE	data	X-RAY DIFFRACTION	2.8	2005-05-17	OXIDOREDUCTASE	Iron transport multicopper oxidase FET3	1.-.-.-	P38993	Iron transport multicopper oxidase FET3	0.385339	M0390	462	2.33	0.82708	0.299	5.4e-57	1.83965
953	2c11_23	2C11	D	CU				1742				TRUE	data	X-RAY DIFFRACTION	2.9	2005-09-09	OXIDOREDUCTASE	MEMBRANE COPPER AMINE OXIDASE	1.4.3.6	Q16853	Membrane primary amine oxidase	1.11701	M0864	601	2.54	0.83745	0.238	5.3e-34	1.60761
954	2c11_29	2C11	D	CU				1750				TRUE	data	X-RAY DIFFRACTION	2.9	2005-09-09	OXIDOREDUCTASE	MEMBRANE COPPER AMINE OXIDASE	1.4.3.6	Q16853	Membrane primary amine oxidase	0.895431	M0864	601	2.54	0.83745	0.238	5.3e-34	3.70055
955	1dsw_0	1DSW	A	CU				154				TRUE	data	SOLUTION NMR		2000-01-10	OXIDOREDUCTASE	SUPEROXIDE DISMUTASE (CU-ZN)	1.15.1.1	P00441	Superoxide dismutase [Cu-Zn]	0.466405	M0138	152	1.73	0.89255	0.546	2.5e-47	1.00534
956	3pxl_0	3PXL	A	CU				1500				TRUE	data	X-RAY DIFFRACTION	1.2	2010-12-10	OXIDOREDUCTASE	Laccase	1.10.3.2	B2L9C1		0.294783	M0390	498	0.42	0.99531	0.777	1.5e-273	1.82565
957	5lhm_1	5LHM	A	MG				1002				TRUE	data	X-RAY DIFFRACTION	1.31	2016-07-12	TRANSFERASE	Putative O-methyltransferase		Q50859		0.396803	M0915	182	2.51	0.74562	0.198	2.5e-08	1.74092
958	2jlp_1	2JLP	A	ZN				226				TRUE	data	X-RAY DIFFRACTION	1.7	2008-09-14	OXIDOREDUCTASE	EXTRACELLULAR SUPEROXIDE DISMUTASE (CU-ZN)	1.15.1.1	P08294	Extracellular superoxide dismutase [Cu-Zn]	0.0786511	M0138	146	1.09	0.83548	0.384	3e-26	1.57118
960	5dhi_0	5DHI	A	MG				601				TRUE	data	X-RAY DIFFRACTION	2.25	2015-08-31	LYASE	5-epi-aristolochene synthase	4.2.3.61	Q40577	5-epi-aristolochene synthase	1.73826	M0259	527	2.22	0.92176	0.332	4.4e-85	2.54688
961	5dhi_1	5DHI	A	MG	MG			602	603			TRUE	data	X-RAY DIFFRACTION	2.25	2015-08-31	LYASE	5-epi-aristolochene synthase	4.2.3.61	Q40577	5-epi-aristolochene synthase	0.748409	M0259	527	2.22	0.92176	0.332	4.4e-85	1.14481
962	5eas_0	5EAS	A	MG				851				TRUE	data	X-RAY DIFFRACTION	2.25	1997-06-19	ISOPRENOID SYNTHASE	5-EPI-ARISTOLOCHENE SYNTHASE		Q40577	5-epi-aristolochene synthase	0.597946	M0259	508	2.21	0.92813	0.337	1.2e-86	2.84666
963	2hbk_1	2HBK	A	MN				1002				TRUE	data	X-RAY DIFFRACTION	2.25	2006-06-14	HYDROLASE, GENE REGULATION	Exosome complex exonuclease RRP6	3.1.13.-	Q12149	Exosome complex exonuclease RRP6	1.68269	M0321	281	4.63	0.54072	0.224	1.2e-11	1.02981
964	4dj4_0	4DJ4	A	ZN	ZN	ZN		401	402	403		TRUE	data	X-RAY DIFFRACTION	2.35	2012-02-01	HYDROLASE	Nuclease		Q0KFV0		0.291105	M0395	252	2.14	0.87681	0.294	1.9e-25	1.86714
965	3sah_0	3SAH	B	MG				1				TRUE	data	X-RAY DIFFRACTION	2.65	2011-06-02	HYDROLASE	Exosome component 10	3.1.13.-	Q01780	Exosome component 10	1.87647	M0321	284	4.1	0.58381	0.222	1e-11	0.480521
966	3ip0_0	3IP0	A	MG	MG			161	162			TRUE	data	X-RAY DIFFRACTION	0.89	2009-08-15	TRANSFERASE	2-amino-4-hydroxy-6-hydroxymethyldihydropteridine pyrophosphokinase	2.7.6.3	P26281	2-amino-4-hydroxy-6-hydroxymethyldihydropteridine pyrophosphokinase	1.20019	M0151	158	0.12	0.9993	1	8e-105	1.89127
967	2v8t_0	2V8T	A	MN	MN			1303	1304			TRUE	data	X-RAY DIFFRACTION	0.98	2007-08-14	OXIDOREDUCTASE	MANGANESE-CONTAINING PSEUDOCATALASE	1.11.1.6	Q72GH6		0.127546	M0572	187	2.05	0.58225	0.31	1.7e-22	1.81852
968	1eb6_0	1EB6	A	ZN				178				TRUE	data	X-RAY DIFFRACTION	1	2001-07-19	HYDROLASE	NEUTRAL PROTEASE II	3.4.24.39	P46076	Neutral protease 2	0.345048	M0596	177	0	1	1	2.4e-115	2.05791
969	1kqp_0	1KQP	A	MG	MG			5001	5002			TRUE	data	X-RAY DIFFRACTION	1.03	2002-01-07	LIGASE	NH(3)-dependent NAD(+) synthetase	6.3.5.1	P08164	NH(3)-dependent NAD(+) synthetase	0.822765	M0200	271	0	1	1	1.6e-178	2.07256
970	1kjq_0	1KJQ	A	MG				393				TRUE	data	X-RAY DIFFRACTION	1.05	2001-12-05	TRANSFERASE	phosphoribosylglycinamide formyltransferase 2	2.1.2.-	P33221	Formate-dependent phosphoribosylglycinamide formyltransferase	1.55987	M0665	386	0.33	0.9928	0.997	2.7e-257	1.97489
971	5fi3_2	5FI3	B	ZN				401				TRUE	data	X-RAY DIFFRACTION	1.05	2015-12-22	OXIDOREDUCTASE	Tetrahydroalstonine synthase		A0A0F6SD02		0.477294	M0500	332	2.91	0.83621	0.187	9.5e-08	1.69296
972	4pf4_0	4PF4	A	MG				313				TRUE	data	X-RAY DIFFRACTION	1.13	2014-04-28	TRANSFERASE	Death-associated protein kinase 1	2.7.11.1	P53355	Death-associated protein kinase 1	2.0263	M0246	262	3.04	0.80545	0.233	4.8e-09	4.68739
973	1tkj_0	1TKJ	A	ZN	ZN			901	902			TRUE	data	X-RAY DIFFRACTION	1.15	2004-06-08	HYDROLASE	Aminopeptidase	3.4.11.-	P80561	Aminopeptidase S	0.218789	M0167	253	1.96	0.84151	0.206	7.4e-09	1.93768
974	1wkq_1	1WKQ	B	ZN				202				TRUE	data	X-RAY DIFFRACTION	1.17	2004-06-01	HYDROLASE	Guanine deaminase	3.5.4.3	O34598	Guanine deaminase	0.768819	M0636	112	2.37	0.63137	0.232	5e-07	1.8312
975	5ngg_0	5NGG	A	ZN	ZN			301	302			TRUE	data	X-RAY DIFFRACTION	1.18	2017-03-17	HYDROLASE	Blr6230 protein		Q89GW5		0.432302	M0258	259	2.55	0.85378	0.317	2.1e-44	1.33364
976	1qwn_0	1QWN	A	ZN				2005				TRUE	data	X-RAY DIFFRACTION	1.2	2003-09-02	HYDROLASE	Alpha-mannosidase II	3.2.1.114	Q24451	Alpha-mannosidase 2	0.244782	M0793	1014	0	1	1	0	2.03936
977	2qoc_0	2QOC	A	MG	MG			1	2			TRUE	data	X-RAY DIFFRACTION	1.25	2007-07-20	TRANSFERASE	Ephrin receptor	2.7.10.1	P29320	Ephrin type-A receptor 3	1.60828	M0756	251	2.98	0.75197	0.195	1e-08	2.49732
978	5hj9_0	5HJ9	A	MN	MN			401	402			TRUE	data	X-RAY DIFFRACTION	1.28	2016-01-13	HYDROLASE	Arginase	3.5.3.1	Q6TUJ5	Arginase	0.203537	M0445	296	1.75	0.90107	0.368	2.3e-58	1.71887
979	1hyo_0	1HYO	A	MG				1004				TRUE	data	X-RAY DIFFRACTION	1.3	2001-01-21	HYDROLASE	FUMARYLACETOACETATE HYDROLASE	3.7.1.2	P35505	Fumarylacetoacetase	0.112982	M0180	416	0	1	1	1.1e-296	2.38027
980	1o2d_0	1O2D	A	FE				900				TRUE	data	X-RAY DIFFRACTION	1.3	2003-02-27	OXIDOREDUCTASE	Alcohol dehydrogenase, iron-containing	1.1.1.1	Q9X022		0.132808	M0312	325	3.11	0.77874	0.225	1.4e-08	1.60231
981	2q9o_1	2Q9O	A	CU	CU	CU		2002	2003	2004		TRUE	data	X-RAY DIFFRACTION	1.3	2007-06-13	OXIDOREDUCTASE	Laccase-1	1.10.3.2	Q70KY3	Laccase-1	0.103022	M0390	476	2.23	0.80802	0.286	4.2e-50	1.82836
982	3da8_0	3DA8	A	MG				601				TRUE	data	X-RAY DIFFRACTION	1.3	2008-05-28	TRANSFERASE	Probable 5'-phosphoribosylglycinamide formyltransferase purN	2.1.2.2	P9WHM5	Phosphoribosylglycinamide formyltransferase	1.01359	M0363	182	1.74	0.78782	0.335	1.4e-29	2.19775
983	3ztv_0	3ZTV	A	ZN	ZN			1598	1599			TRUE	data	X-RAY DIFFRACTION	1.3	2011-07-12	HYDROLASE	NAD NUCLEOTIDASE	3.1.3.5	P44569	NAD 5'-nucleotidase	0.217776	M0611	489	2.83	0.79984	0.229	2e-18	1.71657
984	5ew0_0	5EW0	A	ZN				301				TRUE	data	X-RAY DIFFRACTION	1.3	2015-11-20	HYDROLASE	Beta-lactamase	3.5.2.6	Q9RMI1	Beta-lactamase	0.331169	M0016	202	1.54	0.83369	0.262	9.7e-14	2.38952
985	5nrh_0	5NRH	A	MG				701				TRUE	data	X-RAY DIFFRACTION	1.3	2017-04-23	LIGASE	D-alanine--D-alanine ligase	6.3.2.4	Q63QJ9	D-alanine--D-alanine ligase	2.81064	M0310	297	2.81	0.83693	0.293	3.3e-33	3.96632
986	5vej_0	5VEJ	A	CO	CO			403	404			TRUE	data	X-RAY DIFFRACTION	1.3	2017-04-04	HYDROLASE	Phosphotriesterase		Q93LD7		0.181759	M0159	327	0.29	0.99501	0.911	6.1e-199	1.81609
987	3id7_0	3ID7	A	ZN	ZN			401	402			TRUE	data	X-RAY DIFFRACTION	1.3	2009-07-20	HYDROLASE	Dipeptidase		Q93J45		0.368078	M0168	348	1.33	0.86755	0.46	3.6e-90	2.05122
988	5etr_0	5ETR	B	MG	MG			205	206			TRUE	data	X-RAY DIFFRACTION	1.32	2015-11-18	TRANSFERASE/TRANSFERASE inhibitor	2-amino-4-hydroxy-6-hydroxymethyldihydropteridine pyrophosphokinase	2.7.6.3	Q2G0Q5		1.17208	M0151	154	1.23	0.92944	0.357	1.4e-28	1.85435
989	3qxc_0	3QXC	A	MG				222				TRUE	data	X-RAY DIFFRACTION	1.34	2011-03-01	LIGASE	Dethiobiotin synthetase	6.3.3.3	O24872	ATP-dependent dethiobiotin synthetase BioD	0.167108	M0074	207	2.28	0.82662	0.217	2.1e-09	1.37583
990	4whs_2	4WHS	B	FE				601				TRUE	data	X-RAY DIFFRACTION	1.35	2014-09-23	OXIDOREDUCTASE	Protocatechuate 3,4-dioxygenase beta chain	1.13.11.3	P00437	Protocatechuate 3,4-dioxygenase beta chain	0.375077	M0936	233	0.22	0.97754	1	1.7e-169	1.82694
991	5eq9_0	5EQ9	A	MG				402				TRUE	data	X-RAY DIFFRACTION	1.36	2015-11-12	BIOSYNTHETIC PROTEIN	Inositol monophosphatase		G7J7Q5		0.319489	M0904	245	2.4	0.8671	0.233	1.6e-09	1.5648
992	3qio_0	3QIO	A	MN	MN			1	2			TRUE	data	X-RAY DIFFRACTION	1.4	2011-01-27	TRANSFERASE, HYDROLASE/INHIBITOR	Gag-Pol polyprotein,Ribonuclease HI,Gag-Pol polyprotein	3.4.23.16, 2.7.7.49, 2.7.7.7, 3.1.26.13, 3.1.13.2, 2.7.7.-, 3.1.-.-, 3.1.26.4, 3.4.23.16, 2.7.7.49, 2.7.7.7, 3.1.26.13, 3.1.13.2, 2.7.7.-, 3.1.-.-	P04585, P0A7Y4	P04585:, Gag-Pol polyprotein, P0A7Y4:, Ribonuclease HI	0.225835	M0163	124	2.39	0.77883	0.347	1.1e-26	1.48074
993	4c5c_0	4C5C	A	MG	MG			1313	1314			TRUE	data	X-RAY DIFFRACTION	1.4	2013-09-10	LIGASE	D-ALANINE--D-ALANINE LIGASE	6.3.2.4	P07862	D-alanine--D-alanine ligase B	0.689642	M0310	297	1.96	0.9075	0.323	6.6e-41	3.69559
994	5umf_0	5UMF	A	ZN				301				TRUE	data	X-RAY DIFFRACTION	1.4	2017-01-27	ISOMERASE	Ribulose-phosphate 3-epimerase	5.1.3.1	B4RLV9	Ribulose-phosphate 3-epimerase	0.283515	M0270	215	1.37	0.91504	0.433	4.2e-47	2.00883
995	5xev_0	5XEV	A	ZN	ZN			501	502			TRUE	data	X-RAY DIFFRACTION	1.4	2017-04-06	HYDROLASE	Xaa-Pro dipeptidase,Peptidase-related protein	3.4.13.9	Q9RX37		0.468362	M0379	343	5.92	0.56207	0.178	4.9e-08	0.313209
996	6f7u_0	6F7U	A	MG				302				TRUE	data	X-RAY DIFFRACTION	1.4	2017-12-12	TRANSFERASE	Adenylate kinase	2.7.4.3	P69441	Adenylate kinase	2.28295	M0290	195	3.74	0.71415	0.426	9.8e-57	3.96299
997	2ctc_0	2CTC	A	ZN				308				TRUE	data	X-RAY DIFFRACTION	1.4	1993-04-02	HYDROLASE(C-TERMINAL PEPTIDASE)	CARBOXYPEPTIDASE A	3.4.17.1	P00730	Carboxypeptidase A1	0.264783	M0171	307	0.19	0.99916	0.993	1.1e-209	1.89513
998	5b7e_1	5B7E	A	CU				702				TRUE	data	X-RAY DIFFRACTION	1.42	2016-06-07	OXIDOREDUCTASE	Blue copper oxidase CueO		P36649	Blue copper oxidase CueO	0.792778	M0390	397	2.86	0.75995	0.194	5.8e-07	1.92294
999	1gvf_0	1GVF	A	ZN				288				TRUE	data	X-RAY DIFFRACTION	1.45	2002-02-11	LYASE	TAGATOSE-BISPHOSPHATE ALDOLASE AGAY	4.1.2.40	P0AB74	D-tagatose-1,6-bisphosphate aldolase subunit KbaY	0.198305	M0052	270	1.68	0.92727	0.241	2.2e-10	1.57623
1000	1qh5_0	1QH5	A	ZN	ZN			261	262			TRUE	data	X-RAY DIFFRACTION	1.45	1999-05-11	HYDROLASE	PROTEIN (HYDROXYACYLGLUTATHIONE HYDROLASE)	3.1.2.6	Q16775	Hydroxyacylglutathione hydrolase, mitochondrial	0.455475	M0157	260	0	1	1	1.7e-180	2.08149
1001	1x54_0	1X54	A	MG				2000				TRUE	data	X-RAY DIFFRACTION	1.45	2005-05-15	LIGASE	Asparaginyl-tRNA synthetase	6.1.1.22	O57980	Asparagine--tRNA ligase	2.15363	M0404	432	2.16	0.93054	0.306	1.4e-48	2.12276
1002	5cdv_0	5CDV	A	MN				401				TRUE	data	X-RAY DIFFRACTION	1.45	2015-07-05	HYDROLASE	Proline dipeptidase		Q9RUY4		0.374732	M0917	208	2.18	0.54734	0.264	7.1e-10	0.97
1003	5eqv_0	5EQV	A	FE	FE			401	402			TRUE	data	X-RAY DIFFRACTION	1.45	2015-11-13	HYDROLASE	bifunctional 2',3'-cyclic nucleotide 2'-phosphodiesterase/3'-nucleotidase periplasmic precursor protein	3.1.4.16	A0A384LMS9		0.719662	M0611	305	2.54	0.82586	0.233	1.4e-13	1.28273
1004	2wzb_0	2WZB	A	MG				1417				TRUE	data	X-RAY DIFFRACTION	1.47	2009-11-27	TRANSFERASE	PHOSPHOGLYCERATE KINASE 1	2.7.2.3	P00558	Phosphoglycerate kinase 1	1.34937	M0040	397	1.73	0.93866	0.458	1.6e-98	3.54586
1005	4jr7_0	4JR7	A	MG				402				TRUE	data	X-RAY DIFFRACTION	1.48	2013-03-21	TRANSFERASE	Casein kinase II subunit alpha	2.7.11.1	P15790	Casein kinase II subunit alpha	0.819056	M0757	268	3.1	0.64889	0.209	1.1e-08	2.02203
1006	5esr_5	5ESR	A	CO				406				TRUE	data	X-RAY DIFFRACTION	1.48	2015-11-17	HYDROLASE	Haloalkane dehalogenase	3.8.1.5	Q9A919	Haloalkane dehalogenase	2.14124	M0467	276	2.24	0.83254	0.268	1.4e-22	2.30115
1007	5m4g_0	5M4G	A	MN	MN			499	500			TRUE	data	X-RAY DIFFRACTION	1.48	2016-10-18	HYDROLASE	Xaa-Pro dipeptidase	3.4.13.9	P12955	Xaa-Pro dipeptidase	0.184996	M0379	421	2.5	0.81246	0.352	1.6e-55	2.06809
1008	1cip_0	1CIP	A	MG				356				TRUE	data	X-RAY DIFFRACTION	1.5	1999-04-05	HYDROLASE	PROTEIN (GUANINE NUCLEOTIDE-BINDING PROTEIN ALPHA-1 SUBUNIT)		P10824	Guanine nucleotide-binding protein G(i) subunit alpha-1	2.29357	M0533	315	0.25	0.99535	0.997	5e-213	3.94128
1009	4gy1_0	4GY1	A	ZN				403				TRUE	data	X-RAY DIFFRACTION	1.5	2012-09-05	HYDROLASE	arylesterase variant of phosphotriesterase	3.1.8.1	P0A434	Parathion hydrolase	0.261566	M0159	330	0.8	0.98931	0.924	2.6e-203	1.5617
1010	4lrt_0	4LRT	A	MG				403				TRUE	data	X-RAY DIFFRACTION	1.5	2013-07-20	Lyase/OXIDOREDUCTASE	4-hydroxy-2-oxovalerate aldolase	4.1.3.39	D1A3K8	4-hydroxy-2-oxovalerate aldolase	0.410981	M0652	334	0.82	0.98611	0.506	2.6e-104	2.02894
1011	4pca_0	4PCA	A	MN				301				TRUE	data	X-RAY DIFFRACTION	1.5	2014-04-14	TRANSFERASE	O-methyltransferase family protein		S6G476		0.669259	M0915	180	2.36	0.74728	0.228	1.1e-11	1.89792
1012	4qtd_0	4QTD	A	MG				426				TRUE	data	X-RAY DIFFRACTION	1.5	2014-07-07	Transferase/transferase inhibitor	Mitogen-activated protein kinase 8	2.7.11.24	P45983	Mitogen-activated protein kinase 8	2.42362	M0756	267	3.09	0.65625	0.213	1.3e-12	4.51874
1013	4uhq_0	4UHQ	A	NI				1778				TRUE	data	X-RAY DIFFRACTION	1.5	2015-03-25	HYDROLASE	LARGE COMPONENT OF PYOCIN AP41		Q51502		0.739749	M0838	119	1.05	0.85966	0.445	4.7e-32	1.8565
1014	5vpu_0	5VPU	A	MN	MN			601	602			TRUE	data	X-RAY DIFFRACTION	1.5	2017-05-05	ISOMERASE	2,3-bisphosphoglycerate-independent phosphoglycerate mutase	5.4.2.12	A0A059ZPG7	2,3-bisphosphoglycerate-independent phosphoglycerate mutase	0.427076	M0738	502	1.21	0.96639	0.492	2e-150	1.82948
1015	2apc_0	2APC	A	MN				448				TRUE	data	X-RAY DIFFRACTION	1.5	2005-08-16	TRANSFERASE	Alpha-1,3-mannosyl-glycoprotein 2-beta-N-acetylglucosaminyltransferase	2.4.1.101	P27115	Alpha-1,3-mannosyl-glycoprotein 2-beta-N-acetylglucosaminyltransferase	1.63766	M0770	342	0.24	0.9987	1	6.7e-243	2.08725
1016	3rhg_0	3RHG	A	ZN	ZN			367	368			TRUE	data	X-RAY DIFFRACTION	1.53	2011-04-11	HYDROLASE	Putative phophotriesterase		B4EXV8		0.354194	M0159	309	2.55	0.78684	0.259	6.9e-20	1.76411
1017	2w5a_0	2W5A	A	MG				1281				TRUE	data	X-RAY DIFFRACTION	1.55	2008-12-08	TRANSFERASE	SERINE/THREONINE-PROTEIN KINASE NEK2	2.7.11.1	P51955	Serine/threonine-protein kinase Nek2	2.04899	M0246	255	3.14	0.81785	0.184	8.7e-11	3.81846
1018	4qmu_0	4QMU	A	MG				402				TRUE	data	X-RAY DIFFRACTION	1.55	2014-06-16	Transferase/transferase inhibitor	SERINE/THREONINE-PROTEIN KINASE 24	2.7.11.1	Q9Y6E0	Serine/threonine-protein kinase 24	0.141707	M0246	266	2.43	0.83341	0.237	1.6e-20	2.01735
1019	4u6j_0	4U6J	A	CO	CO			401	402			TRUE	data	X-RAY DIFFRACTION	1.56	2014-07-29	HYDROLASE	Methionine aminopeptidase 1	3.4.11.18	P53582	Methionine aminopeptidase 1	0.145779	M0917	229	1.49	0.71943	0.271	2.1e-13	1.33757
1020	3aam_0	3AAM	A	MN				271				TRUE	data	X-RAY DIFFRACTION	1.58	2009-11-20	HYDROLASE	Endonuclease IV	3.1.21.2	Q5SK18		0.538506	M0011	260	1.65	0.9052	0.342	1.4e-34	1.70179
1021	1juh_3	1JUH	D	CU				404				TRUE	data	X-RAY DIFFRACTION	1.6	2001-08-24	OXIDOREDUCTASE	quercetin 2,3-dioxygenase	1.13.11.24	Q7SIC2	Quercetin 2,3-dioxygenase	0.574688	M0743	330	0.35	0.99738	1	7.8e-239	1.86277
1022	2gui_0	2GUI	A	MN	MN			3000	3001			TRUE	data	X-RAY DIFFRACTION	1.6	2006-04-30	TRANSFERASE	DNA polymerase III epsilon subunit	2.7.7.7	P03007	DNA polymerase III subunit epsilon	1.42787	M0754	174	0.2	0.98702	1	3.6e-122	1.98562
1023	3dmo_0	3DMO	A	ZN				131				TRUE	data	X-RAY DIFFRACTION	1.6	2008-07-01	HYDROLASE	Cytidine deaminase	3.5.4.5	Q3JJN0	Cytidine deaminase	0.229002	M0097	120	1.71	0.82187	0.333	1.9e-08	1.91578
1024	3nvw_5	3NVW	L	MOS				1328				TRUE	data	X-RAY DIFFRACTION	1.6	2010-07-08	OXIDOREDUCTASE	Xanthine dehydrogenase/oxidase	1.17.1.4, 1.17.3.2	P80457	Xanthine dehydrogenase/oxidase	1.14944	M0107	719	2.46	0.90851	0.223	1.2e-25	3.06871
1025	3pnz_0	3PNZ	A	ZN	ZN			333	334			TRUE	data	X-RAY DIFFRACTION	1.6	2010-11-20	HYDROLASE	Phosphotriesterase family protein		Q4EFN5		0.366424	M0159	300	2.59	0.84072	0.273	3.5e-17	1.87446
1026	4awy_0	4AWY	B	ZN	ZN			3228	3229			TRUE	data	X-RAY DIFFRACTION	1.6	2012-06-06	HYDROLASE	METALLO-BETA-LACTAMASE AIM-1		B5DCA0		0.261688	M0258	254	2.01	0.87258	0.37	6.6e-49	1.58032
1027	6f3m_0	6F3M	A	ZN				506				TRUE	data	X-RAY DIFFRACTION	1.6	2017-11-28	HYDROLASE	Adenosylhomocysteinase	3.3.1.1	Q9I685	Adenosylhomocysteinase	0.114004	M0090	422	3.03	0.80977	0.528	2.2e-151	3.28305
1028	1h2b_0	1H2B	A	ZN				1362				TRUE	data	X-RAY DIFFRACTION	1.62	2002-08-02	OXIDOREDUCTASE	ALCOHOL DEHYDROGENASE	1.1.1.1	Q9Y9P9		0.469762	M0500	331	2.3	0.87906	0.239	4.5e-17	2.29928
1029	3neh_0	3NEH	A	ZN	ZN			320	321			TRUE	data	X-RAY DIFFRACTION	1.64	2010-06-08	LYASE	Renal dipeptidase family protein	4.99.1.1	Q71WW4		0.343066	M0168	307	1.6	0.94759	0.264	4.2e-29	1.64773
1030	1kol_0	1KOL	A	ZN				1001				TRUE	data	X-RAY DIFFRACTION	1.65	2001-12-21	OXIDOREDUCTASE	formaldehyde dehydrogenase	1.2.1.46	P46154	Glutathione-independent formaldehyde dehydrogenase	0.128144	M0464	347	3.1	0.77407	0.222	3.3e-14	2.24933
1031	3zk4_2	3ZK4	C	FE	MN			800	801			TRUE	data	X-RAY DIFFRACTION	1.65	2013-01-21	OXIDOREDUCTASE	DIPHOSPHONUCLEOTIDE PHOSPHATASE 1	3.1.3.2	Q8VX11	Purple acid phosphatase	0.197857	M0043	393	2.63	0.64652	0.219	2.6e-15	1.97256
1032	4z1d_1	4Z1D	B	ZN				301				TRUE	data	X-RAY DIFFRACTION	1.65	2015-03-27	TRANSFERASE	2-dehydro-3-deoxyphosphooctonate aldolase	2.5.1.55	P56060	2-dehydro-3-deoxyphosphooctonate aldolase	1.22865	M0614	242	1.99	0.87795	0.459	1.7e-57	2.86742
1033	2wt9_0	2WT9	A	ZN				1212				TRUE	data	X-RAY DIFFRACTION	1.65	2009-09-15	HYDROLASE	NICOTINAMIDASE	3.5.1.19	B0VA03		0.303728	M0716	175	1.45	0.80321	0.423	1.6e-32	1.88778
1034	4giu_0	4GIU	A	MG	MG			402	403			TRUE	data	X-RAY DIFFRACTION	1.67	2012-08-09	TRANSFERASE/TRANSFERASE INHIBITOR	Anthranilate phosphoribosyltransferase	2.4.2.18	P9WFX5	Anthranilate phosphoribosyltransferase	0.808523	M0091	299	2.71	0.76305	0.194	7.3e-07	4.05437
1035	1bf6_0	1BF6	A	ZN	ZN			1	293			TRUE	data	X-RAY DIFFRACTION	1.7	1998-05-27	PHOSPHOTRIESTERASE	PHOSPHOTRIESTERASE HOMOLOGY PROTEIN		P45548	Phosphotriesterase homology protein	0.292606	M0159	284	2.45	0.90066	0.292	1.5e-26	1.94077
1036	1nvm_0	1NVM	A	MN				3504				TRUE	data	X-RAY DIFFRACTION	1.7	2003-02-04	LYASE/OXIDOREDUCTASE	4-hydroxy-2-oxovalerate aldolase	4.1.3.-	P51016	4-hydroxy-2-oxovalerate aldolase	0.548114	M0652	340	0	1	1	1.9e-228	2.21639
1037	1wxi_0	1WXI	A	MG	MG			600	700			TRUE	data	X-RAY DIFFRACTION	1.7	2005-01-23	LIGASE	NH(3)-dependent NAD(+) synthetase	6.3.1.5	P18843	NH(3)-dependent NAD(+) synthetase	1.0629	M0200	257	0.87	0.96596	0.533	2.3e-87	2.12123
1038	2eg4_0	2EG4	A	ZN				301				TRUE	data	X-RAY DIFFRACTION	1.7	2007-02-27	TRANSFERASE	Probable thiosulfate sulfurtransferase	2.8.1.-	Q5SHV8		0.159816	M0505	224	2.85	0.8147	0.281	1.1e-12	2.27341
1039	2icj_0	2ICJ	A	MG				400				TRUE	data	X-RAY DIFFRACTION	1.7	2006-09-12	ISOMERASE	Isopentenyl-diphosphate delta isomerase	5.3.3.2	Q13907	Isopentenyl-diphosphate Delta-isomerase 1	0.168701	M0190	174	2.23	0.70802	0.259	1.4e-09	1.39574
1040	2oem_0	2OEM	A	MG				911				TRUE	data	X-RAY DIFFRACTION	1.7	2006-12-30	ISOMERASE	2,3-diketo-5-methylthiopentyl-1-phosphate enolase	5.3.2.-	Q5L1E2	2,3-diketo-5-methylthiopentyl-1-phosphate enolase	0.360292	M0797	369	2.41	0.82241	0.238	1.6e-10	2.44814
1041	2ohh_1	2OHH	B	FE	FE			1501	1502			TRUE	data	X-RAY DIFFRACTION	1.7	2007-01-10	OXIDOREDUCTASE	Type A flavoprotein fprA	1.-.-.-	Q50497	Type A flavoprotein FprA	0.543209	M0497	391	1.56	0.93146	0.409	1.4e-98	1.95172
1042	3ive_0	3IVE	A	MN	FE			601	602			TRUE	data	X-RAY DIFFRACTION	1.7	2009-08-31	HYDROLASE	Nucleotidase		A0A0H2VD83		0.424602	M0611	387	5.03	0.6438	0.194	1.4e-22	1.78701
1043	3zds_10	3ZDS	K	FE				2000				TRUE	data	X-RAY DIFFRACTION	1.7	2012-11-30	OXIDOREDUCTASE	HOMOGENTISATE 1,2-DIOXYGENASE	1.13.11.5	Q88E47	Homogentisate 1,2-dioxygenase	0.65167	M0547	406	1.29	0.93181	0.525	2.2e-135	2.02714
1044	3zfk_0	3ZFK	A	ZN				401				TRUE	data	X-RAY DIFFRACTION	1.7	2012-12-11	HYDROLASE	COLICIN-E7	3.1.-.-	Q47112	Colicin-E7	0.403282	M0791	124	0.62	0.97855	0.685	2.9e-53	1.89082
1045	4g9b_0	4G9B	A	MG				301				TRUE	data	X-RAY DIFFRACTION	1.7	2012-07-23	ISOMERASE	Beta-phosphoglucomutase	5.4.2.6	P77366	Beta-phosphoglucomutase	0.316109	M0206	208	3.26	0.75149	0.385	2.2e-49	1.06888
1047	5lm8_1	5LM8	A	CU				604				TRUE	data	X-RAY DIFFRACTION	1.7	2016-07-29	OXIDOREDUCTASE	'Multicopper oxidase	1.10.3.2	A2QS62		0.145031	M0390	474	2.06	0.82288	0.293	2.5e-52	1.95082
1048	5lm8_0	5LM8	A	CU	CU	CU		601	602	603		TRUE	data	X-RAY DIFFRACTION	1.7	2016-07-29	OXIDOREDUCTASE	'Multicopper oxidase	1.10.3.2	A2QS62		0.197574	M0390	474	2.06	0.82288	0.293	2.5e-52	1.84003
1049	5nde_1	5NDE	A	ZN	ZN			402	403			TRUE	data	X-RAY DIFFRACTION	1.7	2017-03-08	HYDROLASE	Beta-lactamase IMP-1	3.5.2.6	Q8G9Q0		0.548814	M0016	210	1.85	0.79583	0.281	3.1e-20	2.09509
1050	5xm3_0	5XM3	A	MG				702				TRUE	data	X-RAY DIFFRACTION	1.7	2017-05-12	OXIDOREDUCTASE	Glucose dehydrogenase		A3FJ48		2.00108	M0099	571	0.94	0.94896	0.643	8.7e-258	2.51273
1051	4ygr_0	4YGR	A	MG				303				TRUE	data	X-RAY DIFFRACTION	1.7	2015-02-26	HYDROLASE	Hydrolase		B6YTD6		0.121934	M0206	191	3.75	0.69817	0.215	6.3e-08	1.30088
1052	1stg_0	1STG	A	CO				150				TRUE	data	X-RAY DIFFRACTION	1.7	1994-10-27	HYDROLASE(PHOSPHORIC DIESTER)	STAPHYLOCOCCAL NUCLEASE	3.1.31.1	P00644	Thermonuclease	2.18406	M0165	136	0.65	0.97866	0.993	2.1e-94	2.62248
1053	3zfd_0	3ZFD	A	MG				500				TRUE	data	X-RAY DIFFRACTION	1.71	2012-12-11	HYDROLASE	CHROMOSOME-ASSOCIATED KINESIN KIF4	3.6.4.4	P33174	Chromosome-associated kinesin KIF4	0.706222	M0779	326	2.62	0.88008	0.429	8.5e-76	2.55895
1054	5gul_0	5GUL	A	MG				303				TRUE	data	X-RAY DIFFRACTION	1.73	2016-08-29	BIOSYNTHETIC PROTEIN	Cyclolavandulyl diphosphate synthase		X5IYJ5		0.175368	M0543	198	2.28	0.80408	0.177	5.3e-07	1.52584
1055	4uej_1	4UEJ	A	ZN				1348				TRUE	data	X-RAY DIFFRACTION	1.74	2014-12-18	OXIDOREDUCTASE	GALACTITOL-1-PHOSPHATE 5-DEHYDROGENASE	1.1.1.251	P0A9S3	Galactitol 1-phosphate 5-dehydrogenase	1.02714	M0256	336	2.59	0.86367	0.217	1.7e-15	1.7138
1056	1gp6_0	1GP6	A	FE2				390				TRUE	data	X-RAY DIFFRACTION	1.75	2001-10-30	OXIDOREDUCTASE	LEUCOANTHOCYANIDIN DIOXYGENASE	1.14.11.19	Q96323	Leucoanthocyanidin dioxygenase	0.349213	M0145	295	3.4	0.71799	0.197	3.1e-07	2.3568
1057	1tmx_0	1TMX	A	FE				861				TRUE	data	X-RAY DIFFRACTION	1.75	2004-06-11	OXIDOREDUCTASE	hydroxyquinol 1,2-dioxygenase	1.13.11.37	Q5PXQ6	Hydroxyquinol 1,2-dioxygenase	0.602476	M0936	170	3.89	0.4812	0.271	4.4e-09	1.38025
1058	2woq_2	2WOQ	A	MG				1336				TRUE	data	X-RAY DIFFRACTION	1.75	2009-07-27	LYASE/ANTIBIOTIC	DELTA-AMINOLEVULINIC ACID DEHYDRATASE	4.2.1.24	Q59643	Delta-aminolevulinic acid dehydratase	0.182291	M0230	327	1.2	0.98272	0.994	3.2e-221	4.05809
1059	2z1a_0	2Z1A	A	ZN	ZN			5647	5648			TRUE	data	X-RAY DIFFRACTION	1.75	2007-05-08	HYDROLASE	5'-nucleotidase	3.1.3.5	Q5SIP1		0.210297	M0611	381	5.05	0.62142	0.226	3.9e-46	1.97876
1060	5nh6_3	5NH6	D	MG				501				TRUE	data	X-RAY DIFFRACTION	1.75	2017-03-21	ISOMERASE	Xylose isomerase	5.3.1.5	Q9P8C9	Xylose isomerase	0.42983	M0308	377	2.49	0.79972	0.21	5e-23	1.67812
1061	1eyz_2	1EYZ	B	MG	MG			401	402			TRUE	data	X-RAY DIFFRACTION	1.75	2000-05-09	TRANSFERASE	PHOSPHORIBOSYLGLYCINAMIDE FORMYLTRANSFERASE 2	2.1.2.-	P33221	Formate-dependent phosphoribosylglycinamide formyltransferase	0.0715157	M0665	389	0.52	0.9947	1	5.4e-258	1.63759
1062	2qvh_1	2QVH	B	MG				400				TRUE	data	X-RAY DIFFRACTION	1.76	2007-08-08	LYASE	O-succinylbenzoate-CoA synthase		Q47Q21	o-succinylbenzoate synthase	0.514994	M0689	274	3.52	0.73345	0.241	4.4e-09	1.25371
1063	4kfj_1	4KFJ	A	MG				206				TRUE	data	X-RAY DIFFRACTION	1.76	2013-04-26	OXIDOREDUCTASE/OXIDOREDUCTASE INHIBITOR	Dihydrofolate reductase	1.5.1.3	P00374	Dihydrofolate reductase	1.05351	M0490	182	0.91	0.95315	1	2.5e-125	4.99013
1064	2e8a_0	2E8A	A	MG				501				TRUE	data	X-RAY DIFFRACTION	1.77	2007-01-19	HYDROLASE	Heat shock 70kDa protein 1A		P0DMV8	Heat shock 70 kDa protein 1A	0.237392	M0656	378	0.44	0.99096	0.884	3.6e-227	2.80551
1065	1vlj_0	1VLJ	A	FE				400				TRUE	data	X-RAY DIFFRACTION	1.78	2004-07-28	OXIDOREDUCTASE	NADH-dependent butanol dehydrogenase	1.1.1.-	Q9WZS7		0.217764	M0312	334	3.28	0.71646	0.219	5.5e-09	1.30671
1066	4z13_0	4Z13	A	CU	CU			601	602			TRUE	data	X-RAY DIFFRACTION	1.78	2015-03-26	OXIDOREDUCTASE	Aurone synthase		A0A075DN54		0.298524	M0125	336	1.24	0.64747	0.497	7.7e-109	1.97365
1067	2z94_0	2Z94	A	ZN				901				TRUE	data	X-RAY DIFFRACTION	1.78	2007-09-17	HYDROLASE	Replicase polyprotein 1ab	3.4.22.-	P0C6X7	Replicase polyprotein 1ab	0.352437	M0830	298	0.85	0.95839	1	4.9e-216	1.69402
1068	1lfw_0	1LFW	A	ZN	ZN			1001	1002			TRUE	data	X-RAY DIFFRACTION	1.8	2002-04-12	HYDROLASE	pepV	3.4.13.3	P45494	Beta-Ala-Xaa dipeptidase	0.299298	M0447	343	4.87	0.57739	0.184	6.8e-07	0.921737
1069	1m0w_1	1M0W	B	MG	MG			1502	1503			TRUE	data	X-RAY DIFFRACTION	1.8	2002-06-14	LIGASE	glutathione synthetase	6.3.2.3	Q08220	Glutathione synthetase	2.21237	M0498	453	2.14	0.89222	0.358	9.1e-75	1.93062
1070	1m38_2	1M38	B	CO	CO			401	402			TRUE	data	X-RAY DIFFRACTION	1.8	2002-06-27	HYDROLASE	INORGANIC PYROPHOSPHATASE	3.6.1.1	P00817	Inorganic pyrophosphatase	1.00729	M0916	282	0.5	0.99361	0.996	2.6e-195	2.08511
1071	1nul_0	1NUL	A	MG				502				TRUE	data	X-RAY DIFFRACTION	1.8	1996-10-15	PHOSPHORIBOSYLTRANSFERASE	XANTHINE-GUANINE PHOSPHORIBOSYLTRANSFERASE	2.4.2.22	P0A9M5	Xanthine phosphoribosyltransferase	1.73842	M0391	140	0.74	0.96661	0.993	1.3e-101	2.48634
1072	1rm8_0	1RM8	A	ZN				500				TRUE	data	X-RAY DIFFRACTION	1.8	2003-11-27	HYDROLASE	Matrix metalloproteinase-16	3.4.24.-	P51512	Matrix metalloproteinase-16	0.208468	M0591	158	1.33	0.887	0.506	7.5e-44	2.11426
1073	1s4i_2	1S4I	A	ZN				501				TRUE	data	X-RAY DIFFRACTION	1.8	2004-01-16	OXIDOREDUCTASE	superoxide dismutase-like protein yojM	1.15.1.1	O31851	Superoxide dismutase-like protein YojM	0.846254	M0138	143	2.55	0.82082	0.259	1.2e-07	1.94188
1074	2a5d_0	2A5D	A	MG				1231				TRUE	data	X-RAY DIFFRACTION	1.8	2005-06-30	PROTEIN TRANSPORT/TRANSFERASE	ADP-ribosylation factor 6		P62330	ADP-ribosylation factor 6	0.605942	M0533	163	2.06	0.8714	0.301	5.8e-09	4.12245
1075	2bur_0	2BUR	B	FE				600				TRUE	data	X-RAY DIFFRACTION	1.8	2005-06-17	OXIDOREDUCTASE	PROTOCATECHUATE 3,4-DIOXYGENASE BETA CHAIN	1.13.11.3	P20372	Protocatechuate 3,4-dioxygenase beta chain	0.367894	M0936	230	1.12	0.94197	0.574	3.5e-89	1.70816
1076	2eo4_0	2EO4	A	ZN				201				TRUE	data	X-RAY DIFFRACTION	1.8	2007-03-29	HYDROLASE	150aa long hypothetical histidine triad nucleotide-binding protein		Q96YM2		0.510722	M0101	124	2.23	0.72295	0.234	5.3e-09	2.62139
1077	2hhp_0	2HHP	A	MG				533				TRUE	data	X-RAY DIFFRACTION	1.8	2006-06-28	TRANSFERASE	Poly(A) polymerase	2.7.7.19	P29468	Poly(A) polymerase	1.56038	M0796	492	1.92	0.91954	0.992	0	3.93017
1078	3a9i_0	3A9I	A	CO				377				TRUE	data	X-RAY DIFFRACTION	1.8	2009-10-28	TRANSFERASE/TRANSFERASE INHIBITOR	Homocitrate synthase	2.3.3.14	O87198	Homocitrate synthase	0.43586	M0652	255	2.3	0.6768	0.216	3.6e-08	1.59906
1079	3d47_0	3D47	A	MG				501				TRUE	data	X-RAY DIFFRACTION	1.8	2008-05-14	LYASE	Putative galactonate dehydratase		Q8ZNF9	L-rhamnonate dehydratase	0.336001	M0961	346	2.36	0.78678	0.202	1.8e-08	2.11282
1080	3rmu_3	3RMU	D	CO				4				TRUE	data	X-RAY DIFFRACTION	1.8	2011-04-21	ISOMERASE	Methylmalonyl-CoA epimerase, mitochondrial	5.1.99.1	Q96PE7	Methylmalonyl-CoA epimerase, mitochondrial	0.530092	M0033	133	1.98	0.85353	0.316	9.7e-17	2.27572
1081	4lsb_0	4LSB	A	MG				501				TRUE	data	X-RAY DIFFRACTION	1.8	2013-07-22	LYASE	lyase/mutase		B4EFV2		2.99679	M0182	268	2.2	0.87952	0.28	1.4e-14	2.54364
1082	4qdi_0	4QDI	A	MG				503				TRUE	data	X-RAY DIFFRACTION	1.8	2014-05-13	LIGASE	UDP-N-acetylmuramoyl-tripeptide--D-alanyl-D-alanine ligase	6.3.2.10	A0A0J9X1Z8	UDP-N-acetylmuramoyl-tripeptide--D-alanyl-D-alanine ligase	0.827242	M0876	385	3.81	0.71236	0.179	8.3e-10	1.37084
1083	4r85_1	4R85	B	FE2				502				TRUE	data	X-RAY DIFFRACTION	1.8	2014-08-29	HYDROLASE	Cytosine deaminase	3.5.4.1	A0A0E1CHI1		0.261513	M0710	411	0.82	0.98586	0.569	4.7e-153	1.7398
1084	5lc8_0	5LC8	A	FE2				701				TRUE	data	X-RAY DIFFRACTION	1.8	2016-06-20	OXIDOREDUCTASE	Arachidonate 15-lipoxygenase	1.13.11.12, 1.13.11.13	Q8RNT4	Linoleate 9/13-lipoxygenase	0.261247	M0583	572	3.37	0.79816	0.259	3.1e-31	1.80757
1085	3rex_0	3REX	A	MG				296				TRUE	data	X-RAY DIFFRACTION	1.8	2011-04-05	LIGASE	AsnS-like asparaginyl-tRNA synthetase related protein		Q9V228		2.26376	M0404	281	2.33	0.85747	0.221	4.3e-09	3.23234
1086	5flh_0	5FLH	A	NI				500				TRUE	data	X-RAY DIFFRACTION	1.8	2015-10-26	OXIDOREDUCTASE	QUERCETINASE QUED		A2VA43		0.43709	M0743	166	2.42	0.77392	0.235	1.3e-11	1.93083
1087	5l43_0	5L43	A	ZN				1001				TRUE	data	X-RAY DIFFRACTION	1.8	2016-05-24	HYDROLASE	K-26 dipeptidyl carboxypeptidase		A0A1L1QK30		0.226612	M0638	631	3.85	0.83357	0.242	4.2e-61	0.872067
1088	2vg3_0	2VG3	A	MG				1297				TRUE	data	X-RAY DIFFRACTION	1.8	2007-11-08	TRANSFERASE	UNDECAPRENYL PYROPHOSPHATE SYNTHETASE	2.5.1.31	P9WFF7	Decaprenyl diphosphate synthase	1.53957	M0543	217	1.7	0.71818	0.364	1.2e-53	1.76692
1089	4i94_0	4I94	A	MG				402				TRUE	data	X-RAY DIFFRACTION	1.8	2012-12-04	TRANSFERASE	Probable serine/threonine-protein kinase At5g41260	2.7.11.1	Q9FHD7	Serine/threonine-protein kinase BSK8	1.94288	M0246	246	3.69	0.6826	0.211	5.2e-10	4.91061
1090	1f5s_0	1F5S	A	MG				221				TRUE	data	X-RAY DIFFRACTION	1.8	2000-06-15	HYDROLASE	PHOSPHOSERINE PHOSPHATASE (PSP)	3.1.3.3	Q58989	Phosphoserine phosphatase	0.37027	M0727	209	0.46	0.98842	1	2.5e-127	2.17433
1091	2a21_1	2A21	B	ZN				2270				TRUE	data	X-RAY DIFFRACTION	1.8	2005-06-21	TRANSFERASE	2-dehydro-3-deoxyphosphooctonate aldolase	2.5.1.55	O66496	2-dehydro-3-deoxyphosphooctonate aldolase	0.0902275	M0614	248	1.81	0.91072	0.468	6.1e-72	1.7354
1092	4i75_0	4I75	A	NI				402				TRUE	data	X-RAY DIFFRACTION	1.8	2012-11-30	HYDROLASE	Inosine-adenosine-guanosine-nucleoside hydrolase	3.2.2.1	Q57ZL6		2.15551	M0039	297	2.09	0.85217	0.212	8.5e-08	4.19906
1093	2hh5_0	2HH5	B	ZN				601				TRUE	data	X-RAY DIFFRACTION	1.8	2006-06-27	HYDROLASE	Cathepsin S	3.4.22.27	P25774	Cathepsin S	0.302599	M0953	209	1.57	0.90412	0.306	1e-22	2.3575
1094	4gfs_2	4GFS	B	NI				301				TRUE	data	X-RAY DIFFRACTION	1.8	2012-08-03	LYASE	3-dehydroquinate dehydratase	4.2.1.10	P58687	3-dehydroquinate dehydratase	1.7487	M0054	249	0.89	0.98095	0.771	1.4e-124	2.17846
1095	1y9a_3	1Y9A	C	ZN				2000				TRUE	data	X-RAY DIFFRACTION	1.81	2004-12-15	OXIDOREDUCTASE	NADP-dependent alcohol dehydrogenase	1.1.1.2	P35630	NADP-dependent isopropanol dehydrogenase	0.748092	M0256	341	2.44	0.86229	0.22	8.1e-12	1.82036
1096	3lw6_0	3LW6	A	MN				314				TRUE	data	X-RAY DIFFRACTION	1.81	2010-02-23	TRANSFERASE	Beta-4-galactosyltransferase 7	2.4.1.-, 2.4.1.133	Q9VBZ9		0.937491	M0570	208	2.44	0.78751	0.327	3e-57	1.81673
1097	5t40_0	5T40	A	MG				403				TRUE	data	X-RAY DIFFRACTION	1.81	2016-08-27	HYDROLASE	Nuclease EXOG, mitochondrial	3.1.30.-	Q9Y2C4	Nuclease EXOG, mitochondrial	2.70091	M0042	213	2.42	0.64563	0.254	5.3e-12	2.66584
1098	1uze_0	1UZE	A	ZN				701				TRUE	data	X-RAY DIFFRACTION	1.82	2004-03-11	METALLOPROTEASE	ANGIOTENSIN CONVERTING ENZYME		P12821	Angiotensin-converting enzyme	0.227873	M0170	574	0.17	0.9996	1	0	1.82847
1099	1v84_0	1V84	A	MN				501				TRUE	data	X-RAY DIFFRACTION	1.82	2003-12-27	TRANSFERASE	Galactosylgalactosylxylosylprotein 3-beta-glucuronosyltransferase 1	2.4.1.135	Q9P2W7	Galactosylgalactosylxylosylprotein 3-beta-glucuronosyltransferase 1	2.41341	M0801	236	1.3	0.93024	0.593	1.7e-76	1.77102
1100	5nx5_0	5NX5	A	MG				401				TRUE	data	X-RAY DIFFRACTION	1.82	2017-05-09	LIGASE	Pentalenene synthase	4.2.3.7	D5SL78	R-linalool synthase	0.980352	M0089	279	1.38	0.93037	0.362	8.2e-53	3.72294
1101	1z84_2	1Z84	B	ZN				605				TRUE	data	X-RAY DIFFRACTION	1.83	2005-03-29	STRUCTURAL GENOMICS, UNKNOWN FUNCTION	galactose-1-phosphate uridyl transferase-like protein		Q9FK51	ADP-glucose phosphorylase	0.488849	M0088	293	2.55	0.86848	0.246	8.8e-22	1.8381
1102	4cvc_3	4CVC	A	ZN				1612				TRUE	data	X-RAY DIFFRACTION	1.83	2014-03-25	OXIDOREDUCTASE	ALCOHOL DEHYDROGENASE	1.1.2.8	Q93RE9		1.72917	M0099	530	2.33	0.89045	0.243	1.1e-38	2.61866
1103	3cak_1	3CAK	B	CO	CO			1	2			TRUE	data	X-RAY DIFFRACTION	1.83	2008-02-20	HYDROLASE	Parathion hydrolase	3.1.8.1	P0A434	Parathion hydrolase	0.182738	M0159	330	0.67	0.99441	1	1.3e-217	1.72134
1104	3c4z_0	3C4Z	A	MG	MG			563	564			TRUE	data	X-RAY DIFFRACTION	1.84	2008-01-30	TRANSFERASE	Rhodopsin kinase	2.7.11.14	P28327	Rhodopsin kinase	1.14349	M0246	277	2.71	0.51639	0.199	7.4e-12	2.68419
1105	3fiu_0	3FIU	A	MG	MG			5001	5002			TRUE	data	X-RAY DIFFRACTION	1.85	2008-12-12	LIGASE	NH(3)-dependent NAD(+) synthetase	6.3.1.5	Q2A4B6		1.03435	M0200	236	1.78	0.92482	0.373	6.2e-36	1.86435
1106	3ucj_0	3UCJ	A	ZN				228				TRUE	data	X-RAY DIFFRACTION	1.85	2011-10-27	LYASE/LYASE INHIBITOR	Carbonic anhydrase	4.2.1.1	Q96554	Carbonic anhydrase	0.713137	M0517	206	2.19	0.83817	0.383	3.3e-47	1.60838
1107	4dl9_0	4DL9	A	ZN				401				TRUE	data	X-RAY DIFFRACTION	1.85	2012-02-06	OXIDOREDUCTASE	Alcohol dehydrogenase class III	1.1.1.1	D2Y3F4	S-(hydroxymethyl)glutathione dehydrogenase	0.521329	M0500	372	1.34	0.95569	0.503	2.6e-119	1.99404
1108	5keu_0	5KEU	A	MG				409				TRUE	data	X-RAY DIFFRACTION	1.85	2016-06-10	OXIDOREDUCTASE	Taurine dioxygenase		Q13IQ2		0.360235	M0129	246	1.3	0.87569	0.415	7.2e-53	1.88205
1109	5o9w_0	5O9W	A	NI				401				TRUE	data	X-RAY DIFFRACTION	1.85	2017-06-20	OXIDOREDUCTASE	Thebaine 6-O-demethylase	1.14.11.31	D4N500	Thebaine 6-O-demethylase	0.332791	M0685	326	2.16	0.85702	0.319	3e-53	2.41605
1110	2e0a_0	2E0A	A	MG				500				TRUE	data	X-RAY DIFFRACTION	1.86	2006-10-03	TRANSFERASE	Pyruvate dehydrogenase kinase isozyme 4	2.7.11.2	Q16654	[Pyruvate dehydrogenase (acetyl-transferring)] kinase isozyme 4, mitochondrial	1.9192	M0603	334	1.5	0.8983	0.683	3.8e-183	1.45138
1111	1lp4_0	1LP4	A	MG	MG			341	342			TRUE	data	X-RAY DIFFRACTION	1.86	2002-05-07	TRANSFERASE	Protein kinase CK2	2.7.1.37	P28523	Casein kinase II subunit alpha	1.07959	M0757	272	2.94	0.74011	0.21	7.3e-12	2.12365
1112	5hc8_0	5HC8	A	MG				401				TRUE	data	X-RAY DIFFRACTION	1.87	2016-01-04	TRANSFERASE	prenyltransference for protein		A0A140UHQ1	Alkyl transferase	0.212448	M0543	214	1.33	0.86644	0.355	1.2e-49	2.4696
1113	3no3_0	3NO3	A	MG				301				TRUE	data	X-RAY DIFFRACTION	1.89	2010-06-24	HYDROLASE	glycerophosphodiester phosphodiesterase		A6L916		0.177034	M0300	224	1.81	0.86994	0.317	2.7e-17	1.87558
1114	1ta9_0	1TA9	A	ZN				1502				TRUE	data	X-RAY DIFFRACTION	1.9	2004-05-19	OXIDOREDUCTASE	glycerol dehydrogenase	1.1.1.6	O13702	Glycerol dehydrogenase 1	0.193373	M0312	359	1.65	0.8865	0.393	1.2e-85	1.34317
1115	2hjp_0	2HJP	A	MG				292				TRUE	data	X-RAY DIFFRACTION	1.9	2006-06-30	HYDROLASE	Phosphonopyruvate hydrolase		Q84G06	Phosphonopyruvate hydrolase	2.61548	M0182	277	2.18	0.89723	0.292	1.9e-22	1.5727
1116	2jc4_0	2JC4	A	MG				1256				TRUE	data	X-RAY DIFFRACTION	1.9	2006-12-19	HYDROLASE	EXODEOXYRIBONUCLEASE III	3.1.11.2	Q9K100		2.08576	M0510	249	1.74	0.90986	0.313	4e-28	1.92216
1117	2q9u_0	2Q9U	A	FEO				701				TRUE	data	X-RAY DIFFRACTION	1.9	2007-06-14	OXIDOREDUCTASE	A-type flavoprotein		Q86QZ1		1.42603	M0497	394	1.6	0.92227	0.373	2.1e-77	1.73214
1118	3b8i_0	3B8I	A	MG				289				TRUE	data	X-RAY DIFFRACTION	1.9	2007-11-01	LYASE	PA4872 oxaloacetate decarboxylase	4.1.1.3	Q9HUU1	Oxaloacetate decarboxylase	0.652121	M0271	245	2.18	0.79138	0.261	4.1e-17	2.29316
1119	3kal_1	3KAL	B	MG	MG			502	503			TRUE	data	X-RAY DIFFRACTION	1.9	2009-10-19	LIGASE	homoglutathione synthetase	6.3.2.23	Q9M426	Glutathione synthetase	1.15623	M0498	458	1.6	0.94402	0.386	8e-93	1.81865
1120	3o0m_0	3O0M	A	ZN				151				TRUE	data	X-RAY DIFFRACTION	1.9	2010-07-19	HYDROLASE	HIT family protein		A0R291		0.120835	M0101	120	2.21	0.73427	0.258	8.5e-10	3.19321
1121	4wb7_0	4WB7	A	ZN	ZN			502	503			TRUE	data	X-RAY DIFFRACTION	1.9	2014-09-02	TRANSFERASE/TRANSFERASE inhibitor	DnaJ homolog subfamily B member 1,cAMP-dependent protein kinase catalytic subunit alpha	2.7.11.11	P17612, P25685	P17612:, cAMP-dependent protein kinase catalytic subunit alpha, P25685:, DnaJ homolog subfamily B member 1	1.78665	M0282	267	3.29	0.58589	0.251	2.7e-21	4.50517
1122	4y0e_0	4Y0E	A	FE				401				TRUE	data	X-RAY DIFFRACTION	1.9	2015-02-06	OXIDOREDUCTASE	Putative dioxygenase		B1MIR1		0.63675	M0129	260	1.94	0.81276	0.362	1.4e-42	2.02744
1123	5xd6_0	5XD6	A	MG				1001				TRUE	data	X-RAY DIFFRACTION	1.9	2017-03-27	TRANSFERASE	Protein kinase superfamily protein		Q9LUT0		2.31309	M0756	236	3.44	0.70362	0.216	5.7e-07	2.17147
1124	2fhx_0	2FHX	A	ZN				317				TRUE	data	X-RAY DIFFRACTION	1.9	2005-12-27	Hydrolase, METAL BINDING PROTEIN	SPM-1	3.5.2.6	Q8G9Q0		0.238399	M0016	210	1.63	0.80358	0.286	3e-20	1.72264
1125	4twr_0	4TWR	A	ZN				401				TRUE	data	X-RAY DIFFRACTION	1.9	2014-07-01	ISOMERASE	NAD binding site:NAD-dependent epimerase/dehydratase:UDP-glucose 4-epimerase	5.1.3.2	Q2YKG6		0.356386	M0227	294	2.76	0.80837	0.221	3.6e-08	4.46942
1126	1aoz_0	1AOZ	A	CU				701				TRUE	data	X-RAY DIFFRACTION	1.9	1992-01-08	OXIDOREDUCTASE(OXYGEN ACCEPTOR)	ASCORBATE OXIDASE	1.10.3.3	P37064	L-ascorbate oxidase	0.0335261	M0390	468	2.71	0.7914	0.284	3e-46	1.73014
1127	4pyj_0	4PYJ	A	MG				302				TRUE	data	X-RAY DIFFRACTION	1.9	2014-03-27	TRANSFERASE	Catechol O-methyltransferase	2.1.1.6	P21964	Catechol O-methyltransferase	0.781268	M0915	191	1.34	0.88891	0.801	6.6e-120	2.46917
1128	1x06_0	1X06	A	MG				900				TRUE	data	X-RAY DIFFRACTION	1.9	2005-03-15	TRANSFERASE	Undecaprenyl pyrophosphate synthetase	2.5.1.31	P60472	Ditrans,polycis-undecaprenyl-diphosphate synthase ((2E,6E)-farnesyl-diphosphate specific)	2.58246	M0543	216	1.8	0.88261	0.384	4.1e-57	2.24346
1129	1hck_0	1HCK	A	MG				401				TRUE	data	X-RAY DIFFRACTION	1.9	1996-06-03	PROTEIN KINASE	HUMAN CYCLIN-DEPENDENT KINASE 2	2.7.1.37	P24941	Cyclin-dependent kinase 2	0.441274	M0246	249	3.5	0.70355	0.193	4.4e-13	3.3674
1130	1ekj_4	1EKJ	C	ZN				4003				TRUE	data	X-RAY DIFFRACTION	1.93	2000-03-08	LYASE	BETA-CARBONIC ANHYDRASE	4.2.1.1	P17067	Carbonic anhydrase, chloroplastic	0.79569	M0517	196	2.59	0.78086	0.24	3e-15	1.66138
1131	3oa4_0	3OA4	A	ZN				300				TRUE	data	X-RAY DIFFRACTION	1.94	2010-08-04	LYASE	glyoxalase		Q9KCV1		0.120669	M0033	134	1.55	0.88595	0.306	2.5e-15	2.08581
1132	3ozf_3	3OZF	D	MG	MG			233	234			TRUE	data	X-RAY DIFFRACTION	1.94	2010-09-24	TRANSFERASE/TRANSFERASE INHIBITOR	Hypoxanthine-guanine-xanthine phosphoribosyltransferase	2.4.2.-	P20035	Hypoxanthine-guanine-xanthine phosphoribosyltransferase	1.32828	M0048	212	1.2	0.89731	0.491	7.8e-63	3.64487
1133	3nfu_0	3NFU	A	MG				451				TRUE	data	X-RAY DIFFRACTION	1.94	2010-06-10	LYASE	Glucarate dehydratase	4.2.1.40	Q1QUN0		0.113649	M0959	352	2.12	0.74382	0.224	2.1e-09	1.83821
1134	3rmj_0	3RMJ	A	MN				365				TRUE	data	X-RAY DIFFRACTION	1.95	2011-04-20	TRANSFERASE	2-isopropylmalate synthase	2.3.3.13	Q9JZG1	2-isopropylmalate synthase	0.811063	M0652	260	2.34	0.76974	0.235	2.9e-09	1.11821
1135	3uw2_0	3UW2	A	ZN				474				TRUE	data	X-RAY DIFFRACTION	1.95	2011-11-30	ISOMERASE	Phosphoglucomutase/phosphomannomutase family protein		Q2SYG4		0.573419	M0352	446	3.14	0.86024	0.188	1.2e-07	1.32397
1136	4awn_0	4AWN	A	MG				302				TRUE	data	X-RAY DIFFRACTION	1.95	2012-06-04	HYDROLASE	DEOXYRIBONUCLEASE-1	3.1.21.1	P24855	Deoxyribonuclease-1	0.650465	M0041	250	0.61	0.95195	0.776	5.3e-137	2.81185
1137	4wsq_2	4WSQ	A	ZN				403				TRUE	data	X-RAY DIFFRACTION	1.95	2014-10-28	TRANSFERASE	AP2-associated protein kinase 1	2.7.11.1	Q2M2I8	AP2-associated protein kinase 1	0.70567	M0756	253	2.27	0.72924	0.253	1.5e-09	1.63527
1138	5w8i_0	5W8I	A	ZN				401				TRUE	data	X-RAY DIFFRACTION	1.95	2017-06-21	OXIDOREDUCTASE	L-lactate dehydrogenase A chain	1.1.1.27	P00338	L-lactate dehydrogenase A chain	2.42331	M0527	291	2.44	0.7973	0.234	1.4e-12	2.37575
1139	5fg8_0	5FG8	A	MG				302				TRUE	data	X-RAY DIFFRACTION	1.96	2015-12-20	TRANSFERASE	Calcium/calmodulin-dependent protein kinase type II alpha chain	2.7.11.17	Q00168	Calcium/calmodulin-dependent protein kinase type II alpha chain	0.832475	M0282	253	3.03	0.81054	0.229	2.8e-15	4.74301
1140	4e01_0	40	A	MG				402				TRUE	data	X-RAY DIFFRACTION	1.97	2012-03-02	TRANSFERASE/TRANSFERASE INHIBITOR	[3-methyl-2-oxobutanoate dehydrogenase [lipoamide]] kinase, mitochondrial	2.7.11.4	Q00972	[3-methyl-2-oxobutanoate dehydrogenase [lipoamide]] kinase, mitochondrial	1.25207	M0603	299	2.03	0.90716	0.331	9.3e-42	2.20086
1141	4iz9_0	4IZ9	A	MN				401				TRUE	data	X-RAY DIFFRACTION	1.98	2013-01-29	TRANSFERASE	Acetate kinase	2.7.2.1	A0QLU8	Acetate kinase	1.02564	M0643	377	1.9	0.93158	0.44	3.5e-97	2.53677
1142	4q7f_0	4Q7F	A	MG	MN			601	602			TRUE	data	X-RAY DIFFRACTION	1.98	2014-04-24	METAL BINDING PROTEIN	5' nucleotidase family protein		Q2G1L5		0.767293	M0611	420	4.86	0.66803	0.164	5.8e-10	1.68621
1143	1cvr_0	1CVR	A	ZN				507				TRUE	data	X-RAY DIFFRACTION	2	1999-08-24	HYDROLASE/HYDROLASE INHIBITOR	GINGIPAIN R	3.4.22.37	P95493	Gingipain R2	1.08263	M0806	432	0	1	1	1.4e-299	2.29672
1144	1gsa_0	1GSA	A	MG	MG			319	320			TRUE	data	X-RAY DIFFRACTION	2	1995-06-08	LIGASE	GLUTATHIONE SYNTHETASE	6.3.2.3	P04425	Glutathione synthetase	0.374073	M0199	314	0	1	1	4e-215	1.95504
1145	1kz8_1	1KZ8	F	MN				839				TRUE	data	X-RAY DIFFRACTION	2	2002-02-06	HYDROLASE	FRUCTOSE-1,6-BISPHOSPHATASE	3.1.3.11	P00636	Fructose-1,6-bisphosphatase 1	0.31068	M0546	314	1.36	0.9601	0.971	3.5e-223	1.30234
1146	1p9b_0	1P9B	A	MG				1600				TRUE	data	X-RAY DIFFRACTION	2	2003-05-10	LIGASE	Adenylosuccinate Synthetase	6.3.4.4	Q9U8D3	Adenylosuccinate synthetase	1.02847	M0065	419	1.28	0.96139	0.396	3e-94	2.5639
1147	1qf5_0	1QF5	A	MG				433				TRUE	data	X-RAY DIFFRACTION	2	1999-04-06	LIGASE	PROTEIN (ADENYLOSUCCINATE SYNTHETASE)	6.3.4.4	P0A7D4	Adenylosuccinate synthetase	0.367142	M0065	431	0.31	0.99829	1	2.1e-292	1.9702
1148	1vj0_1	1VJ0	A	ZN				401				TRUE	data	X-RAY DIFFRACTION	2	2003-12-02	OXIDOREDUCTASE	alcohol dehydrogenase, zinc-containing	1.1.1.1	Q9WYR7		0.306069	M0500	351	3.31	0.81974	0.222	1.2e-21	1.69667
1149	1za0_0	1ZA0	A	MN				888				TRUE	data	X-RAY DIFFRACTION	2	2005-04-05	OXIDOREDUCTASE	POSSIBLE ACYL-[ACYL-CARRIER PROTEIN] DESATURASE DESA2 (ACYL-[ACP] DESATURASE) (STEAROYL-ACP DESATURASE)	1.14.19.2	P9WNZ5	Putative acyl-[acyl-carrier-protein] desaturase DesA2	0.336859	M0136	229	2.45	0.84522	0.201	3.5e-07	2.0755
1150	2qf7_0	2QF7	A	MG	MG			1155	1156			TRUE	data	X-RAY DIFFRACTION	2	2007-06-27	LIGASE	Pyruvate carboxylase protein	6.4.1.1	Q2K340	Pyruvate carboxylase	2.42583	M0223	1076	0	1	1	0	1.69988
1151	2rag_0	2RAG	A	ZN	ZN			418	419			TRUE	data	X-RAY DIFFRACTION	2	2007-09-14	HYDROLASE	Dipeptidase		Q9A4T4		0.217207	M0168	328	1.71	0.8469	0.241	1.5e-24	1.87697
1152	3ble_0	3BLE	A	ZN				1003				TRUE	data	X-RAY DIFFRACTION	2	2007-12-11	TRANSFERASE	Citramalate synthase from Leptospira interrogans	2.3.3.13	Q8F3Q1		0.525313	M0652	255	2.27	0.75357	0.224	3.1e-08	1.68277
1153	3cbg_0	3CBG	A	MG				401				TRUE	data	X-RAY DIFFRACTION	2	2008-02-22	TRANSFERASE	O-methyltransferase	2.1.1.-	Q55813		0.238235	M0915	183	2.27	0.75434	0.224	3.8e-11	1.43248
1154	3k5i_1	3K5I	A	MG				401				TRUE	data	X-RAY DIFFRACTION	2	2009-10-07	LYASE	Phosphoribosyl-aminoimidazole carboxylase	4.1.1.21	A1CII2	Phosphoribosylaminoimidazole carboxylase	1.40569	M0665	370	2.47	0.89246	0.232	2.4e-22	2.1436
1155	3n9t_0	3N9T	A	FE				292				TRUE	data	X-RAY DIFFRACTION	2	2010-05-31	OXIDOREDUCTASE	PnpC	1.13.11.37	C6FI44		0.581924	M0936	171	3.56	0.50422	0.263	1.8e-10	1.44475
1156	4ov4_0	4OV4	A	ZN				401				TRUE	data	X-RAY DIFFRACTION	2	2014-02-20	TRANSFERASE	2-isopropylmalate synthase	2.3.3.13	B0SN40		0.406426	M0963	241	5.03	0.4652	0.05	5.7e-07	3.68974
1157	5b3r_0	5B3R	A	ZN	ZN			2001	2002			TRUE	data	X-RAY DIFFRACTION	2	2016-03-10	HYDROLASE	IMP-18	3.5.2.6	Q5U807		0.234148	M0016	204	1.64	0.89413	0.353	7.8e-33	2.00587
1158	5efq_0	5EFQ	A	MG	MG			1103	1104			TRUE	data	X-RAY DIFFRACTION	2	2015-10-24	TRANSFERASE	Cyclin-dependent kinase 13	2.7.11.22, 2.7.11.23	Q14004	Cyclin-dependent kinase 13	2.10209	M0246	268	2.89	0.73384	0.213	2.7e-10	2.17076
1159	5ti1_0	5TI1	A	MG				501				TRUE	data	X-RAY DIFFRACTION	2	2016-09-30	HYDROLASE	Fumarylacetoacetate hydrolase	3.7.1.2	Q144Z1		0.34796	M0180	411	1.54	0.93449	0.574	5e-166	1.91254
1160	1cjb_2	1CJB	B	MG	MG			405	406			TRUE	data	X-RAY DIFFRACTION	2	1999-04-08	TRANSFERASE	PROTEIN (HYPOXANTHINE-GUANINE PHOSPHORIBOSYLTRANSFERASE)	2.4.2.8	P20035	Hypoxanthine-guanine-xanthine phosphoribosyltransferase	0.951095	M0048	212	1.25	0.89858	0.491	5.9e-63	3.65218
1161	1dj9_0	1DJ9	A	MG				500				TRUE	data	X-RAY DIFFRACTION	2	1999-12-02	TRANSFERASE	8-AMINO-7-OXONONANOATE SYNTHASE	2.3.1.47	P12998	8-amino-7-oxononanoate synthase	0.599657	M0762	381	1.86	0.94285	0.312	4.8e-58	3.35768
1162	1mxd_5	1MXD	A	ZN				730				TRUE	data	X-RAY DIFFRACTION	2	2002-10-02	HYDROLASE	alpha amylase	3.2.1.1	Q7LYT7		2.34683	M0397	362	1.92	0.7898	0.293	3.5e-20	2.07391
1163	1nkh_0	1NKH	B	MN				807				TRUE	data	X-RAY DIFFRACTION	2	2003-01-03	TRANSFERASE ACTIVATOR/TRANSFERASE	BETA-1,4-GALACTOSYLTRANSFERASE	2.4.1.22, 2.4.1.90, 2.4.1.38	P08037	Beta-1,4-galactosyltransferase 1	0.431325	M0570	260	1.15	0.93818	1	1.7e-192	1.80405
1164	1t8q_3	1T8Q	D	MG				1604				TRUE	data	X-RAY DIFFRACTION	2	2004-05-13	HYDROLASE	Glycerophosphoryl diester phosphodiesterase, periplasmic	3.1.4.46	P09394	Glycerophosphodiester phosphodiesterase, periplasmic	0.317356	M0300	238	2.02	0.68032	0.294	2.1e-12	1.01568
1165	2z7q_0	2Z7Q	A	MG				501				TRUE	data	X-RAY DIFFRACTION	2	2007-08-28	TRANSFERASE	Ribosomal protein S6 kinase alpha-1	2.7.11.1	Q15418	Ribosomal protein S6 kinase alpha-1	1.54961	M0246	241	2.87	0.80274	0.232	9e-16	4.15945
1166	3cb3_4	3CB3	C	MG				501				TRUE	data	X-RAY DIFFRACTION	2	2008-02-21	ISOMERASE	Mandelate racemase/muconate lactonizing enzyme		Q12GE3		0.612519	M0503	342	2.09	0.88757	0.246	3.8e-15	1.70106
1167	3qqv_0	3QQV	A	MG	MG			381	382			TRUE	data	X-RAY DIFFRACTION	2	2011-02-16	TRANSFERASE	Geranylgeranyl pyrophosphate synthase	2.5.1.1	Q8NNM1		2.27229	M0253	333	2.89	0.81496	0.24	1.3e-15	2.17071
1168	3tte_0	3TTE	A	MG				361				TRUE	data	X-RAY DIFFRACTION	2	2011-09-14	LYASE	Mandelate racemase/muconate lactonizing enzyme	5.1.2.2, 5.5.1.1	A4YVM8		0.362957	M0502	344	2.52	0.85996	0.241	4.5e-08	2.52818
1169	5li1_0	5LI1	A	MG				604				TRUE	data	X-RAY DIFFRACTION	2	2016-07-13	TRANSFERASE	Protein kinase C iota type	2.7.11.13	P41743	Protein kinase C iota type	1.29797	M0282	268	3.25	0.70419	0.25	2.2e-23	4.73433
1170	2dkg_0	2DKG	A	MG				1001				TRUE	data	X-RAY DIFFRACTION	2	2006-04-11	LIGASE	235aa long hypothetical biotin-[acetyl-CoA-carboxylase] ligase	6.3.4.15	O57883		0.397373	M0538	217	1.87	0.84588	0.24	3e-15	4.82815
1171	2rah_0	2RAH	A	MG				354				TRUE	data	X-RAY DIFFRACTION	2	2007-09-15	TRANSFERASE	Farnesyl pyrophosphate synthetase	2.5.1.1, 2.5.1.10	P14324	Farnesyl pyrophosphate synthase	2.26646	M0253	339	1.81	0.9403	0.678	2.6e-166	4.67088
1172	3q30_0	3Q30	A	MG	MG			600	601			TRUE	data	X-RAY DIFFRACTION	2	2010-12-21	TRANSFERASE/TRANSFERASE INHIBITOR	Squalene synthase	2.5.1.21	P37268	Squalene synthase	0.267984	M0264	318	0.89	0.9472	0.997	5e-230	4.34994
1173	5xp7_0	5XP7	A	MG				601				TRUE	data	X-RAY DIFFRACTION	2.01	2017-06-01	TRANSFERASE	Proto-oncogene tyrosine-protein kinase Src	2.7.10.2	P00523	Proto-oncogene tyrosine-protein kinase Src	1.31086	M0756	244	2.65	0.80566	0.197	2.9e-07	2.79859
1174	3v4s_0	3V4S	A	MG				402				TRUE	data	X-RAY DIFFRACTION	2.02	2011-12-15	LYASE	Phosphoribosylaminoimidazole carboxylase, ATPase subunit	4.1.1.21	C3PBM5		1.65976	M0665	367	2.65	0.87799	0.24	1e-30	3.5692
1175	5wro_0	5WRO	A	CO				603				TRUE	data	X-RAY DIFFRACTION	2.02	2016-12-02	LYASE	Enolase	4.2.1.11	P15007	Enolase	1.19575	M0311	432	0.96	0.98469	0.653	8.6e-186	3.05755
1176	6f06_6	6F06	B	ZN				302				TRUE	data	X-RAY DIFFRACTION	2.02	2017-11-17	HYDROLASE	Cathepsin L1	3.4.22.15	P07711	Cathepsin L1	0.236975	M0953	209	1.6	0.89994	0.301	5.3e-18	2.03039
1177	3eyx_1	3EYX	B	ZN				2				TRUE	data	X-RAY DIFFRACTION	2.04	2008-10-22	LYASE	Carbonic anhydrase	4.2.1.1	P53615	Carbonic anhydrase	0.351824	M0517	189	1.97	0.86167	0.275	2e-23	1.84442
1178	4i3y_0	4I3Y	A	MG	MG			302	304			TRUE	data	X-RAY DIFFRACTION	2.04	2012-11-26	HYDROLASE	Inositol monophosphatase family protein	3.1.3.25	Q6G709		0.303722	M0577	253	2.07	0.87566	0.241	6.2e-16	2.25783
1179	3h1y_0	3H1Y	A	ZN				399				TRUE	data	X-RAY DIFFRACTION	2.04	2009-04-14	ISOMERASE	Mannose-6-phosphate isomerase	5.3.1.8	P25081	Mannose-6-phosphate isomerase	0.554976	M0880	380	2.01	0.90989	0.287	1e-39	1.50393
1180	1cdo_0	1CDO	A	ZN				376				TRUE	data	X-RAY DIFFRACTION	2.05	1995-09-29	OXIDOREDUCTASE (CH-OH(D)-NAD(A))	ALCOHOL DEHYDROGENASE	1.1.1.1	P26325	Alcohol dehydrogenase 1	0.479111	M0500	372	1.38	0.96866	0.535	4.4e-131	2.15569
1181	4c4o_2	4C4O	B	ZN	ZN			499	500			TRUE	data	X-RAY DIFFRACTION	2.05	2013-09-06	OXIDOREDUCTASE	CARBONYL REDUCTASE CPCR2	1.1.1.1	O42703		0.539072	M0464	332	2.63	0.88028	0.205	3.9e-12	1.6803
1182	5c3q_1	5C3Q	B	NI				401				TRUE	data	X-RAY DIFFRACTION	2.05	2015-06-17	OXIDOREDUCTASE	Thymine dioxygenase		Q7RYZ9		0.349255	M0145	292	2.64	0.84467	0.216	1.7e-08	2.73253
1183	5ygk_0	5YGK	A	MG				303				TRUE	data	X-RAY DIFFRACTION	2.05	2017-09-23	BIOSYNTHETIC PROTEIN	Cyclolavandulyl diphosphate synthase		X5IYJ5		1.4185	M0543	199	2.25	0.82986	0.176	4.2e-07	1.84719
1184	3tyz_0	3TYZ	A	MG				281				TRUE	data	X-RAY DIFFRACTION	2.07	2011-09-26	TRANSFERASE/TRANSFERASE SUBSTRATE	7,8-dihydropteroate synthase	2.5.1.15	A0A384KP04	Dihydropteroate synthase	0.754304	M0394	271	1.52	0.95197	0.731	4.8e-136	3.64663
1185	1e3i_0	1E3I	A	ZN				380				TRUE	data	X-RAY DIFFRACTION	2.08	2000-06-16	OXIDOREDUCTASE	ALCOHOL DEHYDROGENASE, CLASS II	1.1.1.1	Q9QYY9	Alcohol dehydrogenase 4	0.713329	M0256	372	1.32	0.96097	0.535	2.6e-131	1.94355
1186	1iwe_0	1IWE	B	MG				1442				TRUE	data	X-RAY DIFFRACTION	2.1	2002-05-04	LIGASE	Adenylosuccinate Synthetase	6.3.4.4	P28650	Adenylosuccinate synthetase isozyme 1	0.729927	M0065	421	1.33	0.9499	0.42	5.2e-101	1.79416
1187	1nd4_0	1ND4	A	MG				400				TRUE	data	X-RAY DIFFRACTION	2.1	2002-12-06	TRANSFERASE	Aminoglycoside 3'-phosphotransferase	2.7.1.95	P00552	Aminoglycoside 3'-phosphotransferase	0.521713	M0640	251	2.08	0.90632	0.311	2.3e-27	1.39904
1188	1pj3_0	1PJ3	A	MN				604				TRUE	data	X-RAY DIFFRACTION	2.1	2003-05-30	OXIDOREDUCTASE	NAD-dependent malic enzyme, mitochondrial	1.1.1.39	P23368	NAD-dependent malic enzyme, mitochondrial	0.576345	M0021	553	0.29	0.99875	1	0	2.14986
1189	3q5i_0	3Q5I	A	MG				529				TRUE	data	X-RAY DIFFRACTION	2.1	2010-12-28	TRANSFERASE	Protein kinase		Q4YRR5		1.18212	M0246	272	3.03	0.51652	0.213	1.5e-09	2.03224
1190	3tm0_0	3TM0	A	MG	MG			265	266			TRUE	data	X-RAY DIFFRACTION	2.1	2011-08-30	TRANSFERASE/ANTIBIOTIC	Aminoglycoside 3'-phosphotransferase	2.7.1.95	P0A3Y5	Aminoglycoside 3'-phosphotransferase	1.35218	M0640	263	1.58	0.96578	1	1.4e-179	1.7943
1191	3wqm_0	3WQM	A	MG				403				TRUE	data	X-RAY DIFFRACTION	2.1	2014-01-28	HYDROLASE/HYDROLASE INHIBITOR	Diterpene synthase	3.1.7.9, 3.1.7.8	P9WJ61	Diterpene synthase	1.30074	M0955	283	1	0.94039	1	4.9e-205	4.12732
1192	4irp_0	4IRP	A	MN				402				TRUE	data	X-RAY DIFFRACTION	2.1	2013-01-15	TRANSFERASE	Beta-1,4-galactosyltransferase 7	2.4.1.-, 2.4.1.133	Q9UBV7	Beta-1,4-galactosyltransferase 7	0.986488	M0570	207	1.96	0.84475	0.324	6.5e-35	2.03887
1193	4to8_0	4TO8	A	ZN				301				TRUE	data	X-RAY DIFFRACTION	2.1	2014-06-05	LYASE	Fructose-1,6-bisphosphate aldolase, class II	4.1.2.13	W8TRN9		0.712276	M0052	267	1.73	0.89543	0.258	1.6e-16	1.82302
1194	5dk5_3	5DK5	B	MG				303				TRUE	data	X-RAY DIFFRACTION	2.1	2015-09-03	HYDROLASE	Cell death-related nuclease 4	3.1.-.-	Q10905	Cell death-related nuclease 4	2.86701	M0784	198	2.03	0.63204	0.298	5.3e-24	1.79126
1195	5fwj_8	5FWJ	B	MN				1772				TRUE	data	X-RAY DIFFRACTION	2.1	2016-02-17	OXIDOREDUCTASE	HISTONE DEMETHYLASE JARID1C	1.14.11.-	P41229	Lysine-specific demethylase 5C	0.48353	M0370	294	2.74	0.62651	0.313	4.5e-42	2.26321
1196	5gj9_0	5GJ9	A	ZN				401				TRUE	data	X-RAY DIFFRACTION	2.1	2016-06-28	OXIDOREDUCTASE	1-aminocyclopropane-1-carboxylate oxidase 2	1.14.17.4	Q41931	1-aminocyclopropane-1-carboxylate oxidase 2	0.286416	M0145	271	3.28	0.77399	0.214	1e-07	1.93631
1197	5jfy_3	5JFY	D	ZN				202				TRUE	data	X-RAY DIFFRACTION	2.1	2016-04-19	HYDROLASE	Deoxycytidine deaminase		H2EMX8		0.55505	M0636	105	2.34	0.78186	0.286	2.1e-07	2.13535
1198	1m08_0	1M08	A	ZN				600				TRUE	data	X-RAY DIFFRACTION	2.1	2002-06-12	HYDROLASE	Colicin E7	3.1.-.-	Q47112	Colicin-E7	0.392925	M0791	129	0.71	0.95947	0.69	1.1e-56	1.90814
1199	1sjc_0	1SJC	A	MG				1001				TRUE	data	X-RAY DIFFRACTION	2.1	2004-03-03	LYASE, ISOMERASE	N-acylamino acid racemase		Q44244	o-succinylbenzoate synthase	0.645351	M0502	349	2.51	0.85759	0.226	2.1e-07	2.35593
1200	2pzk_0	2PZK	A	MG				501				TRUE	data	X-RAY DIFFRACTION	2.1	2007-05-18	SUGAR BINDING PROTEIN	Putative nucleotide sugar epimerase/ dehydratase		O87988		2.63973	M0557	260	2.42	0.76218	0.219	4.6e-07	3.09919
1201	3k5h_0	3K5H	A	MG	MG			401	402			TRUE	data	X-RAY DIFFRACTION	2.1	2009-10-07	LYASE	Phosphoribosyl-aminoimidazole carboxylase	4.1.1.21	A1CII2	Phosphoribosylaminoimidazole carboxylase	1.27577	M0665	372	2.52	0.89644	0.231	2.4e-22	2.35499
1202	5t8t_0	5T8T	B	MG				402				TRUE	data	X-RAY DIFFRACTION	2.1	2016-09-08	TRANSFERASE	S-adenosylmethionine synthase	2.5.1.6	Q5FAC0	S-adenosylmethionine synthase	2.53355	M0009	367	1.79	0.93341	0.569	1.4e-136	2.30634
1203	4nm3_0	4NM3	A	MG	MG			405	406			TRUE	data	X-RAY DIFFRACTION	2.1	2013-11-14	TRANSFERASE/PEPTIDE	Glycogen synthase kinase-3 beta	2.7.11.26, 2.7.11.1	P49841	Glycogen synthase kinase-3 beta	1.26869	M0756	261	2.74	0.66709	0.257	1.1e-14	2.56277
1204	1j1c_0	1J1C	A	MG				431				TRUE	data	X-RAY DIFFRACTION	2.1	2002-12-03	TRANSFERASE	Glycogen synthase kinase-3 beta	2.7.1.37	P49841	Glycogen synthase kinase-3 beta	0.742466	M0756	261	2.89	0.65768	0.257	1.3e-14	3.00057
1205	1xr1_0	1XR1	A	MG	MG			401	402			TRUE	data	X-RAY DIFFRACTION	2.1	2004-10-13	TRANSFERASE	Proto-oncogene serine/threonine-protein kinase Pim-1	2.7.1.37	P11309	Serine/threonine-protein kinase pim-1	1.45203	M0282	259	3.35	0.79309	0.205	1.2e-12	4.91904
1206	3zq6_0	3ZQ6	A	MG				403				TRUE	data	X-RAY DIFFRACTION	2.11	2011-06-08	HYDROLASE	PUTATIVE ARSENICAL PUMP-DRIVING ATPASE	3.6.3.16	O27555	Putative arsenical pump-driving ATPase	1.86918	M0799	249	3.05	0.71607	0.289	4.4e-36	3.16406
1207	5wat_0	5WAT	A	MG				407				TRUE	data	X-RAY DIFFRACTION	2.14	2017-06-27	TRANSFERASE	Homoserine kinase	2.7.1.39	P07128	Homoserine kinase	1.76961	M0778	282	2.24	0.83126	0.266	7.8e-20	2.9989
1208	1q79_0	1Q79	A	MN	MN			1001	1002			TRUE	data	X-RAY DIFFRACTION	2.15	2003-08-16	TRANSFERASE	Poly(A) polymerase alpha	2.7.7.19	P25500	Poly(A) polymerase alpha	1.09045	M0796	469	2.08	0.94519	0.429	3.1e-126	2.11991
1209	3tav_0	3TAV	A	MG	MG			266	269			TRUE	data	X-RAY DIFFRACTION	2.15	2011-08-04	HYDROLASE	Methionine aminopeptidase	3.4.11.18	B1MGB2	Methionine aminopeptidase	0.124854	M0917	230	1.7	0.81619	0.296	6.3e-13	1.25104
1210	4p3y_0	4P3Y	A	MG				401				TRUE	data	X-RAY DIFFRACTION	2.15	2014-03-10	TRANSLATION/OXIDOREDUCTASE	Elongation factor Tu		A0A140N6W0	Elongation factor Tu	2.85413	M0535	376	1.7	0.94595	0.997	6.5e-264	2.82103
1211	4f9a_0	4F9A	A	MG				602				TRUE	data	X-RAY DIFFRACTION	2.17	2012-05-18	TRANSFERASE	Cell division cycle 7-related protein kinase	2.7.11.1	O00311	Cell division cycle 7-related protein kinase	0.701444	M0757	251	2.68	0.71677	0.211	6.7e-08	2.51295
1212	4fl2_0	4FL2	A	MG				701				TRUE	data	X-RAY DIFFRACTION	2.19	2012-06-14	TRANSFERASE	Tyrosine-protein kinase SYK	2.7.10.2	P43405	Tyrosine-protein kinase SYK	0.640926	M0035	249	2.99	0.40576	0.209	2.4e-08	1.59715
1213	5yln_0	5YLN	A	ZN				401				TRUE	data	X-RAY DIFFRACTION	2.19	2017-10-18	OXIDOREDUCTASE	Alcohol dehydrogenase, zinc-containing	1.1.1.1	A0A0H2ZRI0		1.37368	M0500	332	2.29	0.88431	0.232	1.1e-24	2.01894
1214	2oog_5	2OOG	F	ZN				402				TRUE	data	X-RAY DIFFRACTION	2.2	2007-01-25	HYDROLASE	Glycerophosphoryl diester phosphodiesterase	3.1.4.46	A0A0H3K7S1		0.78432	M0300	236	1.57	0.84248	0.381	1.1e-38	1.12543
1215	3k6j_0	3K6J	A	ZN				800				TRUE	data	X-RAY DIFFRACTION	2.2	2009-10-09	OXIDOREDUCTASE	Protein F01G10.3, confirmed by transcript evidence		O17762		0.890313	M0336	259	3.99	0.50262	0.243	7.3e-32	4.15377
1216	3opt_0	3OPT	A	NI				500				TRUE	data	X-RAY DIFFRACTION	2.2	2010-09-02	OXIDOREDUCTASE	DNA damage-responsive transcriptional repressor RPH1	1.14.11.27	P39956	DNA damage-responsive transcriptional repressor RPH1	0.665376	M0370	265	1.89	0.84009	0.438	1.8e-79	2.34651
1217	4ege_1	4EGE	A	ZN	ZN			411	412			TRUE	data	X-RAY DIFFRACTION	2.2	2012-03-30	HYDROLASE	Dipeptidase PepE		A0PQS3		0.448181	M0096	366	2.98	0.85869	0.208	1.6e-08	1.16108
1218	4rfl_2	4RFL	C	ZN				403				TRUE	data	X-RAY DIFFRACTION	2.2	2014-09-26	OXIDOREDUCTASE	Glycerol-1-phosphate dehydrogenase [NAD(P)+]	1.1.1.261	Q58122	Glycerol-1-phosphate dehydrogenase [NAD(P)+]	0.260523	M0312	313	2.84	0.83507	0.252	1.2e-16	2.20794
1219	6bxi_0	6BXI	A	MG				502				TRUE	data	X-RAY DIFFRACTION	2.2	2017-12-18	TRANSFERASE	Serine/threonine-protein kinase 38	2.7.11.1	Q15208	Serine/threonine-protein kinase 38	1.65712	M0282	269	2.97	0.70984	0.234	6.9e-19	4.93437
1220	1b4u_0	1B4U	B	FE				501				TRUE	data	X-RAY DIFFRACTION	2.2	1998-12-29	DIOXYGENASE	PROTOCATECHUATE 4,5-DIOXYGENASE	1.13.11.8	P22636	Protocatechuate 4,5-dioxygenase beta chain	0.337322	M0672	298	0.23	0.99869	1	5.1e-213	2.34431
1221	2a5v_7	2A5V	D	ZN				404				TRUE	data	X-RAY DIFFRACTION	2.2	2005-07-01	LYASE	CARBONIC ANHYDRASE (CARBONATE DEHYDRATASE) (CARBONIC DEHYDRATASE)	4.2.1.1	P9WPJ9	Carbonic anhydrase 2	0.78508	M0517	167	2.07	0.72611	0.287	1.5e-12	1.95775
1222	5u94_0	5U94	A	MG				310				TRUE	data	X-RAY DIFFRACTION	2.2	2016-12-15	Transferase/Transferase Inhibitor	Serine/threonine-protein kinase PknB	2.7.11.1	P9WI81	Serine/threonine-protein kinase PknB	0.528343	M0246	249	2.49	0.83903	0.213	4.5e-07	2.35236
1223	1z13_0	1Z13	A	MOO				158				TRUE	data	X-RAY DIFFRACTION	2.2	2005-03-03	HYDROLASE	Low molecular weight phosphotyrosine protein phosphatase	3.1.3.48, 3.1.3.2	P11064	Low molecular weight phosphotyrosine protein phosphatase	0.418577	M0462	157	0.13	0.99924	1	5.9e-107	3.54994
1224	3orq_0	3ORQ	A	MG				375				TRUE	data	X-RAY DIFFRACTION	2.23	2010-09-07	LIGASE,BIOSYNTHETIC PROTEIN	N5-Carboxyaminoimidazole ribonucleotide synthetase	6.3.4.18	A0A0H3KFM7	N5-carboxyaminoimidazole ribonucleotide synthase	0.499317	M0665	362	2.49	0.88938	0.215	1.8e-19	3.0335
1225	3dak_0	3DAK	A	MG				296				TRUE	data	X-RAY DIFFRACTION	2.25	2008-05-29	TRANSFERASE	Serine/threonine-protein kinase OSR1	2.7.11.1	O95747	Serine/threonine-protein kinase OSR1	2.07435	M0246	252	3.5	0.74482	0.194	1.1e-14	3.29521
1226	2dph_1	2DPH	A	ZN				1002				TRUE	data	X-RAY DIFFRACTION	2.27	2006-05-11	OXIDOREDUCTASE	Formaldehyde dismutase	1.2.99.4	Q52078	Formaldehyde dismutase	0.225178	M0500	343	2.51	0.78283	0.21	2.4e-07	2.19989
1227	1azs_0	1AZS	C	MG				403				TRUE	data	X-RAY DIFFRACTION	2.3	1997-11-20	COMPLEX (LYASE/HYDROLASE)	GS-ALPHA		P04896	Guanine nucleotide-binding protein G(s) subunit alpha isoforms short	2.03694	M0533	310	1.85	0.8687	0.429	6.2e-69	3.65679
1228	1goj_0	1GOJ	A	MG				401				TRUE	data	X-RAY DIFFRACTION	2.3	2001-10-21	MOTOR PROTEIN	KINESIN HEAVY CHAIN	3.6.4.4	P48467	Kinesin heavy chain	2.7207	M0779	354	0	1	1	1.2e-230	2.14086
1229	1v25_0	1V25	A	MG				1001				TRUE	data	X-RAY DIFFRACTION	2.3	2003-10-07	LIGASE	long-chain-fatty-acid-CoA synthetase	6.2.1.3	Q5SKN9	Long-chain-fatty-acid--CoA ligase	1.43535	M0128	430	3.48	0.77832	0.207	3.9e-40	3.80728
1230	1vbg_0	1VBG	A	MG				2000				TRUE	data	X-RAY DIFFRACTION	2.3	2004-02-26	TRANSFERASE	pyruvate,orthophosphate dikinase	2.7.9.1	P11155	Pyruvate, phosphate dikinase 1, chloroplastic	1.16086	M0920	394	3.81	0.40275	0.231	2.5e-19	2.07511
1231	1vs1_0	1VS1	A	MN				301				TRUE	data	X-RAY DIFFRACTION	2.3	2006-03-09	TRANSFERASE	3-deoxy-7-phosphoheptulonate synthase	2.5.1.54	Q9YEJ7		0.226667	M0614	252	2.13	0.85489	0.218	5.2e-15	1.80203
1232	2xf4_0	2XF4	A	ZN				1211				TRUE	data	X-RAY DIFFRACTION	2.3	2010-05-20	HYDROLASE	HYDROXYACYLGLUTATHIONE HYDROLASE		B5CE28		0.364345	M0258	194	3	0.77354	0.216	6.4e-07	0.851939
1233	3a12_0	3A12	A	MG				445				TRUE	data	X-RAY DIFFRACTION	2.3	2009-03-25	LYASE	Ribulose bisphosphate carboxylase	4.1.1.39	O93627	Ribulose bisphosphate carboxylase	0.581585	M0797	398	2.43	0.83204	0.317	9.4e-49	2.23656
1234	3a32_0	3A32	A	ZN				708				TRUE	data	X-RAY DIFFRACTION	2.3	2009-06-07	LIGASE	Probable threonyl-tRNA synthetase 1	6.1.1.3	Q9YDW0	Threonine--tRNA ligase catalytic subunit	0.38666	M0540	395	2.93	0.76042	0.304	2.4e-47	1.94147
1235	3ulk_1	3ULK	B	MG	MG			497	498			TRUE	data	X-RAY DIFFRACTION	2.3	2011-11-11	OXIDOREDUCTASE	Ketol-acid reductoisomerase	1.1.1.86	P05793	Ketol-acid reductoisomerase (NADP(+))	1.97791	M0890	442	3.7	0.78632	0.181	1.5e-19	3.60391
1236	3wxm_0	3WXM	A	MG				502				TRUE	data	X-RAY DIFFRACTION	2.3	2014-08-04	TRANSLATION/HYDROLASE	Elongation factor 1-alpha		Q9YAV0	Elongation factor 1-alpha	0.639226	M0535	280	5.19	0.50129	0.286	4e-47	2.25644
1238	6bs3_0	6BS3	A	MG				402				TRUE	data	X-RAY DIFFRACTION	2.3	2017-12-01	UNKNOWN FUNCTION	Putative ATPase Rv3679		P9WKX5	Putative ATPase Rv3679	2.1495	M0799	267	4.1	0.65252	0.199	4.5e-07	3.00734
1239	3aln_0	3ALN	A	MG				406				TRUE	data	X-RAY DIFFRACTION	2.3	2010-08-04	TRANSFERASE	Dual specificity mitogen-activated protein kinase kinase 4	2.7.12.2	P45985	Dual specificity mitogen-activated protein kinase kinase 4	1.97407	M0246	233	3.86	0.69121	0.189	1.1e-10	3.78245
1240	3d6n_0	3D6N	A	ZN				423				TRUE	data	X-RAY DIFFRACTION	2.3	2008-05-20	HYDROLASE/TRANSFERASE	Dihydroorotase	3.5.2.3	O66990	Dihydroorotase	0.281544	M0172	326	2.95	0.69026	0.175	3.9e-07	2.03681
1241	3hqp_10	3HQP	F	MG	MG			500	502			TRUE	data	X-RAY DIFFRACTION	2.3	2009-06-08	TRANSFERASE	Pyruvate kinase	2.7.1.40	Q27686	Pyruvate kinase	2.96039	M0326	494	1.9	0.94473	0.49	7.6e-142	4.01349
1242	4u40_0	4U40	A	MG	MG			402	404			TRUE	data	X-RAY DIFFRACTION	2.3	2014-07-23	TRANSFERASE	Mitogen-activated protein kinase kinase kinase kinase 4	2.7.11.1	O95819	Mitogen-activated protein kinase kinase kinase kinase 4	2.71928	M0246	256	3.27	0.73573	0.195	3.3e-09	2.90272
1243	1rjw_5	1RJW	C	ZN				402				TRUE	data	X-RAY DIFFRACTION	2.35	2003-11-20	OXIDOREDUCTASE	Alcohol dehydrogenase	1.1.1.1	P42328	Alcohol dehydrogenase	0.436835	M0256	331	2.16	0.89607	0.29	2.8e-27	1.51403
1244	1x6m_3	1X6M	B	ZN				201				TRUE	data	X-RAY DIFFRACTION	2.35	2004-08-11	LYASE	Glutathione-dependent formaldehyde-activating enzyme	4.4.-.-	Q51669	Glutathione-dependent formaldehyde-activating enzyme	0.512971	M0712	196	0.26	0.99745	1	1.6e-134	1.67287
1245	5w8v_0	5W8V	A	MG				302				TRUE	data	X-RAY DIFFRACTION	2.35	2017-06-22	TRANSFERASE	Hypoxanthine-guanine phosphoribosyltransferase	2.4.2.8	P00492	Hypoxanthine-guanine phosphoribosyltransferase	0.500697	M0048	205	1.14	0.96119	0.995	1.3e-144	2.41855
1246	1jms_0	1JMS	A	MG				701				TRUE	data	X-RAY DIFFRACTION	2.36	2001-07-19	TRANSFERASE	TERMINAL DEOXYNUCLEOTIDYLTRANSFERASE	2.7.7.31	P09838	DNA nucleotidylexotransferase	0.513284	M0632	360	0	1	1	7.3e-261	2.35113
1247	5wno_0	5WNO	A	MG				1202				TRUE	data	X-RAY DIFFRACTION	2.39	2017-08-01	TRANSFERASE	Receptor tyrosine-protein kinase let-23	2.7.10.1	P24348	Receptor tyrosine-protein kinase let-23	0.907549	M0756	253	3.56	0.689	0.198	1.5e-09	2.23915
1248	2p0m_1	2P0M	B	FE2				840				TRUE	data	X-RAY DIFFRACTION	2.4	2007-02-28	OXIDOREDUCTASE	Arachidonate 15-lipoxygenase	1.13.11.33	P12530	Arachidonate 15-lipoxygenase	0.29833	M0583	655	2.97	0.90893	0.223	3.7e-36	1.75345
1249	2rio_0	2RIO	A	MG				1102				TRUE	data	X-RAY DIFFRACTION	2.4	2007-10-12	HYDROLASE, TRANSFERASE	Serine/threonine-protein kinase/endoribonuclease IRE1	2.7.11.1, 3.1.26.-	P32361	Serine/threonine-protein kinase/endoribonuclease IRE1	0.524423	M0035	245	2.4	0.57103	0.294	6.1e-16	2.13843
1250	1ad4_1	1AD4	A	MN				269				TRUE	data	X-RAY DIFFRACTION	2.4	1997-02-20	TRANSFERASE	DIHYDROPTEROATE SYNTHETASE	2.5.1.15	O05701	Dihydropteroate synthase	2.86798	M0394	247	1.88	0.9101	0.348	1.9e-43	3.8852
1251	3wr9_0	3WR9	A	FE2				501				TRUE	data	X-RAY DIFFRACTION	2.4	2014-02-21	OXIDOREDUCTASE	Gallate dioxygenase	1.13.11.58	G2IKE5		0.652706	M0672	278	1.28	0.65148	0.399	2.9e-74	2.12368
1252	2bu2_0	2BU2	A	MG				1388				TRUE	data	X-RAY DIFFRACTION	2.4	2005-06-08	TRANSFERASE	PYRUVATE DEHYDROGENSAE KINASE ISOENZYME 2	2.7.1.99	Q15119	[Pyruvate dehydrogenase (acetyl-transferring)] kinase isozyme 2, mitochondrial	0.857644	M0603	333	1.68	0.89137	0.946	2.3e-266	1.98295
1253	3c3c_0	3C3C	A	MG				417				TRUE	data	X-RAY DIFFRACTION	2.4	2008-01-28	TRANSFERASE	Phosphoglycerate kinase 1	2.7.2.3	P00558	Phosphoglycerate kinase 1	1.89462	M0040	384	3.12	0.82816	0.456	1.8e-98	1.09668
1254	4c20_0	4C20	A	MN				601				TRUE	data	X-RAY DIFFRACTION	2.41	2013-08-16	ISOMERASE	L-FUCOSE ISOMERASE	5.3.1.25	Q97N97	L-fucose isomerase	0.389577	M0095	586	0.74	0.99103	0.606	9.7e-245	2.2032
1255	5fb3_0	5FB3	A	ZN				2001				TRUE	data	X-RAY DIFFRACTION	2.45	2015-12-14	OXIDOREDUCTASE	Glycerol-1-phosphate dehydrogenase [NAD(P)+]	1.1.1.261	A3MTM6	Glycerol-1-phosphate dehydrogenase [NAD(P)+]	0.589211	M0312	325	3.11	0.83445	0.228	2.5e-20	0.844571
1256	5eu8_0	5EU8	A	ZN				401				TRUE	data	X-RAY DIFFRACTION	2.45	2015-11-18	HYDROLASE/HYDROLASE INHIBITOR	main protease		Q98VG9	Replicase polyprotein 1ab	0.990843	M0830	294	1.93	0.90969	0.442	2.9e-77	2.90863
1257	1u3t_1	1U3T	A	ZN				376				TRUE	data	X-RAY DIFFRACTION	2.49	2004-07-23	OXIDOREDUCTASE	Alcohol dehydrogenase alpha chain	1.1.1.1	P07327	Alcohol dehydrogenase 1A	0.445208	M0500	372	1.33	0.96455	0.543	2.4e-132	1.39693
1258	1d1s_1	1D1S	A	ZN				376				TRUE	data	X-RAY DIFFRACTION	2.5	1999-09-21	OXIDOREDUCTASE	ALCOHOL DEHYDROGENASE CLASS IV SIGMA CHAIN	1.1.1.1	P40394	Alcohol dehydrogenase class 4 mu/sigma chain	0.213143	M0500	371	1.26	0.96781	0.518	7.4e-125	1.70927
1259	1e5d_0	1E5D	A	FEO				404				TRUE	data	X-RAY DIFFRACTION	2.5	2000-07-24	OXIDOREDUCTASE	RUBREDOXIN\:OXYGEN OXIDOREDUCTASE		Q9F0J6	Rubredoxin-oxygen oxidoreductase	2.17704	M0497	395	1.29	0.95645	0.413	3.8e-97	1.92948
1260	2dq4_0	2DQ4	A	ZN				501				TRUE	data	X-RAY DIFFRACTION	2.5	2006-05-19	OXIDOREDUCTASE	L-threonine 3-dehydrogenase	1.1.1.103	Q5SKS4	L-threonine 3-dehydrogenase	0.324359	M0464	337	2.64	0.87635	0.22	4.1e-15	1.20146
1261	4tsk_1	4TSK	A	MG	MG			402	403			TRUE	data	X-RAY DIFFRACTION	2.5	2014-06-18	OXIDOREDUCTASE,ISOMERASE	Ketol-acid reductoisomerase	1.1.1.86	C8WR67	Ketol-acid reductoisomerase (NADP(+))	1.35184	M0890	328	2.62	0.89048	0.293	3.5e-30	1.63554
1262	5y6q_2	5Y6Q	C	MOS				801				TRUE	data	X-RAY DIFFRACTION	2.5	2017-08-13	OXIDOREDUCTASE	Aldehyde oxidase large subunit		Q84IX8		0.366157	M0139	700	2.73	0.8804	0.201	5.5e-17	3.37024
1263	3ct7_5	3CT7	F	MG				601				TRUE	data	X-RAY DIFFRACTION	2.5	2008-04-11	ISOMERASE	D-allulose-6-phosphate 3-epimerase	5.1.3.-	P32719	D-allulose-6-phosphate 3-epimerase	0.362609	M0270	210	1.64	0.89549	0.381	1.7e-39	2.06148
1264	4jjz_1	4JJZ	B	MG				606				TRUE	data	X-RAY DIFFRACTION	2.5	2013-03-08	LIGASE	Formate--tetrahydrofolate ligase	6.3.4.3	Q2RM91	Formate--tetrahydrofolate ligase	1.29384	M0385	548	1.39	0.96811	0.964	0	3.18064
1265	1vz4_0	1VZ4	A	FE2				1299				TRUE	data	X-RAY DIFFRACTION	2.5	2004-05-14	OXIDOREDUCTASE	PUTATIVE ALKYLSULFATASE ATSK		Q9WWU5	Alpha-ketoglutarate-dependent sulfate ester dioxygenase	0.0738918	M0129	241	1.55	0.92123	0.411	3e-53	1.81739
1266	2jlc_0	2JLC	A	MN				602				TRUE	data	X-RAY DIFFRACTION	2.5	2008-09-08	TRANSFERASE	2-SUCCINYL-5-ENOLPYRUVYL-6-HYDROXY-3-CYCLOHEXENE -1-CARBOXYLATE SYNTHASE	2.2.1.9	P17109	2-succinyl-5-enolpyruvyl-6-hydroxy-3-cyclohexene-1-carboxylate synthase	0.226223	M0298	521	3.44	0.82848	0.138	7.1e-07	4.5047
1267	2rd5_0	2RD5	B	MG				2002				TRUE	data	X-RAY DIFFRACTION	2.51	2007-09-21	PROTEIN BINDING	Acetylglutamate kinase-like protein	2.7.2.8	Q9SCL7	Acetylglutamate kinase, chloroplastic	2.32409	M0870	257	1.75	0.85351	0.331	1.7e-33	3.83303
1268	4r7o_4	4R7O	E	MG				401				TRUE	data	X-RAY DIFFRACTION	2.53	2014-08-28	HYDROLASE	Glycerophosphoryl diester phosphodiesterase, putative		A0A0F7REH4		0.22922	M0300	236	1.73	0.80892	0.386	2.1e-38	1.56783
1269	2a7q_0	2A7Q	A	MG				300				TRUE	data	X-RAY DIFFRACTION	2.55	2005-07-05	TRANSFERASE	Deoxycytidine kinase	2.7.1.74	P27707	Deoxycytidine kinase	1.58617	M0615	226	1.36	0.93931	0.531	1.4e-77	4.9163
1270	4ktt_0	4KTT	B	MG				410				TRUE	data	X-RAY DIFFRACTION	2.59	2013-05-21	TRANSFERASE	S-adenosylmethionine synthase isoform type-2	2.5.1.6	P31153	S-adenosylmethionine synthase isoform type-2	2.234	M0009	381	0.84	0.98399	1	5e-271	2.46676
1271	1hv5_1	1HV5	A	ZN				5502				TRUE	data	X-RAY DIFFRACTION	2.6	2001-01-08	HYDROLASE	STROMELYSIN 3	3.4.24.-	Q02853	Stromelysin-3	0.214583	M0591	154	2.01	0.87525	0.539	1.2e-45	1.92486
1272	3m6i_0	3M6I	A	ZN				401				TRUE	data	X-RAY DIFFRACTION	2.6	2010-03-15	OXIDOREDUCTASE	L-arabinitol 4-dehydrogenase	1.1.1.12	Q7SI09	L-arabinitol 4-dehydrogenase	0.813922	M0256	340	2.73	0.84839	0.185	4.5e-08	1.92068
1273	3rys_0	3RYS	A	ZN				344				TRUE	data	X-RAY DIFFRACTION	2.6	2011-05-11	HYDROLASE	Adenosine deaminase 1	3.5.4.4	A1R3U3	Adenine deaminase	0.493929	M0376	329	2.47	0.89092	0.277	3.5e-29	2.40412
1274	3vn9_0	3VN9	A	MG				402				TRUE	data	X-RAY DIFFRACTION	2.6	2012-01-05	TRANSFERASE/TRANSFERASE INHIBITOR	Dual specificity mitogen-activated protein kinase kinase 6	2.7.12.2	P52564	Dual specificity mitogen-activated protein kinase kinase 6	1.22699	M0246	258	3.72	0.72672	0.213	2.3e-12	3.39287
1275	5ggi_0	5GGI	A	MN				702				TRUE	data	X-RAY DIFFRACTION	2.6	2016-06-16	TRANSFERASE, SUGAR BINDING PROTEIN/SUBSTRATE	Protein O-linked-mannose beta-1,2-N-acetylglucosaminyltransferase 1	2.4.1.-	Q8WZA1	Protein O-linked-mannose beta-1,2-N-acetylglucosaminyltransferase 1	0.45364	M0770	315	2.23	0.74519	0.321	1.4e-38	2.32489
1276	2vc5_2	2VC5	C	FE	CO			1315	1316			TRUE	data	X-RAY DIFFRACTION	2.6	2007-09-18	HYDROLASE	ARYLDIALKYLPHOSPHATASE	3.1.8.1	Q97VT7	Aryldialkylphosphatase	0.655792	M0159	309	1.81	0.92641	0.327	1.7e-42	1.67586
1277	5tcv_0	5TCV	A	NI				401				TRUE	data	X-RAY DIFFRACTION	2.6	2016-09-15	OXIDOREDUCTASE	1-aminocyclopropane-1-carboxylate oxidase 1	1.14.17.4	Q08506	1-aminocyclopropane-1-carboxylate oxidase 1	0.568093	M0685	265	2.97	0.78398	0.317	5.6e-40	1.67314
1278	4z17_0	4Z17	A	MG	MG			501	503			TRUE	data	X-RAY DIFFRACTION	2.65	2015-03-26	LYASE	Enolase	4.2.1.11	A9WCM4	Enolase	0.281587	M0311	416	1.52	0.95313	0.538	1.3e-130	2.25253
1279	3qfv_0	3QFV	B	MG				419				TRUE	data	X-RAY DIFFRACTION	2.65	2011-01-23	TRANSFERASE/TRANSFERASE INHIBITOR	CDC42BPB protein		Q9Y5S2	Serine/threonine-protein kinase MRCK beta	2.24	M0282	267	3.38	0.59207	0.228	6.2e-18	3.74438
1280	3zxt_0	3ZXT	A	MG	MG			1278	1279			TRUE	data	X-RAY DIFFRACTION	2.65	2011-08-15	TRANSFERASE	DEATH-ASSOCIATED PROTEIN KINASE 1	2.7.11.1	P53355	Death-associated protein kinase 1	1.56946	M0246	236	3	0.80377	0.242	5e-09	2.26515
1281	3r2j_0	3R2J	A	ZN				301				TRUE	data	X-RAY DIFFRACTION	2.68	2011-03-14	HYDROLASE	Alpha/beta-hydrolase-like protein	3.5.1.19	A4HRG8		1.04859	M0716	177	1.25	0.85073	0.379	8.4e-34	2.18105
1282	1zlp_0	1ZLP	A	MG				401				TRUE	data	X-RAY DIFFRACTION	2.7	2005-05-08	LYASE	petal death protein	4.1.3.-	Q05957	Petal death protein	2.05083	M0272	278	2.32	0.88761	0.234	2.8e-13	2.5296
1283	3ohm_0	3OHM	A	MG				402				TRUE	data	X-RAY DIFFRACTION	2.7	2010-08-17	signaling protein / HYDROLASE	Guanine nucleotide-binding protein G(q) subunit alpha		P21279	Guanine nucleotide-binding protein G(q) subunit alpha	2.44998	M0533	313	1.41	0.94916	0.527	9e-102	4.35326
1284	3p23_0	3P23	A	MG				1001				TRUE	data	X-RAY DIFFRACTION	2.7	2010-10-01	HYDROLASE, Transferase	Serine/threonine-protein kinase/endoribonuclease IRE1	2.7.11.1, 3.1.26.-	O75460	Serine/threonine-protein kinase/endoribonuclease IRE1	1.60861	M0035	239	2.88	0.55887	0.285	3.5e-20	2.83155
1285	1bug_0	1BUG	A	CU	CU			500	501			TRUE	data	X-RAY DIFFRACTION	2.7	1998-09-03	OXIDOREDUCTASE	PROTEIN (CATECHOL OXIDASE)	1.10.3.1	Q9ZP19	Polyphenol oxidase I, chloroplastic	0.504171	M0125	336	0.32	0.99779	1	8.7e-249	1.69364
1286	3f5m_0	3F5M	A	MG				1002				TRUE	data	X-RAY DIFFRACTION	2.7	2008-11-04	TRANSFERASE	6-phospho-1-fructokinase (ATP-dependent phosphofructokinase)	2.7.1.11	O15648	ATP-dependent 6-phosphofructokinase	1.32203	M0653	385	3.1	0.75582	0.242	9.8e-19	0.881646
1287	4jbs_1	4JBS	B	ZN				1009				TRUE	data	X-RAY DIFFRACTION	2.79	2013-02-20	Hydrolase/Hydrolase Inhibitor	Endoplasmic reticulum aminopeptidase 2	3.4.11.-	Q6P179	Endoplasmic reticulum aminopeptidase 2	0.51599	M0166	581	4.27	0.59961	0.182	1.2e-17	1.25591
1288	1ao0_0	1AO0	A	MG				469				TRUE	data	X-RAY DIFFRACTION	2.8	1997-07-15	GLUTAMINE AMIDOTRANSFERASE	GLUTAMINE PHOSPHORIBOSYLPYROPHOSPHATE AMIDOTRANSFERASE	2.4.2.14	P00497	Amidophosphoribosyltransferase	0.265349	M0082	319	4.64	0.57577	0.207	1.2e-17	2.99204
1289	1fbx_0	1FBX	A	ZN				3316				TRUE	data	X-RAY DIFFRACTION	2.8	2000-07-17	HYDROLASE	GTP CYCLOHYDROLASE I	3.5.4.16	P0A6T5	GTP cyclohydrolase 1	0.62048	M0038	221	0	1	1	1.5e-143	1.93951
1290	1mpy_0	1MPY	A	FE2				308				TRUE	data	X-RAY DIFFRACTION	2.8	1998-10-20	OXIDOREDUCTASE	CATECHOL 2,3-DIOXYGENASE	1.13.11.2	P06622	Metapyrocatechase	0.595047	M0034	307	0	1	1	3.9e-216	2.29846
1291	1nyr_0	1NYR	A	ZN				1001				TRUE	data	X-RAY DIFFRACTION	2.8	2003-02-13	LIGASE	threonyl-tRNA synthetase 1	6.1.1.3	Q8NW68	Threonine--tRNA ligase	0.793005	M0540	632	2.72	0.9068	0.418	3.3e-179	2.23231
1292	3kex_0	3KEX	A	MG				1001				TRUE	data	X-RAY DIFFRACTION	2.8	2009-10-26	TRANSFERASE	Receptor tyrosine-protein kinase erbB-3	2.7.10.1	P21860	Receptor tyrosine-protein kinase erbB-3	0.476341	M0756	250	3.61	0.70057	0.2	4.5e-09	2.5286
1293	5k7x_0	5K7X	A	MG				403				TRUE	data	X-RAY DIFFRACTION	2.8	2016-05-27	LIGASE	Adenylosuccinate synthetase	6.3.4.4	O58187	Adenylosuccinate synthetase	1.01159	M0065	335	1.58	0.9549	0.403	5.2e-61	2.36856
1294	1t5a_0	1T5A	A	MG				601				TRUE	data	X-RAY DIFFRACTION	2.8	2004-05-03	TRANSFERASE	Pyruvate kinase, M2 isozyme	2.7.1.40	P14618	Pyruvate kinase PKM	0.79592	M0326	514	0.82	0.98142	0.912	0	4.28753
1295	4ttv_0	4TTV	A	ZN				802				TRUE	data	X-RAY DIFFRACTION	2.8	2014-06-23	LIGASE/ANTIBIOTIC	Threonine--tRNA ligase, cytoplasmic	6.1.1.3	P26639	Threonine--tRNA ligase, cytoplasmic	0.702038	M0540	400	1.89	0.93647	0.447	8.2e-108	2.36875
1296	5oey_0	5OEY	A	MN	MN			702	703			TRUE	data	X-RAY DIFFRACTION	2.8	2017-07-10	HYDROLASE	FBP protein	3.1.3.11	O97193		0.064302	M0546	319	1.13	0.95803	0.448	3.2e-80	1.76754
1297	3ig4_0	3IG4	A	MN	MN			428	429			TRUE	data	X-RAY DIFFRACTION	2.89	2009-07-27	HYDROLASE	Xaa-pro aminopeptidase		A0A0F7RKF8		0.585694	M0379	410	1.86	0.92747	0.312	1.1e-68	1.83238
1298	1br2_0	1BR2	A	MG				997				TRUE	data	X-RAY DIFFRACTION	2.9	1998-08-26	MUSCLE PROTEIN	MYOSIN	3.6.1.32	P10587	Myosin-11	1.31124	M0534	646	1.69	0.9331	0.525	1.3e-223	1.76932
1299	3gak_0	3GAK	A	ZN				331				TRUE	data	X-RAY DIFFRACTION	2.9	2009-02-17	LYASE	Fructose-bisphosphate aldolase	4.1.2.13	O97447		0.353494	M0052	253	1.72	0.81757	0.225	2e-09	2.04629
1300	2ia5_0	2IA5	A	MG				901				TRUE	data	X-RAY DIFFRACTION	2.9	2006-09-07	TRANSFERASE	Polynucleotide kinase	2.7.1.78	P06855	Polynucleotide kinase	0.571686	M0625	293	1.11	0.96535	0.976	1.6e-209	1.80205
1301	3blq_0	3BLQ	A	MG				331				TRUE	data	X-RAY DIFFRACTION	2.9	2007-12-11	TRANSCRIPTION	Cell division protein kinase 9	2.7.11.22, 2.7.11.23	P50750	Cyclin-dependent kinase 9	2.09271	M0246	264	2.99	0.77782	0.223	1.2e-07	3.55576
1302	1pkg_1	1PKG	B	MG				1485				TRUE	data	X-RAY DIFFRACTION	2.9	2003-06-05	TRANSFERASE ACTIVATOR	c-kit protein		P10721	Mast/stem cell growth factor receptor Kit	0.420575	M0757	253	2.69	0.79347	0.221	3.3e-09	1.60162
1303	5kny_0	5KNY	A	MG				302				TRUE	data	X-RAY DIFFRACTION	2.91	2016-06-28	TRANSFERASE/INHIBITOR	Hypoxanthine-guanine phosphoribosyltransferase	2.4.2.8	P9WHQ9	Hypoxanthine-guanine phosphoribosyltransferase	1.83333	M0048	174	2.22	0.89094	0.31	5.9e-20	4.12227
1304	4xbr_0	4XBR	A	MG	MG			602	603			TRUE	data	X-RAY DIFFRACTION	2.94	2014-12-17	Peptide,Transferase	Protein FAM212A,Serine/threonine-protein kinase PAK 4	2.7.11.1	O96013, Q96EL1	O96013:, Serine/threonine-protein kinase PAK 4, Q96EL1:, PAK4-inhibitor INKA1	0.302204	M0246	266	2.82	0.73416	0.218	7.1e-12	2.19283
1305	4put_0	4PUT	A	ZN				801				TRUE	data	X-RAY DIFFRACTION	3	2014-03-13	HYDROLASE	Cytosolic oligopeptidase A	3.4.24.70	Q949P2	Probable cytosolic oligopeptidase A	0.49663	M0638	652	3.31	0.84501	0.259	2.2e-72	1.38885
1306	1a3x_1	1A3X	B	MN				1003				TRUE	data	X-RAY DIFFRACTION	3	1998-01-26	TRANSFERASE	PYRUVATE KINASE	2.7.1.40	P00549	Pyruvate kinase 1	0.577888	M0326	483	1.94	0.93888	0.491	2.3e-149	4.79114
1307	1kej_0	1KEJ	A	CO	CO			701	702			TRUE	data	X-RAY DIFFRACTION	3	2001-11-16	TRANSFERASE	Terminal deoxynucleotidyltransferase short isoform	2.7.7.31	P09838	DNA nucleotidylexotransferase	0.543914	M0632	357	0.65	0.99138	1	5.8e-248	2.53334
1308	1fb1_0	1FB1	A	ZN				300				TRUE	data	X-RAY DIFFRACTION	3.1	2000-07-14	HYDROLASE	GTP CYCLOHYDROLASE I	3.5.4.16	P30793	GTP cyclohydrolase 1	1.14093	M0038	192	2.04	0.89708	0.354	2e-31	1.91319
1309	5d9h_0	5D9H	A	MG				502				TRUE	data	X-RAY DIFFRACTION	3.1	2015-08-18	TRANSFERASE	STE20/SPS1-related proline-alanine-rich protein kinase	2.7.11.1	Q9Z1W9	STE20/SPS1-related proline-alanine-rich protein kinase	1.28575	M0757	253	3.07	0.74298	0.221	6.1e-15	1.53509
1310	3th1_0	3TH1	A	FE				300				TRUE	data	X-RAY DIFFRACTION	3.4	2011-08-18	OXIDOREDUCTASE	Chlorocatechol 1,2-dioxygenase	1.13.11.-	P11451	Chlorocatechol 1,2-dioxygenase	0.150576	M0936	162	3.41	0.54678	0.235	3.1e-08	1.58679
1311	2y4i_0	2Y4I	B	MG				1933				TRUE	data	X-RAY DIFFRACTION	3.46	2011-01-06	TRANSFERASE	KINASE SUPPRESSOR OF RAS 2		Q6VAB6	Kinase suppressor of Ras 2	0.452983	M0756	238	3.17	0.7542	0.197	5.7e-07	2.48809
1312	2ddy_1	2DDY	A	ZN				177				TRUE	data	SOLUTION NMR		2006-02-06	HYDROLASE	Matrilysin	3.4.24.23	P09237	Matrilysin	0.496481	M0906	159	2.02	0.81656	0.522	4.2e-54	1.50406
1313	2c78_0	2C78	A	MG				1407				TRUE	data	X-RAY DIFFRACTION	1.4	2005-11-18	HYDROLASE	ELONGATION FACTOR TU-A	3.1.5.1	Q5SHN6	Elongation factor Tu-A	2.54285	M0535	311	5.12	0.59096	0.527	7.2e-191	2.73631
1314	4aw0_0	4AW0	A	MG	MG			800	850			TRUE	data	X-RAY DIFFRACTION	1.43	2012-05-30	TRANSFERASE	3-PHOSPHOINOSITIDE-DEPENDENT PROTEIN KINASE 1	2.7.11.1	O15530	3-phosphoinositide-dependent protein kinase 1	2.78976	M0246	267	2.49	0.83368	0.18	1.7e-09	2.54816
1315	5swc_5	5SWC	F	ZN				301				TRUE	data	X-RAY DIFFRACTION	1.45	2016-08-08	LYASE	Carbonic anhydrase	4.2.1.1	Q54735	Carbonic anhydrase	0.914204	M0517	196	2.36	0.80708	0.276	6.9e-20	1.70332
1316	6fd3_0	6FD3	A	MG	MG			601	602			TRUE	data	X-RAY DIFFRACTION	1.52	2017-12-21	TRANSFERASE	Serine/threonine-protein kinase PAK 3	2.7.11.1	O75914	Serine/threonine-protein kinase PAK 3	1.76955	M0246	266	2.99	0.77323	0.226	7.6e-15	1.59135
1317	4h2g_0	4H2G	A	ZN	ZN			601	602			TRUE	data	X-RAY DIFFRACTION	1.55	2012-09-12	HYDROLASE	5'-nucleotidase	3.1.3.5	P21589	5'-nucleotidase	0.535015	M0611	475	2.56	0.84523	0.267	1.7e-23	1.85699
1318	2a84_1	2A84	A	MG				1002				TRUE	data	X-RAY DIFFRACTION	1.55	2005-07-07	LIGASE	Pantoate--beta-alanine ligase	6.3.2.1	P9WIL5	Pantothenate synthetase	0.976181	M0229	277	0	1	1	1.6e-190	2.12988
1319	1i58_0	1I58	A	MG				996				TRUE	data	X-RAY DIFFRACTION	1.6	2001-02-26	SIGNALING PROTEIN, TRANSFERASE	CHEMOTAXIS PROTEIN CHEA	2.7.3.-	Q56310	Chemotaxis protein CheA	1.07555	M0327	189	0	1	1	5.1e-119	2.22074
1320	1qk5_1	1QK5	B	MG	MG			302	303			TRUE	data	X-RAY DIFFRACTION	1.6	1999-07-09	TRANSFERASE	HYPOXANTHINE-GUANINE PHOSPHORIBOSYLTRANSFERASE	2.4.2.8	Q26997	Hypoxanthine-guanine-xanthine phosphoribosyltransferase	0.904476	M0048	199	1.13	0.88596	0.382	9.5e-47	3.55801
1321	3eth_0	3ETH	A	MG	MG			401	402			TRUE	data	X-RAY DIFFRACTION	1.6	2008-10-08	LYASE	Phosphoribosylaminoimidazole carboxylase ATPase subunit	4.1.1.21	P09029	N5-carboxyaminoimidazole ribonucleotide synthase	1.55272	M0665	339	3.21	0.8374	0.218	6.9e-13	2.73395
1322	1zxi_2	1ZXI	B	CU				3910				TRUE	data	X-RAY DIFFRACTION	1.7	2005-06-08	OXIDOREDUCTASE	Carbon monoxide dehydrogenase large chain	1.2.99.2	P19919	Carbon monoxide dehydrogenase large chain	2.11076	M0139	728	2.62	0.85143	0.22	4e-25	1.77161
1323	4x8l_0	4X8L	A	MG				302				TRUE	data	X-RAY DIFFRACTION	1.7	2014-12-10	TRANSFERASE	Adenylate kinase	2.7.4.3	P69441	Adenylate kinase	1.31586	M0290	208	2.16	0.8813	0.457	1.1e-55	3.12463
1324	1i0l_0	1I0L	A	MG				902				TRUE	data	X-RAY DIFFRACTION	1.72	2001-01-29	TRANSFERASE	HYPOXANTHINE-GUANINE PHOSPHORIBOSYLTRANSFERASE	2.4.2.8	Q4DRC4	Hypoxanthine phosphoribosyltransferase	0.532498	M0048	178	2.13	0.83089	0.32	1.2e-19	3.67159
1325	4fuk_0	4FUK	A	ZN	ZN			401	402			TRUE	data	X-RAY DIFFRACTION	1.75	2012-06-28	HYDROLASE	Methionine aminopeptidase	3.4.11.18	Q4FKC0	Methionine aminopeptidase	0.209118	M0096	257	3.65	0.66577	0.179	3.9e-07	1.69532
1326	5ucz_0	5UCZ	A	ZN				402				TRUE	data	X-RAY DIFFRACTION	1.78	2016-12-23	LYASE	Fructose-bisphosphate aldolase	4.1.2.13	P56109	Fructose-bisphosphate aldolase	0.178768	M0052	267	1.83	0.85892	0.247	5.4e-09	2.1273
1327	2wxu_0	2WXU	A	ZN				1375				TRUE	data	X-RAY DIFFRACTION	1.8	2009-11-10	HYDROLASE	PHOSPHOLIPASE C	3.1.4.3	Q0TV31	Phospholipase C	0.146564	M0027	216	2.12	0.55443	0.259	6.5e-12	2.16894
1328	3n9r_4	3N9R	U	ZN				308				TRUE	data	X-RAY DIFFRACTION	1.8	2010-05-31	LYASE	Fructose-bisphosphate aldolase	4.1.2.13	D0IR47		0.25108	M0052	272	1.87	0.85635	0.246	3.9e-09	1.85669
1329	3rep_0	3REP	A	MN				501				TRUE	data	X-RAY DIFFRACTION	1.8	2011-04-04	CELL ADHESION	Integrin-linked kinase		Q13418	Integrin-linked protein kinase	2.97963	M0246	248	2.96	0.78756	0.234	1e-14	4.98203
1330	4g5y_0	4G5Y	A	MG				402				TRUE	data	X-RAY DIFFRACTION	1.8	2012-07-18	ligase/ligase inhibitor	Pantothenate synthetase	6.3.2.1	P9WIL5	Pantothenate synthetase	2.54788	M0229	276	1.16	0.94353	0.982	1.6e-190	3.95639
1331	5bpm_0	5BPM	A	MG				403				TRUE	data	X-RAY DIFFRACTION	1.83	2015-05-28	HYDROLASE	Heat shock 70 kDa protein 1A		P0DMV8	Heat shock 70 kDa protein 1A	2.06708	M0656	378	0.71	0.99291	0.878	2.4e-226	1.95026
1332	4iuw_0	4IUW	A	ZN				701				TRUE	data	X-RAY DIFFRACTION	1.85	2013-01-21	HYDROLASE	Neutral endopeptidase	3.4.24.-	B5QNF0		0.49317	M0623	624	2.66	0.91962	0.223	2.3e-49	1.41145
1333	1os9_0	1OS9	A	ZN				901				TRUE	data	X-RAY DIFFRACTION	1.85	2003-03-19	HYDROLASE	Macrophage metalloelastase	3.4.24.65	P39900	Macrophage metalloelastase	0.37814	M0906	160	0.86	0.9414	0.581	1.2e-59	2.16636
1334	1amu_0	1AMU	A	MG				564				TRUE	data	X-RAY DIFFRACTION	1.9	1997-06-18	PEPTIDE SYNTHETASE	GRAMICIDIN SYNTHETASE 1	5.1.1.11	P0C061	Gramicidin S synthase 1	0.0735731	M0128	436	3.74	0.7551	0.167	2.8e-13	3.8107
1335	1ir3_0	1IR3	A	MG	MG			301	302			TRUE	data	X-RAY DIFFRACTION	1.9	1997-09-22	COMPLEX (TRANSFERASE/SUBSTRATE)	INSULIN RECEPTOR	2.7.1.112	P06213	Insulin receptor	0.494916	M0757	269	2.85	0.77227	0.201	4.5e-07	2.58469
1336	2xgt_0	2XGT	A	MG				1551				TRUE	data	X-RAY DIFFRACTION	1.9	2010-06-07	LIGASE	ASPARAGINYL-TRNA SYNTHETASE, CYTOPLASMIC	6.1.1.4	A8PWE4		1.3313	M0404	418	2.51	0.89363	0.263	4.1e-32	2.09504
1337	1b4e_1	1B4E	A	ZN				405				TRUE	data	X-RAY DIFFRACTION	2	1998-12-19	LYASE	PROTEIN (5-AMINOLEVULINIC ACID DEHYDRATASE)	4.2.1.24	P0ACB2	Delta-aminolevulinic acid dehydratase	0.312936	M0230	321	1.44	0.96033	0.399	1.5e-68	4.58782
1338	5ng0_1	5NG0	B	MG				402				TRUE	data	X-RAY DIFFRACTION	2	2017-03-16	TRANSFERASE	Receptor-interacting serine/threonine-protein kinase 2	2.7.11.1, 2.7.10.2	O43353	Receptor-interacting serine/threonine-protein kinase 2	2.27609	M0035	260	2.52	0.82742	0.223	2.6e-07	2.46806
1339	1d8h_0	1D8H	A	MN				550				TRUE	data	X-RAY DIFFRACTION	2	1999-10-24	HYDROLASE	mRNA TRIPHOSPHATASE CET1	3.1.3.33	O13297	mRNA-capping enzyme subunit beta	0.90732	M0486	288	0	1	1	1.4e-206	2.4965
1340	5we8_0	5WE8	A	MN				501				TRUE	data	X-RAY DIFFRACTION	2.01	2017-07-07	TRANSFERASE/TRANSFERASE INHIBITOR	Serine/threonine-protein kinase WNK1	2.7.11.1	Q9H4A3	Serine/threonine-protein kinase WNK1	1.07323	M0246	245	3.19	0.77602	0.229	4.7e-11	3.16539
1341	3dqw_0	3DQW	A	MG				1				TRUE	data	X-RAY DIFFRACTION	2.02	2008-07-09	TRANSFERASE	Proto-oncogene tyrosine-protein kinase Src	2.7.10.2	P00523	Proto-oncogene tyrosine-protein kinase Src	2.96189	M0756	253	2.69	0.79674	0.194	5.8e-08	3.16021
1342	3bjf_0	3BJF	A	MG				701				TRUE	data	X-RAY DIFFRACTION	2.03	2007-12-03	TRANSFERASE	Pyruvate kinase isozymes M1/M2	2.7.1.40	P14618	Pyruvate kinase PKM	1.87889	M0326	513	0.96	0.97827	0.918	0	3.76295
1343	4gvj_0	4GVJ	A	MG	MG			1202	1203			TRUE	data	X-RAY DIFFRACTION	2.03	2012-08-30	HYDROLASE	Non-receptor tyrosine-protein kinase TYK2	2.7.10.2	P29597	Non-receptor tyrosine-protein kinase TYK2	0.516935	M0756	259	2.71	0.78804	0.201	6.7e-10	2.08483
1344	4cvm_0	4CVM	A	MG	MG			1457	1458			TRUE	data	X-RAY DIFFRACTION	2.06	2014-03-28	LIGASE	UDP-N-ACETYLMURAMOYL-TRIPEPTIDE--D-ALANYL-D- ALANINE LIGASE	6.3.2.10	Q9HVZ7	UDP-N-acetylmuramoyl-tripeptide--D-alanyl-D-alanine ligase	2.33553	M0876	374	4.62	0.66719	0.184	2.3e-07	1.12397
1345	3r5f_0	3R5F	A	MG				369				TRUE	data	X-RAY DIFFRACTION	2.07	2011-03-18	LIGASE	D-alanine--D-alanine ligase 1	6.3.2.4	Q5H614	D-alanine--D-alanine ligase	1.37402	M0883	286	2.03	0.7743	0.357	4.2e-50	2.61046
1346	5e92_0	5e+92	A	MG	MG			602	603			TRUE	data	X-RAY DIFFRACTION	2.08	2015-10-14	TRANSFERASE/TRANSFERASE INHIBITOR	TGF-beta receptor type-2	2.7.11.30	P37173	TGF-beta receptor type-2	1.06954	M0282	252	3.42	0.71599	0.242	1.5e-08	3.989
1347	1igw_0	1IGW	A	MG				441				TRUE	data	X-RAY DIFFRACTION	2.1	2001-04-18	LYASE	Isocitrate lyase	4.1.3.1	P0A9G6	Isocitrate lyase	0.239654	M0182	276	2.45	0.63667	0.257	1.3e-16	1.92754
1348	4x8o_1	4X8O	B	MG				302				TRUE	data	X-RAY DIFFRACTION	2.1	2014-12-10	TRANSFERASE	Adenylate kinase	2.7.4.3	P69441	Adenylate kinase	2.10302	M0290	208	2.16	0.87901	0.462	1.4e-56	3.26314
1349	3bu5_0	3BU5	A	MG				301				TRUE	data	X-RAY DIFFRACTION	2.1	2007-12-31	TRANSFERASE	insulin receptor subunit beta	2.7.10.1	P06213	Insulin receptor	0.358188	M0757	264	2.58	0.79401	0.189	4e-07	2.16915
1350	5mi8_0	5MI8	A	MG				401				TRUE	data	X-RAY DIFFRACTION	2.18	2016-11-27	HYDROLASE	Elongation factor Tu 1		A8A5E6	Elongation factor Tu 1	2.60653	M0535	386	1.27	0.97093	0.992	2e-262	2.95451
1351	1a65_1	1A65	A	CU	CU			902	903			TRUE	data	X-RAY DIFFRACTION	2.23	1998-03-05	OXIDOREDUCTASE	LACCASE	1.10.3.2	Q9Y780		0.268242	M0390	492	1.03	0.96153	0.602	7.4e-196	1.78393
1352	5ucr_0	5UCR	A	MG				303				TRUE	data	X-RAY DIFFRACTION	2.25	2016-12-22	LIGASE	Pantothenate synthetase	6.3.2.1	B4RKE7	Pantothenate synthetase	2.42865	M0229	263	1.89	0.91654	0.449	2.2e-63	3.14404
1353	2j0l_0	2J0L	A	MG				1688				TRUE	data	X-RAY DIFFRACTION	2.3	2006-08-03	TRANSFERASE	FOCAL ADHESION KINASE 1	2.7.10.2	Q00944	Focal adhesion kinase 1	2.09947	M0035	258	3.03	0.79542	0.229	9.1e-08	3.12636
1354	4woe_0	4WOE	A	MG				805				TRUE	data	X-RAY DIFFRACTION	2.3	2014-10-15	TRANSFERASE	Taurocyamine kinase	2.7.3.4	P16641	Taurocyamine kinase	2.24594	M0086	354	1.97	0.47733	0.472	1.7e-203	3.90484
1355	1ehi_0	1EHI	A	MG	MG			783	784			TRUE	data	X-RAY DIFFRACTION	2.38	2000-02-21	LIGASE	D-ALANINE:D-LACTATE LIGASE	6.3.2.4	Q03ZI1	D-alanine--D-alanine ligase	1.00289	M0883	302	1.84	0.7937	0.288	4.6e-30	2.19468
1356	3dwb_0	3DWB	A	ZN				771				TRUE	data	X-RAY DIFFRACTION	2.38	2008-07-22	HYDROLASE	Endothelin-converting enzyme 1	3.4.24.71	P42892	Endothelin-converting enzyme 1	0.878725	M0623	660	1.77	0.96439	0.403	9.2e-167	1.37412
1357	1lox_0	1LOX	A	FE2				840				TRUE	data	X-RAY DIFFRACTION	2.4	1997-10-06	OXIDOREDUCTASE	15-LIPOXYGENASE	1.13.11.33	P12530	Arachidonate 15-lipoxygenase	0.304376	M0583	640	3.1	0.90394	0.228	5.4e-36	2.02635
1359	1b6s_0	1B6S	A	MG				1101				TRUE	data	X-RAY DIFFRACTION	2.5	1999-01-18	LYASE	PROTEIN (N5-CARBOXYAMINOIMIDAZOLE RIBONUCLEOTIDE SYNTHETASE)	4.1.1.21	P09029	N5-carboxyaminoimidazole ribonucleotide synthase	0.947974	M0665	336	3.23	0.83684	0.22	6.7e-13	3.81353
1360	1e4e_1	1E4E	B	MG	MG			360	365			TRUE	data	X-RAY DIFFRACTION	2.5	2000-07-03	LIGASE	VANCOMYCIN/TEICOPLANIN A-TYPE RESISTANCE PROTEIN VANA	6.1.2.1	P25051	Vancomycin/teicoplanin A-type resistance protein VanA	1.09297	M0883	297	1.91	0.8227	0.32	1.9e-40	2.23716
1361	3orm_0	3ORM	A	MN				341				TRUE	data	X-RAY DIFFRACTION	2.5	2010-09-07	TRANSFERASE	Serine/threonine protein kinase		A5TY84		1.97241	M0246	244	2.4	0.81498	0.205	5.3e-07	1.84903
1362	3t8o_0	3T8O	A	MG				564				TRUE	data	X-RAY DIFFRACTION	2.5	2011-08-01	TRANSFERASE	Rhodopsin kinase	2.7.11.14	P28327	Rhodopsin kinase	2.16825	M0246	277	2.96	0.5116	0.199	7.4e-12	3.09129
1363	5f9c_1	5F9C	B	MG				607				TRUE	data	X-RAY DIFFRACTION	2.5	2015-12-09	ISOMERASE	Phosphoglucomutase-1	5.4.2.2	P36871	Phosphoglucomutase-1	2.17904	M0194	431	3.34	0.71553	0.174	8.6e-12	0.260192
1364	13pk_0	13PK	A	MG				422				TRUE	data	X-RAY DIFFRACTION	2.5	1996-11-23	KINASE	3-PHOSPHOGLYCERATE KINASE	2.7.2.3	P07378	Phosphoglycerate kinase, glycosomal	2.97878	M0040	415	0	1	1	1.8e-276	3.8206
1365	2v7a_1	2V7A	B	MG				1505				TRUE	data	X-RAY DIFFRACTION	2.5	2007-07-27	TRANSFERASE	PROTO-ONCOGENE TYROSINE-PROTEIN KINASE ABL1	2.7.10.2	P00519	Tyrosine-protein kinase ABL1	2.64063	M0035	257	2.93	0.81874	0.21	4.1e-11	2.62153
1366	5cnx_0	5CNX	A	ZN	ZN			401	402			TRUE	data	X-RAY DIFFRACTION	2.6	2015-07-18	HYDROLASE	Aminopeptidase YpdF	3.4.11.-	P76524	Aminopeptidase YpdF	0.0700714	M0096	352	2.45	0.88499	0.222	3e-13	0.828372
1367	1q24_0	1Q24	A	MG				402				TRUE	data	X-RAY DIFFRACTION	2.6	2003-07-23	TRANSFERASE/TRANSFERASE inhibitor	cAMP-dependent Protein Kinase, alpha-catalytic subunit	2.7.1.37	P00517	cAMP-dependent protein kinase catalytic subunit alpha	2.17253	M0246	269	2.97	0.69379	0.201	9.1e-07	1.44323
1368	4cyu_0	4CYU	A	MG	MG			170	171			TRUE	data	X-RAY DIFFRACTION	2.7	2014-04-15	TRANSFERASE	7,8-DIHYDRO-6-HYDROXYMETHYLPTERIN-PYROPHOSPHOKINASE	2.7.6.3	C8MLE4		0.67589	M0151	145	1.72	0.87833	0.352	1.4e-28	2.10917
1369	6b65_0	6B65	A	MG	MG			902	903			TRUE	data	X-RAY DIFFRACTION	2.7	2017-10-01	HYDROLASE	Fructose-1,6-bisphosphatase/inositol-1-monophosphatase	3.1.3.11, 3.1.3.25	O30298	Fructose-1,6-bisphosphatase/inositol-1-monophosphatase	1.61774	M0577	232	2.29	0.83296	0.241	5.1e-12	2.70342
1370	5lpv_0	5LPV	A	MN	MN			1201	1202			TRUE	data	X-RAY DIFFRACTION	2.7	2016-08-15	TRANSFERASE	Protein BRASSINOSTEROID INSENSITIVE 1	2.7.10.1, 2.7.11.1	O22476	Protein BRASSINOSTEROID INSENSITIVE 1	1.88949	M0246	254	2.95	0.77203	0.217	1.2e-09	2.02373
1371	3eqf_0	3EQF	A	MG				3				TRUE	data	X-RAY DIFFRACTION	2.7	2008-09-30	TRANSFERASE	Dual specificity mitogen-activated protein kinase kinase 1	2.7.12.2	Q02750	Dual specificity mitogen-activated protein kinase kinase 1	1.55588	M0246	257	3.73	0.68236	0.206	5.7e-07	2.13696
1372	5j6f_0	5J6F	A	MN				401				TRUE	data	X-RAY DIFFRACTION	2.75	2016-04-04	TRANSFERASE,ISOMERASE	3-deoxy-D-arabino-heptulosonate 7-phosphate synthase, chorismate mutase-isozyme 3	2.5.1.54, 5.4.99.5	L8A208		0.167505	M0614	250	2.03	0.66365	0.244	1.7e-18	2.16834
1373	3ba0_0	3BA0	A	ZN				471				TRUE	data	X-RAY DIFFRACTION	3	2007-11-07	HYDROLASE	Macrophage metalloelastase	3.4.24.65	P39900	Macrophage metalloelastase	0.650041	M0906	159	1	0.42722	0.585	1.4e-58	2.28755
1374	4yzm_0	4YZM	A	MG				1302				TRUE	data	X-RAY DIFFRACTION	3	2015-03-25	TRANSFERASE	Probable serine/threonine-protein kinase roco4	2.7.11.1	Q6XHB2	Probable serine/threonine-protein kinase roco4	2.67621	M0757	245	2.56	0.83426	0.241	8.1e-09	2.45196
1376	5hv3_0	5HV3	A	MG				902				TRUE	data	X-RAY DIFFRACTION	3.12	2016-01-28	TRANSFERASE	Phosphoenolpyruvate synthase		A0A0S2YLC8		0.930234	M0207	376	3.88	0.40001	0.247	5.2e-10	2.14415
1377	2owm_0	2OWM	A	MG				1001				TRUE	data	X-RAY DIFFRACTION	3.25	2007-02-16	MOTOR PROTEIN	Related to KINESIN-LIKE PROTEIN KIF1C	3.6.4.4	Q9C2M3	Kinesin-like protein	2.22082	M0779	309	2.2	0.88406	0.434	1.7e-64	2.36717
1378	2y4i_1	2Y4I	C	MG				1383				TRUE	data	X-RAY DIFFRACTION	3.46	2011-01-06	TRANSFERASE	DUAL SPECIFICITY MITOGEN-ACTIVATED PROTEIN KINASE KINASE 1	2.7.12.2	P29678	Dual specificity mitogen-activated protein kinase kinase 1	1.73326	M0246	252	3.65	0.67067	0.206	7.8e-07	3.48335
1379	4hno_1	4HNO	A	MN				302				TRUE	data	X-RAY DIFFRACTION	0.92	2012-10-20	HYDROLASE	Probable endonuclease 4	3.1.21.2	Q9WYJ7	Probable endonuclease 4	0.778181	M0011	278	1.73	0.9139	0.331	2.4e-46	1.63893
1380	4hno_0	4HNO	A	ZN				301				TRUE	data	X-RAY DIFFRACTION	0.92	2012-10-20	HYDROLASE	Probable endonuclease 4	3.1.21.2	Q9WYJ7	Probable endonuclease 4	0.669874	M0011	278	1.73	0.9139	0.331	2.4e-46	1.75801
1381	3q46_0	3Q46	A	MG	MG	MG	MG	305	306	307	308	TRUE	data	X-RAY DIFFRACTION	0.99	2010-12-23	HYDROLASE	Tt-IPPase		H2L2L6	Inorganic pyrophosphatase	0.550077	M0916	178	1.64	0.92415	0.27	7.3e-12	1.91262
1382	1qxy_0	1QXY	A	CO	CO	CO		1001	1002	1003		TRUE	data	X-RAY DIFFRACTION	1.04	2003-09-09	HYDROLASE	methionyl aminopeptidase	3.4.11.18	P0A078	Methionine aminopeptidase	0.400831	M0917	230	1.63	0.87173	0.335	1.5e-23	1.39402
1383	1fsg_1	1FSG	A	MG				302				TRUE	data	X-RAY DIFFRACTION	1.05	2000-09-08	TRANSFERASE	HYPOXANTHINE-GUANINE PHOSPHORIBOSYLTRANSFERASE	2.4.2.8	Q26997	Hypoxanthine-guanine-xanthine phosphoribosyltransferase	2.68819	M0048	212	1.11	0.88123	0.406	7.6e-48	3.86955
1384	4gmu_0	4GMU	A	MN				702				TRUE	data	X-RAY DIFFRACTION	1.2	2012-08-16	LYASE	Phosphoenolpyruvate carboxykinase, cytosolic [GTP]	4.1.1.32	P07379	Phosphoenolpyruvate carboxykinase, cytosolic [GTP]	0.205144	M0863	603	0.73	0.98206	0.905	0	2.31892
1385	3q5v_0	3Q5V	A	MG				598				TRUE	data	X-RAY DIFFRACTION	1.29	2010-12-29	HYDROLASE	Tt-IPPase		H2L2L6	Inorganic pyrophosphatase	0.665812	M0916	178	1.82	0.91704	0.27	1.2e-12	2.17085
1386	3q5v_3	3Q5V	A	MG				672				TRUE	data	X-RAY DIFFRACTION	1.29	2010-12-29	HYDROLASE	Tt-IPPase		H2L2L6	Inorganic pyrophosphatase	0.767426	M0916	178	1.82	0.91704	0.27	1.2e-12	3.78611
1387	3q5v_1	3Q5V	A	MG				603				TRUE	data	X-RAY DIFFRACTION	1.29	2010-12-29	HYDROLASE	Tt-IPPase		H2L2L6	Inorganic pyrophosphatase	0.799786	M0916	178	1.82	0.91704	0.27	1.2e-12	2.4338
1388	5nx7_0	5NX7	A	MG	MG	MG		402	403	404		TRUE	data	X-RAY DIFFRACTION	1.51	2017-05-09	LYASE	Pentalenene synthase	4.2.3.7	B5GMG2	1,8-cineole synthase	1.99605	M0263	308	2.16	0.91902	0.244	2.2e-16	3.28454
1389	4qpf_0	4QPF	A	MG	MG	MG		902	903	904		TRUE	data	X-RAY DIFFRACTION	1.59	2014-06-23	TRANSFERASE	Farnesyl pyrophosphate synthase	2.5.1.10, 2.5.1.1	P14324	Farnesyl pyrophosphate synthase	0.621249	M0253	336	1.86	0.93649	0.676	2.5e-166	2.05665
1390	1hfe_1	1HFE	L	FE2	FE2			426	427			TRUE	data	X-RAY DIFFRACTION	1.6	1998-11-11	HYDROGENASE	PROTEIN (FE-ONLY HYDROGENASE (E.C.1.18.99.1) (LARGER SUBUNIT))	1.18.99.1	P07598	Periplasmic [Fe] hydrogenase large subunit	1.80456	M0127	396	0	1	1	3.7e-297	2.51539
1391	3aal_0	3AAL	A	FE	FE	ZN		301	302	303		TRUE	data	X-RAY DIFFRACTION	1.6	2009-11-20	HYDROLASE	Probable endonuclease 4	3.1.21.2	Q5KX27	Probable endonuclease 4	0.428398	M0011	273	1.9	0.85524	0.344	7.1e-39	1.61285
1392	2yvp_0	2YVP	A	MG	MG	MG		183	184	185		TRUE	data	X-RAY DIFFRACTION	1.66	2007-04-13	HYDROLASE	MutT/nudix family protein	3.6.1.-	Q5SJY9		0.874618	M0823	175	2.09	0.83939	0.246	6.1e-12	1.85497
1393	1p3d_1	1P3D	A	MN				605				TRUE	data	X-RAY DIFFRACTION	1.7	2003-04-17	LIGASE	UDP-N-acetylmuramate--alanine ligase	6.3.2.8	P45066	UDP-N-acetylmuramate--L-alanine ligase	0.36604	M0317	407	4.57	0.6993	0.182	7.1e-12	1.75343
1394	2x98_5	2X98	B	ZN	ZN	MG		1475	1476	1477		TRUE	data	X-RAY DIFFRACTION	1.7	2010-03-14	HYDROLASE	ALKALINE PHOSPHATASE	3.1.3.1	B0R9W3		0.25482	M0044	352	2.57	0.76808	0.347	1.5e-24	1.62585
1395	2uag_0	2UAG	A	MG				1000				TRUE	data	X-RAY DIFFRACTION	1.7	1999-02-23	LIGASE	PROTEIN (UDP-N-ACETYLMURAMOYL-L-ALANINE:D-GLUTAMATE LIGASE)	6.3.2.9	P14900	UDP-N-acetylmuramoylalanine--D-glutamate ligase	2.78594	M0876	409	4.65	0.74735	0.183	8e-12	4.92506
1396	2uag_1	2UAG	A	MG				1001				TRUE	data	X-RAY DIFFRACTION	1.7	1999-02-23	LIGASE	PROTEIN (UDP-N-ACETYLMURAMOYL-L-ALANINE:D-GLUTAMATE LIGASE)	6.3.2.9	P14900	UDP-N-acetylmuramoylalanine--D-glutamate ligase	0.190583	M0876	409	4.65	0.74735	0.183	8e-12	1.38264
1397	3weg_0	3WEG	A	MG				401				TRUE	data	X-RAY DIFFRACTION	1.75	2013-07-07	TRANSFERASE	Squalene synthase	2.5.1.21	P37268	Squalene synthase	1.78382	M0264	322	0.9	0.94778	0.994	5.2e-230	4.50834
1398	1x84_0	1X84	A	MN				201				TRUE	data	X-RAY DIFFRACTION	1.78	2004-08-17	ISOMERASE	Isopentenyl-diphosphate delta-isomerase	5.3.3.2	Q46822	Isopentenyl-diphosphate Delta-isomerase	0.511501	M0190	176	0.22	0.99801	1	5.9e-126	1.88364
1399	5awm_0	5AWM	A	MG				402				TRUE	data	X-RAY DIFFRACTION	1.79	2015-07-06	TRANSFERASE	Stress-activated protein kinase JNK	2.7.11.24	P92208	Stress-activated protein kinase JNK	1.69636	M0756	268	3.09	0.6754	0.205	1.1e-11	3.9583
1400	1ak0_0	1AK0	A	ZN	ZN	ZN		271	272	273		TRUE	data	X-RAY DIFFRACTION	1.8	1997-05-28	ENDONUCLEASE	P1 NUCLEASE	3.1.30.1	P24289	Nuclease P1	0.316223	M0395	264	0	1	1	7.6e-184	1.97527
1401	2qx0_0	2QX0	A	MG	MG			161	162			TRUE	data	X-RAY DIFFRACTION	1.8	2007-08-10	TRANSFERASE	7,8-dihydro-6-hydroxymethylpterin-pyrophosphokinase	2.7.6.3	A0A0H2W2M8		0.842171	M0151	155	1.53	0.91684	0.6	4.3e-63	1.89563
1402	3a74_2	3A74	B	MG	MG			1100	1102			TRUE	data	X-RAY DIFFRACTION	1.8	2009-09-13	LIGASE	Lysyl-tRNA synthetase	6.1.1.6	Q9RHV9	Lysine--tRNA ligase	0.968084	M0404	422	3.43	0.77262	0.213	4.3e-19	2.09881
1403	1x8b_0	1X8B	A	MG				601				TRUE	data	X-RAY DIFFRACTION	1.81	2004-08-17	TRANSFERASE	Wee1-like protein kinase	2.7.1.112	P30291	Wee1-like protein kinase	0.359091	M0282	246	3.35	0.8016	0.232	1.4e-08	4.69606
1404	1x8b_1	1X8B	A	MG				602				TRUE	data	X-RAY DIFFRACTION	1.81	2004-08-17	TRANSFERASE	Wee1-like protein kinase	2.7.1.112	P30291	Wee1-like protein kinase	0.399897	M0282	246	3.35	0.8016	0.232	1.4e-08	4.36472
1405	3p5p_0	3P5P	A	MG				901				TRUE	data	X-RAY DIFFRACTION	1.82	2010-10-10	LYASE	Taxadiene synthase	4.2.3.17	Q41594	Taxadiene synthase	0.656788	M0265	496	2.23	0.63626	0.29	1.7e-61	2.36447
1406	1ew2_0	1EW2	A	ZN	ZN	MG		1001	1002	1003		TRUE	data	X-RAY DIFFRACTION	1.82	2000-04-21	HYDROLASE	PHOSPHATASE	3.1.3.1	P05187	Alkaline phosphatase, placental type	0.440283	M0044	394	2.86	0.75774	0.302	5.3e-33	1.67812
1407	6apu_5	6APU	B	MG				303				TRUE	data	X-RAY DIFFRACTION	1.84	2017-08-18	TRANSFERASE	Hypoxanthine-guanine phosphoribosyltransferase	2.4.2.8	Q07010	Hypoxanthine-guanine phosphoribosyltransferase	1.30335	M0048	165	1.56	0.86442	0.248	3.5e-20	4.04581
1408	6c07_3	6C07	B	MG				502				TRUE	data	X-RAY DIFFRACTION	1.85	2017-12-28	TRANSFERASE	S-adenosylmethionine synthase	2.5.1.6	Q5CYE4	S-adenosylmethionine synthase	1.98155	M0009	364	1.37	0.9558	0.61	3.6e-148	2.4361
1409	3sdr_1	3SDR	A	MG				820				TRUE	data	X-RAY DIFFRACTION	1.86	2011-06-09	LYASE	Alpha-bisabolene synthase	4.2.3.38	O81086	Alpha-bisabolene synthase	1.97119	M0265	514	2.5	0.62697	0.311	1.1e-74	4.03221
1410	3sdr_0	3SDR	A	MG	MG			819	821			TRUE	data	X-RAY DIFFRACTION	1.86	2011-06-09	LYASE	Alpha-bisabolene synthase	4.2.3.38	O81086	Alpha-bisabolene synthase	0.544598	M0265	514	2.5	0.62697	0.311	1.1e-74	4.95941
1411	3nem_1	3NEM	B	MG	MG			1041	1042			TRUE	data	X-RAY DIFFRACTION	1.89	2010-06-09	LIGASE	Aspartyl-tRNA synthetase	6.1.1.12	Q52428	Aspartate--tRNA(Asp) ligase	2.43001	M0404	438	2.26	0.92999	0.354	7.6e-76	2.12445
1412	4iu6_1	4IU6	A	CO				403				TRUE	data	X-RAY DIFFRACTION	1.9	2013-01-19	hydrolase/hydrolase inhibitor	Methionine aminopeptidase 1	3.4.11.18	P53582	Methionine aminopeptidase 1	1.83536	M0917	229	1.51	0.71862	0.266	4.4e-13	3.98916
1413	4okz_2	4OKZ	C	MG	MG	MG		901	902	903		TRUE	data	X-RAY DIFFRACTION	1.9	2014-01-23	TRANSFERASE	Terpene synthase metal-binding domain-containing protein	2.5.1.21	B5HDJ6	Selina-4(15),7(11)-diene synthase ((2E,6E)-farnesyl diphosphate cyclizing)	1.00498	M0089	293	2.09	0.78805	0.222	6.4e-09	1.80097
1414	5ws9_2	5WS9	C	MG				501				TRUE	data	X-RAY DIFFRACTION	1.9	2016-12-06	TRANSFERASE	Pyruvate kinase	2.7.1.40	P9WKE5	Pyruvate kinase	0.363117	M0326	464	2.27	0.92074	0.373	3.3e-83	4.40175
1415	2zdh_2	2ZDH	B	MG				814				TRUE	data	X-RAY DIFFRACTION	1.9	2007-11-22	LIGASE	D-alanine--D-alanine ligase	6.3.2.4	Q5SHZ3	D-alanine--D-alanine ligase	1.65974	M0883	281	2.2	0.82595	0.399	6.1e-51	2.8497
1416	4bf7_6	4BF7	A	ZN				407				TRUE	data	X-RAY DIFFRACTION	2	2013-03-15	HYDROLASE	ARABINOGALACTAN ENDO-1,4-BETA-GALACTOSIDASE A	3.2.1.89	Q5B153	Arabinogalactan endo-beta-1,4-galactanase A	0.742038	M0658	333	0.69	0.9905	0.727	9.7e-165	2.39835
1417	6b62_0	6B62	A	MG				505				TRUE	data	X-RAY DIFFRACTION	2	2017-10-01	HYDROLASE	Fructose-1,6-bisphosphatase/inositol-1-monophosphatase	3.1.3.11, 3.1.3.25	O30298	Fructose-1,6-bisphosphatase/inositol-1-monophosphatase	0.236419	M0577	235	2.54	0.83457	0.243	6.4e-12	2.07408
1418	6b62_1	6B62	A	MG				506				TRUE	data	X-RAY DIFFRACTION	2	2017-10-01	HYDROLASE	Fructose-1,6-bisphosphatase/inositol-1-monophosphatase	3.1.3.11, 3.1.3.25	O30298	Fructose-1,6-bisphosphatase/inositol-1-monophosphatase	1.31364	M0577	235	2.54	0.83457	0.243	6.4e-12	3.23051
1419	4gp2_0	4GP2	A	MG	MG			401	402			TRUE	data	X-RAY DIFFRACTION	2	2012-08-20	TRANSFERASE	Polyprenyl synthetase		A3MSH1		0.927373	M0253	322	3.07	0.80985	0.208	4.6e-09	2.39487
1420	1yv5_0	1YV5	A	MG	MG			907	909			TRUE	data	X-RAY DIFFRACTION	2	2005-02-15	TRANSFERASE	Farnesyl pyrophosphate synthetase	2.5.1.10	P14324	Farnesyl pyrophosphate synthase	2.05621	M0253	335	1.79	0.94039	0.687	2.5e-166	2.09155
1421	5dz2_1	5DZ2	B	MG	MG	MG		401	402	403		TRUE	data	X-RAY DIFFRACTION	2.11	2015-09-25	LYASE	Germacradienol/geosmin synthase	4.2.3.22, 4.2.3.75, 4.1.99.16	Q9X839	Germacradienol/geosmin synthase	0.882528	M0263	316	2.56	0.88606	0.218	2.5e-10	3.18347
1422	4b3e_6	4B3E	D	CU				154				TRUE	data	X-RAY DIFFRACTION	2.15	2012-07-23	OXIDOREDUCTASE	SUPEROXIDE DISMUTASE [CU-ZN]	1.15.1.1	P00441	Superoxide dismutase [Cu-Zn]	0.334954	M0138	152	0.75	0.97024	0.553	6.6e-50	1.9701
1423	1o6y_1	1O6Y	A	MG				1281				TRUE	data	X-RAY DIFFRACTION	2.2	2002-10-21	TRANSFERASE	SERINE/THREONINE-PROTEIN KINASE PKNB	2.7.11.1	P9WI81	Serine/threonine-protein kinase PknB	2.7007	M0246	246	2.43	0.84277	0.215	5e-07	3.83099
1424	1ytm_0	1YTM	A	MG				998				TRUE	data	X-RAY DIFFRACTION	2.2	2005-02-10	LYASE	phosphoenolpyruvate carboxykinase [ATP]	4.1.1.49	O09460	Phosphoenolpyruvate carboxykinase (ATP)	2.52544	M0051	511	1.59	0.96279	0.675	4.6e-243	1.75468
1425	1ytm_1	1YTM	A	MN				999				TRUE	data	X-RAY DIFFRACTION	2.2	2005-02-10	LYASE	phosphoenolpyruvate carboxykinase [ATP]	4.1.1.49	O09460	Phosphoenolpyruvate carboxykinase (ATP)	2.90155	M0051	511	1.59	0.96279	0.675	4.6e-243	2.1937
1426	3a52_0	3A52	A	ZN				1001				TRUE	data	X-RAY DIFFRACTION	2.2	2009-07-24	HYDROLASE	Cold-active alkaline phosphatase		Q8RQU7		0.757718	M0044	336	2.4	0.79016	0.375	7.2e-37	2.23146
1427	3a52_1	3A52	A	MG				1003				TRUE	data	X-RAY DIFFRACTION	2.2	2009-07-24	HYDROLASE	Cold-active alkaline phosphatase		Q8RQU7		1.7339	M0044	336	2.4	0.79016	0.375	7.2e-37	2.56766
1428	3hrd_2	3HRD	B	MOS				920				TRUE	data	X-RAY DIFFRACTION	2.2	2009-06-09	OXIDOREDUCTASE	Nicotinate dehydrogenase medium molybdopterin subunit		Q0QLF1	Nicotinate dehydrogenase medium molybdopterin subunit	1.92842	M0107	314	2.05	0.88014	0.255	8.5e-24	2.91482
1429	1iov_0	1IOV	A	MG	MG	MG		330	331	332		TRUE	data	X-RAY DIFFRACTION	2.2	1996-09-20	LIGASE	D-ALA\:D-ALA LIGASE	6.3.2.4	P07862	D-alanine--D-alanine ligase B	0.499136	M0310	297	1.94	0.9071	0.32	5e-41	3.71016
1430	1n20_2	1N20	B	MG				704				TRUE	data	X-RAY DIFFRACTION	2.3	2002-10-21	ISOMERASE	(+)-bornyl diphosphate synthase	5.5.1.8	O81192	(+)-bornyl diphosphate synthase, chloroplastic	1.04048	M0265	522	2.21	0.92807	0.335	1.1e-85	2.05088
1431	1n20_3	1N20	B	MG	MG			705	706			TRUE	data	X-RAY DIFFRACTION	2.3	2002-10-21	ISOMERASE	(+)-bornyl diphosphate synthase	5.5.1.8	O81192	(+)-bornyl diphosphate synthase, chloroplastic	0.232516	M0265	522	2.21	0.92807	0.335	1.1e-85	4.26865
1432	4k10_3	4K10	B	MG				404				TRUE	data	X-RAY DIFFRACTION	2.3	2013-04-04	TRANSFERASE/TRANSFERASE INHIBITOR	Farnesyl pyrophosphate synthase	2.5.1.1, 2.5.1.10	Q4QBL1		1.48713	M0253	338	2.25	0.87339	0.334	1.1e-56	1.9627
1433	1mqw_0	1MQW	A	MN	MN	MN		401	402	403		TRUE	data	X-RAY DIFFRACTION	2.3	2002-09-17	HYDROLASE	ADPR pyrophosphatase	3.6.1.13	O33199		0.467205	M0823	200	0	1	1	5e-137	2.11778
1434	5c5v_0	5C5V	A	MG	MG	MG		502	503	505		TRUE	data	X-RAY DIFFRACTION	2.35	2015-06-22	HYDROLASE	Acidocalcisomal pyrophosphatase		Q384W5		0.70424	M0916	233	1.55	0.6562	0.446	2.9e-57	2.22589
1435	1e24_0	1e+24	A	MN	MN			515	517			TRUE	data	X-RAY DIFFRACTION	2.35	2000-05-16	LIGASE	LYSYL-TRNA SYNTHETASE	6.1.1.6	P0A8N5	Lysine--tRNA ligase, heat inducible	2.32347	M0404	421	3.47	0.76034	0.233	6.2e-25	2.42862
1436	2q58_0	2Q58	A	MG	MG	MG		3	4	5		TRUE	data	X-RAY DIFFRACTION	2.37	2007-05-31	TRANSFERASE	Farnesyl pyrophosphate synthase		Q5CR09		1.15701	M0253	323	2.83	0.85005	0.245	9.5e-27	2.79079
1437	1cm8_0	1CM8	A	MG				401				TRUE	data	X-RAY DIFFRACTION	2.4	1999-05-17	TRANSFERASE	PHOSPHORYLATED MAP KINASE P38-GAMMA		P53778	Mitogen-activated protein kinase 12	0.892619	M0756	268	2.86	0.72012	0.22	2.9e-13	2.55392
1438	1g0i_0	1G0I	A	MN	MN	MN		290	291	292		TRUE	data	X-RAY DIFFRACTION	2.4	2000-10-06	HYDROLASE	INOSITOL MONOPHOSPHATASE	3.1.3.25	Q57573	Fructose-1,6-bisphosphatase/inositol-1-monophosphatase	0.711374	M0577	241	2.51	0.85779	0.253	5.2e-18	1.47533
1439	5ckw_1	5CKW	A	MG				502				TRUE	data	X-RAY DIFFRACTION	2.49	2015-07-15	TRANSFERASE	LegK4		Q5WZW9		0.465447	M0035	232	2.95	0.54348	0.211	3.6e-09	2.80348
1440	5ckw_2	5CKW	A	MG				503				TRUE	data	X-RAY DIFFRACTION	2.49	2015-07-15	TRANSFERASE	LegK4		Q5WZW9		2.54943	M0035	232	2.95	0.54348	0.211	3.6e-09	3.13767
1441	4qxd_0	4QXD	A	MG	MG	MG		302	303	304		TRUE	data	X-RAY DIFFRACTION	2.55	2014-07-19	HYDROLASE	3'(2'),5'-bisphosphate nucleotidase, putative	3.1.3.57	C4M633		0.401126	M0577	239	2.71	0.74814	0.234	8.8e-10	1.58319
1442	5oeu_0	5OEU	A	MG				602				TRUE	data	X-RAY DIFFRACTION	2.57	2017-07-10	ADP binding protein	Glutathione synthetase-like effector 22 (Gpa-GSS22-closed)		A0A183CD52		1.8876	M0498	451	1.67	0.93948	0.317	1.6e-66	3.20864
1443	5oeu_1	5OEU	A	MG				603				TRUE	data	X-RAY DIFFRACTION	2.57	2017-07-10	ADP binding protein	Glutathione synthetase-like effector 22 (Gpa-GSS22-closed)		A0A183CD52		0.311933	M0498	451	1.67	0.93948	0.317	1.6e-66	1.66042
1444	3g4f_1	3G4F	A	MG				606				TRUE	data	X-RAY DIFFRACTION	2.65	2009-02-03	LYASE	(+)-delta-cadinene synthase isozyme XC1	4.2.3.13	Q39761	(+)-delta-cadinene synthase isozyme XC1	1.64946	M0259	510	2.41	0.92022	0.31	5.7e-88	2.2371
1445	3g4f_0	3G4F	A	MG	MG			604	605			TRUE	data	X-RAY DIFFRACTION	2.65	2009-02-03	LYASE	(+)-delta-cadinene synthase isozyme XC1	4.2.3.13	Q39761	(+)-delta-cadinene synthase isozyme XC1	0.771941	M0259	510	2.41	0.92022	0.31	5.7e-88	1.37481
1447	1o9t_1	1O9T	A	MG				1400				TRUE	data	X-RAY DIFFRACTION	2.9	2002-12-18	TRANSFERASE	S-ADENOSYLMETHIONINE SYNTHETASE	2.5.1.6	P13444	S-adenosylmethionine synthase isoform type-1	2.0805	M0009	368	1.67	0.95851	0.859	1.2e-234	2.77007
1448	1o9t_2	1O9T	A	MG				1401				TRUE	data	X-RAY DIFFRACTION	2.9	2002-12-18	TRANSFERASE	S-ADENOSYLMETHIONINE SYNTHETASE	2.5.1.6	P13444	S-adenosylmethionine synthase isoform type-1	2.39703	M0009	368	1.67	0.95851	0.859	1.2e-234	2.79401
1449	4l87_0	4L87	A	MG				503				TRUE	data	X-RAY DIFFRACTION	2.9	2013-06-16	LIGASE	Serine--tRNA ligase, cytoplasmic	6.1.1.11	P49591	Serine--tRNA ligase, cytoplasmic	2.3484	M0884	417	2.49	0.81335	0.285	1.1e-49	2.84825
1450	2xja_8	2XJA	D	MG				1535				TRUE	data	X-RAY DIFFRACTION	3	2010-07-03	LIGASE	UDP-N-ACETYLMURAMOYL-L-ALANYL-D-GLUTAMATE--2,6-DIAMINOPIMELATE LIGASE	6.3.2.13	P9WJL3	UDP-N-acetylmuramoyl-L-alanyl-D-glutamate--2,6-diaminopimelate ligase	0.836399	M0876	393	4.45	0.66261	0.163	4e-07	2.38717
1451	5ddy_7	5DDY	G	MN				602				TRUE	data	X-RAY DIFFRACTION	3.36	2015-08-25	TRANSFERASE	DNA polymerase lambda	2.7.7.7	Q9UGP5	DNA polymerase lambda	2.27524	M0632	233	2.08	0.86455	0.335	7.5e-36	2.55327
1452	5ddy_6	5DDY	G	MG				601				TRUE	data	X-RAY DIFFRACTION	3.36	2015-08-25	TRANSFERASE	DNA polymerase lambda	2.7.7.7	Q9UGP5	DNA polymerase lambda	1.30575	M0632	233	2.08	0.86455	0.335	7.5e-36	3.11345
1453	1gx7_0	1GX7	A	FE2	FE2			5	6			TRUE	data	SOLUTION NMR, THEORETICAL MODEL		2002-03-28	OXIDOREDUCTASE	PERIPLASMIC [FE] HYDROGENASE LARGE SUBUNIT	1.18.99.1	P07598	Periplasmic [Fe] hydrogenase large subunit	2.6442	M0127	371	1.77	0.94413	1	1.2e-261	4.68028
1454	2dho_0	2DHO	A	MN				1001				TRUE	data	X-RAY DIFFRACTION	1.6	2006-03-24	ISOMERASE	Isopentenyl-diphosphate delta-isomerase 1	5.3.3.2	Q13907	Isopentenyl-diphosphate Delta-isomerase 1	0.156138	M0190	174	2.31	0.71438	0.259	1.4e-09	1.3297
1455	2dho_2	2DHO	A	MN				1003				TRUE	data	X-RAY DIFFRACTION	1.6	2006-03-24	ISOMERASE	Isopentenyl-diphosphate delta-isomerase 1	5.3.3.2	Q13907	Isopentenyl-diphosphate Delta-isomerase 1	1.71496	M0190	174	2.31	0.71438	0.259	1.4e-09	4.47614
1456	2dho_3	2DHO	A	MN				1004				TRUE	data	X-RAY DIFFRACTION	1.6	2006-03-24	ISOMERASE	Isopentenyl-diphosphate delta-isomerase 1	5.3.3.2	Q13907	Isopentenyl-diphosphate Delta-isomerase 1	0.193799	M0190	174	2.31	0.71438	0.259	1.4e-09	2.6503
1457	2dho_5	2DHO	A	MN				1006				TRUE	data	X-RAY DIFFRACTION	1.6	2006-03-24	ISOMERASE	Isopentenyl-diphosphate delta-isomerase 1	5.3.3.2	Q13907	Isopentenyl-diphosphate Delta-isomerase 1	2.07626	M0190	174	2.31	0.71438	0.259	1.4e-09	2.76619
1458	6epb_0	6EPB	A	ZN				501				TRUE	data	X-RAY DIFFRACTION	1.75	2017-10-11	HYDROLASE	Endochitinase 42	3.2.1.14	P48827	Endochitinase 42	1.22199	M0478	357	1.84	0.87354	0.331	4.4e-40	2.14283
1459	2jck_1	2JCK	A	MN				3363				TRUE	data	X-RAY DIFFRACTION	1.8	2006-12-26	TRANSFERASE	N-ACETYLLACTOSAMINIDE ALPHA-1,3-GALACTOSYLTRANSFERASE	2.4.1.151, 2.4.1.87	P14769	N-acetyllactosaminide alpha-1,3-galactosyltransferase	1.32128	M0356	278	0.68	0.9936	0.996	1.6e-202	2.98371
1460	3f61_0	3F61	A	MG				310				TRUE	data	X-RAY DIFFRACTION	1.8	2008-11-05	TRANSFERASE	Serine/threonine-protein kinase pknB	2.7.11.1	P9WI81	Serine/threonine-protein kinase PknB	1.28079	M0246	243	2.94	0.75648	0.206	2.6e-07	2.59343
1461	2vs5_1	2VS5	A	MN				1367				TRUE	data	X-RAY DIFFRACTION	1.82	2008-04-18	TRANSFERASE	N-ACETYLLACTOSAMINIDE ALPHA-1,3-GALACTOSYLTRANSFERASE	2.4.1.87	P14769	N-acetyllactosaminide alpha-1,3-galactosyltransferase	1.49663	M0356	283	0.45	0.99534	0.993	2e-200	3.78352
1463	4ook_1	4OOK	A	CO				303				TRUE	data	X-RAY DIFFRACTION	1.9	2014-02-03	HYDROLASE	Methionine aminopeptidase 2	3.4.11.18	P9WK19	Methionine aminopeptidase 2	0.591569	M0379	237	3.25	0.73595	0.236	3.7e-08	1.75764
1464	2iuc_0	2IUC	A	ZN	ZN	MG		1001	1002	1003		TRUE	data	X-RAY DIFFRACTION	1.95	2006-06-01	HYDROLASE	ALKALINE PHOSPHATASE	3.1.3.1	Q9KWY4		0.531529	M0044	333	1.97	0.92381	0.327	9.9e-35	1.70076
1465	5ikh_1	5IKH	A	MG				603				TRUE	data	X-RAY DIFFRACTION	2.1	2016-03-03	LYASE	5-epi-aristolochene synthase	4.2.3.61	Q40577	5-epi-aristolochene synthase	1.57773	M0259	528	2.38	0.91946	0.33	9.8e-87	2.76429
1466	1ypp_0	1YPP	A	MN	MN	MN		401	402	403		TRUE	data	X-RAY DIFFRACTION	2.4	1996-05-29	HYDROLASE	INORGANIC PYROPHOSPHATASE	3.6.1.1	P00817	Inorganic pyrophosphatase	0.590094	M0916	282	0.52	0.99326	0.993	1.5e-194	2.14886
1467	1kh4_2	1KH4	B	MG				452				TRUE	data	X-RAY DIFFRACTION	2.4	2001-11-29	HYDROLASE	ALKALINE PHOSPHATASE	3.1.3.1	P00634	Alkaline phosphatase	0.481241	M0044	444	0.54	0.99567	0.995	3.1e-298	2.1396
1468	2ou7_2	2OU7	A	MG				505				TRUE	data	X-RAY DIFFRACTION	2.4	2007-02-09	TRANSFERASE	Serine/threonine-protein kinase PLK1	2.7.11.21	P53350	Serine/threonine-protein kinase PLK1	0.813588	M0246	263	2.6	0.79985	0.236	1.4e-12	3.23534
1469	4x6r_0	4X6R	A	MG				407				TRUE	data	X-RAY DIFFRACTION	2.4	2014-12-09	TRANSFERASE	cAMP-dependent protein kinase catalytic subunit alpha	2.7.11.11	P05132	cAMP-dependent protein kinase catalytic subunit alpha	0.906976	M0246	269	3	0.66852	0.201	1.1e-07	3.2741
1470	5oes_4	5OES	C	MG				504				TRUE	data	X-RAY DIFFRACTION	2.48	2017-07-10	PLANT PROTEIN	Glutathione synthetase	6.3.2.3	M1CSC4	Glutathione synthetase	1.87044	M0498	439	1.64	0.9434	0.419	1e-103	2.97417
1471	5oes_3	5OES	C	MG				503				TRUE	data	X-RAY DIFFRACTION	2.48	2017-07-10	PLANT PROTEIN	Glutathione synthetase	6.3.2.3	M1CSC4	Glutathione synthetase	2.5736	M0498	439	1.64	0.9434	0.419	1e-103	1.16017
1472	2ong_0	2ONG	A	MN	MN	MN		601	602	603		TRUE	data	X-RAY DIFFRACTION	2.7	2007-01-23	LYASE	4S-limonene synthase		Q40322		0.843157	M0265	527	2.14	0.91518	0.321	6.4e-92	2.05648
1473	2b97_0	2B97	A	MN				301				FALSE	data	X-RAY DIFFRACTION	0.75	2005-10-11	SURFACE ACTIVE PROTEIN	Hydrophobin II		P79073	Hydrophobin-2	1.24185
1474	1muw_2	1MUW	A	MG				454				FALSE	data	X-RAY DIFFRACTION	0.86	2002-09-24	ISOMERASE	XYLOSE ISOMERASE	5.3.1.5	P15587	Xylose isomerase	1.20234	M0308	385	0.69	0.9885	0.647	1.2e-166	5.08161
1475	4npd_1	4NPD	A	ZN				102				FALSE	data	X-RAY DIFFRACTION	0.9	2013-11-21	PROTEIN BINDING	Immunoglobulin G-binding protein A		P38507	Immunoglobulin G-binding protein A	2.5455
1476	1zuu_0	1ZUU	A	MG				1031				FALSE	data	X-RAY DIFFRACTION	0.97	2005-06-01	UNKNOWN FUNCTION	BZZ1 protein		P38822	Protein BZZ1	1.64861
1477	3fsa_0	3FSA	A	CU1				201				FALSE	data	X-RAY DIFFRACTION	0.98	2009-01-09	METAL BINDING PROTEIN	Azurin		P00282	Azurin	0.540239
1478	3fym_0	3FYM	A	ZN				2001				FALSE	data	X-RAY DIFFRACTION	1	2009-01-22	DNA BINDING PROTEIN	Putative uncharacterized protein		A0A0H3JZ73	HTH cro/C1-type domain-containing protein	0.85166
1479	4axo_0	4AXO	B	MG				1166				FALSE	data	X-RAY DIFFRACTION	1	2012-06-13	STRUCTURAL PROTEIN	ETHANOLAMINE UTILIZATION PROTEIN		Q187N7		2.16262
1480	1i27_0	1I27	A	ZN				999				FALSE	data	X-RAY DIFFRACTION	1.02	2001-02-07	TRANSCRIPTION	TRANSCRIPTION FACTOR IIF		P35269	General transcription factor IIF subunit 1	2.17507
1481	4xpx_0	4XPX	A	FE2	FE2			201	202			FALSE	data	X-RAY DIFFRACTION	1.03	2015-01-18	OXYGEN BINDING PROTEIN	Bacteriohemerythrin		Q60AX2	Bacteriohemerythrin	0.3293
1482	4rv5_0	4RV5	A	MG				502				FALSE	data	X-RAY DIFFRACTION	1.04	2014-11-24	TRANSPORT PROTEIN	Amino acid/amide ABC transporter substrate-binding protein, HAAT family		Q3MFZ5		0.544748
1483	3iqu_2	3IQU	A	MG				235				FALSE	data	X-RAY DIFFRACTION	1.05	2009-08-21	PROTEIN BINDING, SIGNALING PROTEIN	14-3-3 protein sigma		P31947	14-3-3 protein sigma	1.47873
1484	5fi3_3	5FI3	B	ZN				403				FALSE	data	X-RAY DIFFRACTION	1.05	2015-12-22	OXIDOREDUCTASE	Tetrahydroalstonine synthase		A0A0F6SD02		0.715793	M0500	332	2.91	0.83621	0.187	9.5e-08	19.1052
1485	4uys_0	4UYS	A	MG				1214				FALSE	data	X-RAY DIFFRACTION	1.05	2014-09-03	CELL ADHESION	FLOCCULATION PROTEIN FLO11		P08640	Flocculation protein FLO11	2.86862
1486	2h5o_0	2H5O	A	MG				4001				FALSE	data	X-RAY DIFFRACTION	1.08	2006-05-26	LUMINESCENT PROTEIN	mOrange		D0VWW2		1.10828
1487	5opf_0	5OPF	A	CU				301				FALSE	data	X-RAY DIFFRACTION	1.08	2017-08-09	CARBOHYDRATE	Chitin-binding domain 3 protein		D9SZQ3		1.42101
1488	1ls1_0	1LS1	A	MG				400				FALSE	data	X-RAY DIFFRACTION	1.1	2002-05-16	PROTEIN TRANSPORT	SIGNAL RECOGNITION PARTICLE PROTEIN		O07347	Signal recognition particle protein	0.487833
1489	2c2u_0	2C2U	A	ZN				1209				FALSE	data	X-RAY DIFFRACTION	1.1	2005-09-30	DNA BINDING PROTEIN	DNA-BINDING STRESS RESPONSE PROTEIN		Q9RS64	DNA protection during starvation protein 1	0.594963
1490	5fg6_0	5FG6	A	NI				706				FALSE	data	X-RAY DIFFRACTION	1.1	2015-12-20	TRANSCRIPTION	Bromodomain-containing protein 1		O95696	Bromodomain-containing protein 1	1.17494
1491	5mh1_1	5MH1	A	MG				204				FALSE	data	X-RAY DIFFRACTION	1.1	2016-11-22	SUGAR BINDING PROTEIN	Natterin-3		K1QRB6		1.76039
1492	2ccw_0	2CCW	A	CU1				1130				FALSE	data	X-RAY DIFFRACTION	1.13	2006-01-18	ELECTRON TRANSPORT (CUPROPROTEIN)	AZURIN II		P56275	Azurin-2	0.224388
1493	2x2o_1	2X2O	A	ZN	ZN			1121	1123			FALSE	data	X-RAY DIFFRACTION	1.13	2010-01-15	FLAVOPROTEIN	NRDI PROTEIN		Q81G57	Protein NrdI	2.47135
1494	3k6i_1	3K6I	A	ZN				202				FALSE	data	X-RAY DIFFRACTION	1.13	2009-10-08	CELL ADHESION	T-cadherin		P33150	Cadherin-13	0.3102
1495	3l1e_0	3L1E	A	ZN				1				FALSE	data	X-RAY DIFFRACTION	1.15	2009-12-11	CHAPERONE	Alpha-crystallin A chain		P02470	Alpha-crystallin A chain	2.02489
1496	6ekg_0	6EKG	Y	MG				201				FALSE	data	X-RAY DIFFRACTION	1.15	2017-09-26	METAL BINDING PROTEIN	Chemotaxis protein CheY		Q6LYQ5		0.217545
1497	4nno_0	4NNO	A	ZN				900				FALSE	data	X-RAY DIFFRACTION	1.17	2013-11-18	TRANSPORT PROTEIN	Lipoprotein		A0A0H3JTS7		0.373985
1498	4ru3_0	4RU3	A	FE				301				FALSE	data	X-RAY DIFFRACTION	1.17	2014-11-18	CELL INVASION	puncturing protein gp41		B7VFI6		1.79028
1499	4b9p_1	4B9P	A	ZN				1169				FALSE	data	X-RAY DIFFRACTION	1.18	2012-09-06	CARBOHYDRATE-BINDING PROTEIN	TYPE 3A CELLULOSE-BINDING DOMAIN PROTEIN		A3DC27	Anti-sigma-I factor RsgI2	0.702422
1500	4b9p_2	4B9P	A	ZN				1170				FALSE	data	X-RAY DIFFRACTION	1.18	2012-09-06	CARBOHYDRATE-BINDING PROTEIN	TYPE 3A CELLULOSE-BINDING DOMAIN PROTEIN		A3DC27	Anti-sigma-I factor RsgI2	0.234702
1501	5ngg_1	5NGG	A	ZN				303				FALSE	data	X-RAY DIFFRACTION	1.18	2017-03-17	HYDROLASE	Blr6230 protein		Q89GW5		0.243885	M0258	259	2.55	0.85378	0.317	2.1e-44	15.6659
1502	5szc_0	5SZC	A	ZN				401				FALSE	data	X-RAY DIFFRACTION	1.19	2016-08-13	PEPTIDE BINDING PROTEIN	Zinc finger protein DPF3		Q92784	Zinc finger protein DPF3	0.224138
1503	5szc_1	5SZC	A	ZN				402				FALSE	data	X-RAY DIFFRACTION	1.19	2016-08-13	PEPTIDE BINDING PROTEIN	Zinc finger protein DPF3		Q92784	Zinc finger protein DPF3	0.719782
1504	5szc_2	5SZC	A	ZN				403				FALSE	data	X-RAY DIFFRACTION	1.19	2016-08-13	PEPTIDE BINDING PROTEIN	Zinc finger protein DPF3		Q92784	Zinc finger protein DPF3	0.36754
1505	5szc_3	5SZC	A	ZN				404				FALSE	data	X-RAY DIFFRACTION	1.19	2016-08-13	PEPTIDE BINDING PROTEIN	Zinc finger protein DPF3		Q92784	Zinc finger protein DPF3	0.584658
1506	2akf_0	2AKF	A	ZN				1				FALSE	data	X-RAY DIFFRACTION	1.2	2005-08-03	PROTEIN BINDING	Coronin-1A		O89053	Coronin-1A	0.892578
1507	2r2z_3	2R2Z	A	ZN				94				FALSE	data	X-RAY DIFFRACTION	1.2	2007-08-28	TOXIN	Hemolysin		Q837X5		0.677161
1508	3qhb_0	3QHB	A	FE	FE			182	181			FALSE	data	X-RAY DIFFRACTION	1.2	2011-01-25	METAL TRANSPORT	Symerythrin		P48329	Uncharacterized protein in petA-psaM intergenic region	0.360672
1509	3wwl_0	3WWL	A	ZN				102				FALSE	data	X-RAY DIFFRACTION	1.2	2014-06-21	METAL BINDING PROTEIN	OrfF		Q5SH22	Alpha-aminoadipate carrier protein LysW	0.208502
1510	4f14_0	4F14	A	ZN				1101				FALSE	data	X-RAY DIFFRACTION	1.2	2012-05-06	ACTIN-BINDING PROTEIN/PEPTIDE	Nebulette		O76041	Nebulette	0.496972
1511	5wcm_2	5WCM	A	ZN				304				FALSE	data	X-RAY DIFFRACTION	1.2	2017-06-30	HYDROLASE/HYDROLASE INHIBITOR	Blr6230 protein		Q89GW5		0.615195	M0258	252	2.2	0.87576	0.325	2.7e-44	14.3261
1512	2vbk_0	2VBK	A	MG				623				FALSE	data	X-RAY DIFFRACTION	1.25	2007-09-14	VIRAL PROTEIN	TAILSPIKE-PROTEIN		Q9XJP3	Tail spike protein	2.54788
1513	4up0_0	4UP0	A	ZN				1383				FALSE	data	X-RAY DIFFRACTION	1.28	2014-06-11	TRANSCRIPTION	PYGOPUS HOMOLOG 2, B-CELL CLL/LYMPHOMA 9-LIKE PROTEIN		Q86UU0, Q9BRQ0	Q86UU0:, B-cell CLL/lymphoma 9-like protein, Q9BRQ0:, Pygopus homolog 2	0.291949
1514	4up0_1	4UP0	A	ZN				1384				FALSE	data	X-RAY DIFFRACTION	1.28	2014-06-11	TRANSCRIPTION	PYGOPUS HOMOLOG 2, B-CELL CLL/LYMPHOMA 9-LIKE PROTEIN		Q86UU0, Q9BRQ0	Q86UU0:, B-cell CLL/lymphoma 9-like protein, Q9BRQ0:, Pygopus homolog 2	0.33803
1515	5ly8_0	5LY8	A	MG				301				FALSE	data	X-RAY DIFFRACTION	1.28	2016-09-26	SUGAR BINDING PROTEIN	Tail component		U5U3S0		0.306624
1516	5ly8_1	5LY8	A	MG				302				FALSE	data	X-RAY DIFFRACTION	1.28	2016-09-26	SUGAR BINDING PROTEIN	Tail component		U5U3S0		0.651778
1517	5ex2_0	5EX2	A	MG				301				FALSE	data	X-RAY DIFFRACTION	1.29	2015-11-23	ISOMERASE	Peptidyl-prolyl cis-trans isomerase	5.2.1.8	C6XJ17		1.2216	M0189	148	2.14	0.51201	0.257	8e-09	22.9452
1518	2pq3_0	2PQ3	A	ZN				201				FALSE	data	X-RAY DIFFRACTION	1.3	2007-05-01	METAL BINDING PROTEIN	Calmodulin		P0DP29	Calmodulin-1	1.02111
1519	3ogn_0	3OGN	A	MG				126				FALSE	data	X-RAY DIFFRACTION	1.3	2010-08-17	TRANSPORT PROTEIN	Odorant-binding protein		Q8T6I2		1.98226
1520	3ozy_1	3OZY	A	MG				391				FALSE	data	X-RAY DIFFRACTION	1.3	2010-09-27	UNKNOWN FUNCTION	Putative mandelate racemase		A0A0H3LT39		0.612417	M0451	373	2.52	0.87383	0.212	3.1e-10	17.5115
1521	3pn3_2	3PN3	A	ZN				1007				FALSE	data	X-RAY DIFFRACTION	1.3	2010-11-18	Hydrolase/Hydrolase Inhibitor	Peptide deformylase 1B, chloroplastic	3.5.1.88	Q9FUZ2	Peptide deformylase 1B, chloroplastic/mitochondrial	0.436363	M0098	159	2.13	0.79505	0.34	1.4e-23	21.0343
1522	3r68_0	3R68	A	ZN				4				FALSE	data	X-RAY DIFFRACTION	1.3	2011-03-21	SIGNALING PROTEIN	Na(+)/H(+) exchange regulatory cofactor NHE-RF3		Q9JIL4	Na(+)/H(+) exchange regulatory cofactor NHE-RF3	1.08988
1523	5kzz_1	5KZZ	A	ZN				204				FALSE	data	X-RAY DIFFRACTION	1.33	2016-07-25	SIGNALING PROTEIN	Smoothened		Q98SW5		2.85093
1524	5kzz_3	5KZZ	A	ZN				206				FALSE	data	X-RAY DIFFRACTION	1.33	2016-07-25	SIGNALING PROTEIN	Smoothened		Q98SW5		1.58739
1525	5wk0_0	5WK0	A	NI				201				FALSE	data	X-RAY DIFFRACTION	1.34	2017-07-24	UNKNOWN FUNCTION	Damage-inducible protein DinB		A0A1E8X683		0.41368
1526	2vov_0	2VOV	A	CU				1339				FALSE	data	X-RAY DIFFRACTION	1.35	2008-02-22	METAL BINDING PROTEIN	SURFACE-ASSOCIATED PROTEIN		G1UBC6		0.810341
1527	2z51_0	2Z51	A	MG				201				FALSE	data	X-RAY DIFFRACTION	1.35	2007-06-26	METAL TRANSPORT	NifU-like protein 2, chloroplast		Q93W20	NifU-like protein 2, chloroplastic	2.32082
1528	2z51_1	2Z51	A	MG				202				FALSE	data	X-RAY DIFFRACTION	1.35	2007-06-26	METAL TRANSPORT	NifU-like protein 2, chloroplast		Q93W20	NifU-like protein 2, chloroplastic	1.96297
1529	2zl7_0	2ZL7	A	MG				519				FALSE	data	X-RAY DIFFRACTION	1.35	2008-04-02	VIRAL PROTEIN	58 kd capsid protein		Q83884	Capsid protein VP1	2.281
1530	3gnz_0	3GNZ	P	MG				214				FALSE	data	X-RAY DIFFRACTION	1.35	2009-03-18	TOXIN	25 kDa protein elicitor		Q9SPD4		1.41984
1531	3n2j_0	3N2J	A	CU				130				FALSE	data	X-RAY DIFFRACTION	1.35	2010-05-18	ELECTRON TRANSPORT	Azurin		P00282	Azurin	0.463022
1532	3tk2_1	3TK2	A	CO				300				FALSE	data	X-RAY DIFFRACTION	1.35	2011-08-25	OXIDOREDUCTASE	Phenylalanine-4-hydroxylase	1.14.16.1	P30967	Phenylalanine-4-hydroxylase	2.30753	M0134	253	2.63	0.82556	0.296	1.8e-29	19.5873
1533	4l7x_0	4L7X	A	ZN				101				FALSE	data	X-RAY DIFFRACTION	1.35	2013-06-14	CELL CYCLE, GENE REGULATION	Death-inducer obliterator 1		Q9BTC0	Death-inducer obliterator 1	0.577942
1534	4l7x_1	4L7X	A	ZN				102				FALSE	data	X-RAY DIFFRACTION	1.35	2013-06-14	CELL CYCLE, GENE REGULATION	Death-inducer obliterator 1		Q9BTC0	Death-inducer obliterator 1	0.257305
1535	5a0l_1	5A0L	A	ZN				1272				FALSE	data	X-RAY DIFFRACTION	1.35	2015-04-21	CELL ADHESION	FIBRONECTIN-BINDING PROTEIN		A0A0M3KL43		2.99122
1536	5v1v_0	5V1V	A	ZN				101				FALSE	data	X-RAY DIFFRACTION	1.35	2017-03-02	PROTEIN BINDING	TbiB1		D1CIZ5		1.15551
1538	5v1v_2	5V1V	A	ZN				103				FALSE	data	X-RAY DIFFRACTION	1.35	2017-03-02	PROTEIN BINDING	TbiB1		D1CIZ5		1.20849
1539	4bmb_0	4BMB	A	ZN				1154				FALSE	data	X-RAY DIFFRACTION	1.35	2013-05-07	SUGAR BINDING PROTEIN	GALECTIN-8		O00214	Galectin-8	0.835192
1540	5e75_1	5e+75	A	MG				608				FALSE	data	X-RAY DIFFRACTION	1.36	2015-10-11	SUGAR BINDING PROTEIN	SusD-like protein BACOVA_02651		A7LXT5	SusD-like protein BACOVA_02651	2.27027
1541	5chj_1	5CHJ	A	ZN				402				FALSE	data	X-RAY DIFFRACTION	1.36	2015-07-10	HYDROLASE	Beta-lactamase	3.5.2.6	Q9L387	Beta-lactamase	2.53694	M0466	322	2.95	0.79658	0.199	2.2e-07	22.5655
1542	4tzh_3	4TZH	A	ZN				304				FALSE	data	X-RAY DIFFRACTION	1.39	2014-07-10	UNKNOWN FUNCTION	LIC12234		Q72Q78		0.412365
1543	5yku_0	5YKU	A	ZN				201				FALSE	data	X-RAY DIFFRACTION	1.39	2017-10-16	VIRAL PROTEIN	Capsid protein		Q6XNL3		2.36069
1544	1m55_1	1M55	A	ZN				205				FALSE	data	X-RAY DIFFRACTION	1.4	2002-07-08	VIRAL PROTEIN	Rep protein		Q9YJC1		1.77675
1545	1y8a_0	1Y8A	A	MG				501				FALSE	data	X-RAY DIFFRACTION	1.4	2004-12-10	STRUCTURAL GENOMICS, UNKNOWN FUNCTION	hypothetical protein AF1437		O28835		0.563769
1546	2b06_0	2B06	A	MG				300				FALSE	data	X-RAY DIFFRACTION	1.4	2005-09-13	Structural Genomics/Unknown Function	MutT/nudix family protein		A0A0H2UQ81		0.647867
1547	2vs0_2	2VS0	A	ZN				1088				FALSE	data	X-RAY DIFFRACTION	1.4	2008-04-17	CELL INVASION	VIRULENCE FACTOR ESXA		Q99WU4	ESAT-6 secretion system extracellular protein A	2.42382
1548	4jk7_0	4JK7	B	MG				2001				FALSE	data	X-RAY DIFFRACTION	1.4	2013-03-09	RNA BINDING PROTEIN	Pre-mRNA-processing-splicing factor 8		Q6P2Q9	Pre-mRNA-processing-splicing factor 8	2.82771
1549	3czt_0	3CZT	X	ZN				95				FALSE	data	X-RAY DIFFRACTION	1.4	2008-04-30	METAL BINDING PROTEIN	Protein S100-B		P04271	Protein S100-B	2.20503
1550	4wbr_0	4WBR	D	CU				201				FALSE	data	X-RAY DIFFRACTION	1.4	2014-09-03	CHAPERONE	Blr1131 protein		Q89VB6		0.279546
1551	4dhr_1	4DHR	A	MG				302				FALSE	data	X-RAY DIFFRACTION	1.4	2012-01-30	PROTEIN BINDING/INHIBITOR	14-3-3 protein sigma		P31947	14-3-3 protein sigma	2.51067
1552	1mb3_0	1MB3	A	MG				201				FALSE	data	X-RAY DIFFRACTION	1.41	2002-08-02	SIGNALING PROTEIN, CELL CYCLE	cell division response regulator DivK		Q9A5I4		0.652861
1553	2y39_0	2Y39	A	NI				150				FALSE	data	X-RAY DIFFRACTION	1.41	2010-12-20	METAL BINDING PROTEIN	NICKEL AND COBALT RESISTANCE PROTEIN CNRR		P37975	Nickel and cobalt resistance protein CnrR	0.142562
1554	4xqa_0	4XQA	A	ZN				402				FALSE	data	X-RAY DIFFRACTION	1.41	2015-01-19	VIRAL PROTEIN	Fiber		Q64823		1.58755
1555	5lq1_0	5LQ1	A	MG				301				FALSE	data	X-RAY DIFFRACTION	1.41	2016-08-15	TRANSPORT PROTEIN	Phosphonate ABC transporter, periplasmic phosphonate-binding protein		Q119I9		2.24204
1556	5lq1_1	5LQ1	A	MG				302				FALSE	data	X-RAY DIFFRACTION	1.41	2016-08-15	TRANSPORT PROTEIN	Phosphonate ABC transporter, periplasmic phosphonate-binding protein		Q119I9		0.3655
1557	2f22_1	2F22	B	NI				144				FALSE	data	X-RAY DIFFRACTION	1.42	2005-11-15	METAL BINDING PROTEIN	BH3987		Q9RC77		0.721766
1558	5w89_1	5W89	A	ZN				402				FALSE	data	X-RAY DIFFRACTION	1.42	2017-06-21	PEPTIDE BINDING PROTEIN	Induced myeloid leukemia cell differentiation protein Mcl-1		Q07820	Induced myeloid leukemia cell differentiation protein Mcl-1	2.60081
1559	2puy_0	2PUY	A	ZN				355				FALSE	data	X-RAY DIFFRACTION	1.43	2007-05-09	TRANSCRIPTION	PHD finger protein 21A		Q96BD5	PHD finger protein 21A	0.355629
1560	2puy_1	2PUY	A	ZN				356				FALSE	data	X-RAY DIFFRACTION	1.43	2007-05-09	TRANSCRIPTION	PHD finger protein 21A		Q96BD5	PHD finger protein 21A	0.483795
1561	4d7y_1	4D7Y	A	MG				1264				FALSE	data	X-RAY DIFFRACTION	1.44	2014-12-01	SIGNALING PROTEIN	C1Q-RELATED FACTOR		O88992	C1q-related factor	0.857299
1562	1io0_0	1IO0	A	ZN				1001				FALSE	data	X-RAY DIFFRACTION	1.45	2000-12-14	PROTEIN BINDING	TROPOMODULIN		Q9DEA6		0.975247
1563	1uku_0	1UKU	A	CU				150				FALSE	data	X-RAY DIFFRACTION	1.45	2003-09-01	METAL BINDING PROTEIN	periplasmic divalent cation tolerance protein CutA		O58720	Divalent-cation tolerance protein CutA	1.93617
1564	1z72_0	1Z72	B	MG				804				FALSE	data	X-RAY DIFFRACTION	1.45	2005-03-23	Transcription Regulator	transcriptional regulator, putative		A0A0H2UP67	Aminopyrimidine aminohydrolase	0.645983
1565	3chv_0	3CHV	A	ZN				301				FALSE	data	X-RAY DIFFRACTION	1.45	2008-03-10	METAL BINDING PROTEIN	Prokaryotic domain of unknown function (DUF849) with a TIM barrel fold		Q6SJB6		0.645864
1566	3ie4_0	3IE4	A	ZN				200				FALSE	data	X-RAY DIFFRACTION	1.45	2009-07-22	IMMUNE SYSTEM	Gram-Negative Binding Protein 3		Q9NHA8	Gram-negative bacteria-binding protein 3	2.04701
1567	3ie4_1	3IE4	A	ZN				201				FALSE	data	X-RAY DIFFRACTION	1.45	2009-07-22	IMMUNE SYSTEM	Gram-Negative Binding Protein 3		Q9NHA8	Gram-negative bacteria-binding protein 3	2.55667
1568	4kmr_0	4KMR	B	MG				401				FALSE	data	X-RAY DIFFRACTION	1.45	2013-05-08	Transcription regulator	Transcriptional regulator, LacI family		D1BJM2		2.39347
1569	4x3k_0	4X3K	A	NI				101				FALSE	data	X-RAY DIFFRACTION	1.45	2014-12-01	TRANSCRIPTION	Chromobox protein homolog 7		Q8VDS3	Chromobox protein homolog 7	2.17793
1570	5cfa_0	5CFA	A	MG				401				FALSE	data	X-RAY DIFFRACTION	1.45	2015-07-08	PROTEIN BINDING/PEPTIDE	Bone sialoprotein-binding protein		Q14U76	Bone sialoprotein-binding protein	0.52874
1571	5x57_0	5X57	A	NI				101				FALSE	data	X-RAY DIFFRACTION	1.45	2017-02-15	SIGNALING PROTEIN	Microtubule-actin cross-linking factor 1, isoforms 1/2/3/5		Q9UPN3	Microtubule-actin cross-linking factor 1, isoforms 1/2/3/5	0.170488
1572	5yp8_0	5YP8	A	ZN				101				FALSE	data	X-RAY DIFFRACTION	1.45	2017-11-01	SIGNALING PROTEIN	78 kDa glucose-regulated protein,Sequestosome-1		P11021, Q13501	P11021:, Endoplasmic reticulum chaperone BiP, Q13501:, Sequestosome-1	0.261209
1573	1si1_0	1SI1	A	FE				321				FALSE	data	X-RAY DIFFRACTION	1.45	2004-02-26	METAL BINDING PROTEIN	iron binding protein FbpA		Q9Z4N6		0.177767
1574	5bvr_0	5BVR	A	ZN				301				FALSE	data	X-RAY DIFFRACTION	1.46	2015-06-05	CELL CYCLE	Alpha-actinin-like protein 1		O13728	Alpha-actinin-like protein 1	1.83373
1575	5bvr_1	5BVR	A	ZN				302				FALSE	data	X-RAY DIFFRACTION	1.46	2015-06-05	CELL CYCLE	Alpha-actinin-like protein 1		O13728	Alpha-actinin-like protein 1	0.720186
1576	5bvr_2	5BVR	A	ZN				303				FALSE	data	X-RAY DIFFRACTION	1.46	2015-06-05	CELL CYCLE	Alpha-actinin-like protein 1		O13728	Alpha-actinin-like protein 1	2.36189
1577	1m5e_2	1M5E	B	ZN				1706				FALSE	data	X-RAY DIFFRACTION	1.46	2002-07-09	MEMBRANE PROTEIN	Glutamate receptor 2		P19491	Glutamate receptor 2	1.23831
1578	4mth_0	4MTH	A	ZN				201				FALSE	data	X-RAY DIFFRACTION	1.47	2013-09-19	ANTIMICROBIAL PROTEIN	Regenerating islet-derived protein 3-alpha 15 kDa form		Q06141	Regenerating islet-derived protein 3-alpha	0.775343
1579	4mth_2	4MTH	A	ZN				203				FALSE	data	X-RAY DIFFRACTION	1.47	2013-09-19	ANTIMICROBIAL PROTEIN	Regenerating islet-derived protein 3-alpha 15 kDa form		Q06141	Regenerating islet-derived protein 3-alpha	2.20577
1580	4nn2_2	4NN2	A	ZN				403				FALSE	data	X-RAY DIFFRACTION	1.47	2013-11-16	TRANSCRIPTION	PHD finger protein 6		Q8IWS0	PHD finger protein 6	0.18375
1581	2hzc_0	2HZC	A	ZN				302				FALSE	data	X-RAY DIFFRACTION	1.47	2006-08-08	RNA BINDING PROTEIN	Splicing factor U2AF 65 kDa subunit		P26368	Splicing factor U2AF 65 kDa subunit	1.99973
1582	2dt8_0	2DT8	A	ZN				501				FALSE	data	X-RAY DIFFRACTION	1.48	2006-07-11	LIPID BINDING PROTEIN	DegV family protein		Q5SJQ7		0.816833
1583	2ims_0	2IMS	A	ZN				200				FALSE	data	X-RAY DIFFRACTION	1.48	2006-10-04	APOPTOSIS	Apoptosis regulator BAK		Q16611	Bcl-2 homologous antagonist/killer	1.75085
1584	3zja_0	3ZJA	A	CU				999				FALSE	data	X-RAY DIFFRACTION	1.48	2013-01-17	CHAPERONE	SL3965		Q93J41		0.251036
1585	5esr_3	5ESR	A	MG				404				FALSE	data	X-RAY DIFFRACTION	1.48	2015-11-17	HYDROLASE	Haloalkane dehalogenase	3.8.1.5	Q9A919	Haloalkane dehalogenase	0.186898	M0467	276	2.24	0.83254	0.268	1.4e-22	9.82329
1586	5esr_4	5ESR	A	CO				405				FALSE	data	X-RAY DIFFRACTION	1.48	2015-11-17	HYDROLASE	Haloalkane dehalogenase	3.8.1.5	Q9A919	Haloalkane dehalogenase	1.24565	M0467	276	2.24	0.83254	0.268	1.4e-22	8.74485
1587	5esr_6	5ESR	A	CO				407				FALSE	data	X-RAY DIFFRACTION	1.48	2015-11-17	HYDROLASE	Haloalkane dehalogenase	3.8.1.5	Q9A919	Haloalkane dehalogenase	0.415824	M0467	276	2.24	0.83254	0.268	1.4e-22	22.3786
1588	5esr_7	5ESR	A	MG				408				FALSE	data	X-RAY DIFFRACTION	1.48	2015-11-17	HYDROLASE	Haloalkane dehalogenase	3.8.1.5	Q9A919	Haloalkane dehalogenase	1.70143	M0467	276	2.24	0.83254	0.268	1.4e-22	22.8161
1589	1vyk_0	1VYK	A	ZN				1150				FALSE	data	X-RAY DIFFRACTION	1.49	2004-04-30	PHOTOSYSTEM II	OXYGEN-EVOLVING ENHANCER PROTEIN 3		P12301	Oxygen-evolving enhancer protein 3, chloroplastic	0.818314
1590	2v25_1	2V25	A	ZN				1236				FALSE	data	X-RAY DIFFRACTION	1.49	2007-06-01	RECEPTOR	MAJOR CELL-BINDING FACTOR		Q0P9X8	Major cell-binding factor	1.45134
1591	3h87_0	3H87	A	MG				159				FALSE	data	X-RAY DIFFRACTION	1.49	2009-04-28	TOXIN/ANTITOXIN	Putative uncharacterized protein		P9WFB9	Ribonuclease VapC2	0.494973
1592	3mcx_4	3MCX	A	ZN				5				FALSE	data	X-RAY DIFFRACTION	1.49	2010-03-29	structural genomics, unknown function	SusD superfamily protein		Q8A577		0.419795
1593	5cad_0	5CAD	A	MG				401				FALSE	data	X-RAY DIFFRACTION	1.49	2015-06-29	PLANT PROTEIN	SM80.1 Vicilin		A0A158RFR1		0.653594
1594	5vf5_0	5VF5	A	CU				503				FALSE	data	X-RAY DIFFRACTION	1.49	2017-04-06	PLANT PROTEIN	SM80.1 Vicilin		A0A2R2JFS1		0.295246
1595	5xm5_0	5XM5	A	ZN				201				FALSE	data	X-RAY DIFFRACTION	1.49	2017-05-12	METAL BINDING PROTEIN	Metal-binding protein ZinT		P76344	Metal-binding protein ZinT	1.15322
1596	4lk8_1	4LK8	A	CO				202				FALSE	data	X-RAY DIFFRACTION	1.49	2013-07-07	METAL BINDING PROTEIN	Protein CyaY		A1SR01	Iron-sulfur cluster assembly protein CyaY	2.09772
1597	1ig5_0	1IG5	A	MG				78				FALSE	data	X-RAY DIFFRACTION	1.5	2001-04-17	METAL BINDING PROTEIN	VITAMIN D-DEPENDENT CALCIUM-BINDING PROTEIN, INTESTINAL		P02633	Protein S100-G	0.492307
1598	1pmy_0	1PMY	A	CU				124				FALSE	data	X-RAY DIFFRACTION	1.5	1994-01-28	ELECTRON TRANSFER(CUPROPROTEIN)	PSEUDOAZURIN		P04171	Pseudoazurin	0.149285
1599	1rur_0	1RUR	L	ZN				601				FALSE	data	X-RAY DIFFRACTION	1.5	2003-12-11	IMMUNE SYSTEM	immunoglobulin 13G5, light chain		P01837	Immunoglobulin kappa constant	2.17967
1600	1z6n_0	1Z6N	A	MG				301				FALSE	data	X-RAY DIFFRACTION	1.5	2005-03-22	STRUCTURAL GENOMICS, UNKNOWN FUNCTION	hypothetical protein PA1234		Q9I4A4		1.81767
1601	2i3d_0	2I3D	A	MG				601				FALSE	data	X-RAY DIFFRACTION	1.5	2006-08-17	STRUCTURAL GENOMICS, UNKNOWN FUNCTION	Hypothetical protein Atu1826		A9CIK7		2.7133
1602	2wz8_0	2WZ8	A	MG				1150				FALSE	data	X-RAY DIFFRACTION	1.5	2009-11-25	SUGAR BINDING PROTEIN	CELLULOSOME PROTEIN DOCKERIN TYPE I		C7HDV0		0.334915
1603	2xeu_0	2XEU	A	ZN				1065				FALSE	data	X-RAY DIFFRACTION	1.5	2010-05-18	TRANSCRIPTION	RING FINGER PROTEIN 4		P78317	E3 ubiquitin-protein ligase RNF4	0.30915
1604	2xeu_1	2XEU	A	ZN				1066				FALSE	data	X-RAY DIFFRACTION	1.5	2010-05-18	TRANSCRIPTION	RING FINGER PROTEIN 4		P78317	E3 ubiquitin-protein ligase RNF4	0.435162
1605	3c22_0	3C22	A	MG				2				FALSE	data	X-RAY DIFFRACTION	1.5	2008-01-24	IMMUNE SYSTEM, SUGAR BINDING PROTEIN	C-type lectin domain family 4 member K		Q9UJ71	C-type lectin domain family 4 member K	2.81863
1606	3c8c_0	3C8C	A	MG				501				FALSE	data	X-RAY DIFFRACTION	1.5	2008-02-11	STRUCTURAL GENOMICS, UNKNOWN FUNCTION	Methyl-accepting chemotaxis protein		Q9KL26		0.921588
1607	3d2q_0	3D2Q	A	ZN				303				FALSE	data	X-RAY DIFFRACTION	1.5	2008-05-08	METAL BINDING, RNA BINDING PROTEIN	Muscleblind-like protein 1		Q9NR56	Muscleblind-like protein 1	0.111238
1608	3d2q_1	3D2Q	A	ZN				304				FALSE	data	X-RAY DIFFRACTION	1.5	2008-05-08	METAL BINDING, RNA BINDING PROTEIN	Muscleblind-like protein 1		Q9NR56	Muscleblind-like protein 1	0.342809
1609	3dmi_0	3DMI	A	MG				134				FALSE	data	X-RAY DIFFRACTION	1.5	2008-07-01	ELECTRON TRANSPORT	cytochrome c6		Q8GTB5		1.60656
1610	3htn_1	3HTN	B	FE				207				FALSE	data	X-RAY DIFFRACTION	1.5	2009-06-12	METAL BINDING PROTEIN	Putative DNA binding protein		Q8A8Q1		0.490565
1611	3htn_2	3HTN	B	NI				208				FALSE	data	X-RAY DIFFRACTION	1.5	2009-06-12	METAL BINDING PROTEIN	Putative DNA binding protein		Q8A8Q1		1.58297
1612	3nv1_0	3NV1	A	NI				401				FALSE	data	X-RAY DIFFRACTION	1.5	2010-07-07	SUGAR BINDING PROTEIN	Galectin 9 short isoform variant		O00182	Galectin-9	2.26143
1613	4ied_5	4IED	C	MG				301				FALSE	data	X-RAY DIFFRACTION	1.5	2012-12-13	HYDROLASE	Class D beta-lactamase	3.5.2.6	Q6XL56		0.204827	M0210	238	2.02	0.88176	0.223	9.2e-14	13.2621
1614	4pfy_1	4PFY	A	MG				602				FALSE	data	X-RAY DIFFRACTION	1.5	2014-05-01	TRANSPORT PROTEIN	ABC transporter substrate-binding protein		Q9X0V0		0.694758
1615	5yt6_0	5YT6	F	ZN				101				FALSE	data	X-RAY DIFFRACTION	1.5	2017-11-17	PROTEIN BINDING	Tax1-binding protein 1		Q86VP1	Tax1-binding protein 1	0.415371
1616	1k9z_1	1K9Z	A	ZN				404				FALSE	data	X-RAY DIFFRACTION	1.5	2001-10-31	HYDROLASE	Halotolerance protein HAL2	3.1.3.7	P32179	3'(2'),5'-bisphosphate nucleotidase	0.553754	M0577	258	2.5	0.66722	0.244	1.7e-07	12.8066
1617	1k9z_2	1K9Z	A	ZN				405				FALSE	data	X-RAY DIFFRACTION	1.5	2001-10-31	HYDROLASE	Halotolerance protein HAL2	3.1.3.7	P32179	3'(2'),5'-bisphosphate nucleotidase	0.458384	M0577	258	2.5	0.66722	0.244	1.7e-07	21.7893
1618	1k9z_3	1K9Z	A	ZN				406				FALSE	data	X-RAY DIFFRACTION	1.5	2001-10-31	HYDROLASE	Halotolerance protein HAL2	3.1.3.7	P32179	3'(2'),5'-bisphosphate nucleotidase	0.600801	M0577	258	2.5	0.66722	0.244	1.7e-07	16.8848
1619	1k9z_4	1K9Z	A	ZN				407				FALSE	data	X-RAY DIFFRACTION	1.5	2001-10-31	HYDROLASE	Halotolerance protein HAL2	3.1.3.7	P32179	3'(2'),5'-bisphosphate nucleotidase	1.64582	M0577	258	2.5	0.66722	0.244	1.7e-07	21.1537
1620	1k9z_5	1K9Z	A	ZN				408				FALSE	data	X-RAY DIFFRACTION	1.5	2001-10-31	HYDROLASE	Halotolerance protein HAL2	3.1.3.7	P32179	3'(2'),5'-bisphosphate nucleotidase	2.22499	M0577	258	2.5	0.66722	0.244	1.7e-07	14.2613
1621	3d9t_0	3D9T	A	ZN				501				FALSE	data	X-RAY DIFFRACTION	1.5	2008-05-27	APOPTOSIS	Baculoviral IAP repeat-containing protein 2		Q13490	Baculoviral IAP repeat-containing protein 2	0.111018
1622	4nob_0	4NOB	A	MG				202				FALSE	data	X-RAY DIFFRACTION	1.51	2013-11-19	IMMUNE SYSTEM	Polymeric immunoglobulin receptor		O70570	Polymeric immunoglobulin receptor	2.71274
1623	5nv1_0	5NV1	A	MG				103				FALSE	data	X-RAY DIFFRACTION	1.51	2017-05-03	SIGNALING PROTEIN	Src substrate cortactin		Q60598	Src substrate cortactin	0.538132
1624	2guh_0	2GUH	A	MG				501				FALSE	data	X-RAY DIFFRACTION	1.52	2006-04-30	TRANSCRIPTION	Putative TetR-family transcriptional regulator		Q0S8Y3		1.95757
1625	1xvx_0	1XVX	A	FE				313				FALSE	data	X-RAY DIFFRACTION	1.53	2004-10-28	iron binding protein	YfuA		A1JLH5		0.21486
1626	1xvx_1	1XVX	A	ZN				314				FALSE	data	X-RAY DIFFRACTION	1.53	2004-10-28	iron binding protein	YfuA		A1JLH5		1.08648
1627	1xvx_3	1XVX	A	ZN				316				FALSE	data	X-RAY DIFFRACTION	1.53	2004-10-28	iron binding protein	YfuA		A1JLH5		1.34034
1628	1xvx_5	1XVX	A	ZN				318				FALSE	data	X-RAY DIFFRACTION	1.53	2004-10-28	iron binding protein	YfuA		A1JLH5		0.671807
1629	4tsd_0	4TSD	B	ZN				201				FALSE	data	X-RAY DIFFRACTION	1.53	2014-06-18	UNKNOWN FUNCTION	HP1029		O25673		0.266252
1630	2huh_0	2HUH	A	MG				1				FALSE	data	X-RAY DIFFRACTION	1.54	2006-07-26	UNKNOWN FUNCTION	Putative DNA mismatch repair protein		Q8A5Q9		0.57871
1631	5z0c_0	5Z0C	A	ZN				401				FALSE	data	X-RAY DIFFRACTION	1.54	2017-12-19	OXIDOREDUCTASE	Nerol dehydrogenase		J7JYU1		0.991393	M0500	342	3.03	0.82378	0.19	2.2e-10	18.9249
1632	1oqj_0	1OQJ	A	ZN				183				FALSE	data	X-RAY DIFFRACTION	1.55	2003-03-10	DNA BINDING PROTEIN	Glucocorticoid Modulatory Element Binding protein-1		Q9Y692	Glucocorticoid modulatory element-binding protein 1	0.379705
1633	1paz_0	1PAZ	A	CU				124				FALSE	data	X-RAY DIFFRACTION	1.55	1988-06-28	ELECTRON TRANSFER(CUPROPROTEIN)	PSEUDOAZURIN PRECURSOR		P04377	Pseudoazurin	0.0932577
1634	1xoc_9	1XOC	A	ZN				531				FALSE	data	X-RAY DIFFRACTION	1.55	2004-10-06	TRANSPORT PROTEIN	Oligopeptide-binding protein appA		P42061	Oligopeptide-binding protein AppA	0.827561
1635	1xoc_3	1XOC	A	ZN	ZN			525	535			FALSE	data	X-RAY DIFFRACTION	1.55	2004-10-06	TRANSPORT PROTEIN	Oligopeptide-binding protein appA		P42061	Oligopeptide-binding protein AppA	2.02756
1636	1xoc_11	1XOC	A	ZN				533				FALSE	data	X-RAY DIFFRACTION	1.55	2004-10-06	TRANSPORT PROTEIN	Oligopeptide-binding protein appA		P42061	Oligopeptide-binding protein AppA	2.03911
1637	2nl9_1	2NL9	A	ZN				1002				FALSE	data	X-RAY DIFFRACTION	1.55	2006-10-19	APOPTOSIS	FUSION PROTEIN CONSISTING OF Induced myeloid leukemia cell differentiation protein Mcl-1 homolog		P97287, Q07820	P97287:, Induced myeloid leukemia cell differentiation protein Mcl-1 homolog, Q07820:, Induced myeloid leukemia cell differentiation protein Mcl-1	0.64406
1638	2ons_0	2ONS	A	MG				702				FALSE	data	X-RAY DIFFRACTION	1.55	2007-01-24	LIGAND BINDING PROTEIN	UPF0100 protein AF_0094		O30142	Molybdate/tungstate-binding protein WtpA	0.406259
1639	5hzf_0	5HZF	A	MG				501				FALSE	data	X-RAY DIFFRACTION	1.55	2016-02-02	SIGNALING PROTEIN	Complement C1q subcomponent subunit A,Complement C1q subcomponent subunit C,Complement C1q subcomponent subunit B		P02745, P02746, P02747	P02745:, Complement C1q subcomponent subunit A, P02746:, Complement C1q subcomponent subunit B, P02747:, Complement C1q subcomponent subunit C	0.383183
1640	5mm9_1	5MM9	A	ZN				403				FALSE	data	X-RAY DIFFRACTION	1.55	2016-12-08	HYDROLASE	Metallo-beta-lactamase VIM-17		B5KVR9		2.41899	M0015	221	1.69	0.89563	0.312	3.3e-43	7.47455
1641	2xev_0	2XEV	A	ZN				1123				FALSE	data	X-RAY DIFFRACTION	1.57	2010-05-18	METAL BINDING	YBGF		Q8P6F4	Cell division coordinator CpoB	0.436701
1642	5yug_1	5YUG	A	ZN				202				FALSE	data	X-RAY DIFFRACTION	1.57	2017-11-22	STRUCTURAL PROTEIN	B3 domain-containing transcription repressor VAL1		Q8W4L5	B3 domain-containing transcription repressor VAL1	0.932076
1643	5yug_2	5YUG	A	ZN				203				FALSE	data	X-RAY DIFFRACTION	1.57	2017-11-22	STRUCTURAL PROTEIN	B3 domain-containing transcription repressor VAL1		Q8W4L5	B3 domain-containing transcription repressor VAL1	0.4148
1644	1ys7_0	1YS7	A	MG				1002				FALSE	data	X-RAY DIFFRACTION	1.58	2005-02-07	TRANSCRIPTION REGULATOR	Transcriptional regulatory protein prrA		P9WGM1	Transcriptional regulatory protein PrrA	0.605588
1645	2vpb_0	2VPB	A	ZN				1400				FALSE	data	X-RAY DIFFRACTION	1.59	2008-02-27	GENE REGULATION	PYGOPUS HOMOLOG 1		Q9Y3Y4	Pygopus homolog 1	0.201884
1646	5nqm_0	5NQM	A	CU1	CU1	CU1	CU1	211	212	213	214	FALSE	data	X-RAY DIFFRACTION	1.59	2017-04-20	COPPER-BINDING PROTEIN	CSP3		A0A1I9GEP2		0.332134
1647	1cuo_0	1CUO	A	CU				130				FALSE	data	X-RAY DIFFRACTION	1.6	1999-08-21	ELECTRON TRANSPORT	PROTEIN (AZURIN ISO-2)		P12335	Azurin iso-2	0.122102
1648	1elw_1	1ELW	A	NI				403				FALSE	data	X-RAY DIFFRACTION	1.6	2000-03-14	CHAPERONE	TPR1-DOMAIN OF HOP		P31948	Stress-induced-phosphoprotein 1	0.609966
1649	1jer_0	1JER	A	CU				138				FALSE	data	X-RAY DIFFRACTION	1.6	1996-08-21	ELECTRON TRANSPORT	CUCUMBER STELLACYANIN		P29602	Cucumber peeling cupredoxin	0.22045
1650	1mvo_0	1MVO	A	MN				200				FALSE	data	X-RAY DIFFRACTION	1.6	2002-09-26	TRANSCRIPTION	PhoP response regulator		P13792	Alkaline phosphatase synthesis transcriptional regulatory protein PhoP	0.137219
1651	1nwp_1	1NWP	A	ZN				401				FALSE	data	X-RAY DIFFRACTION	1.6	1997-09-06	ELECTRON TRANSPORT	AZURIN		P34097	Azurin	0.180762
1652	1nwp_2	1NWP	A	ZN				402				FALSE	data	X-RAY DIFFRACTION	1.6	1997-09-06	ELECTRON TRANSPORT	AZURIN		P34097	Azurin	1.30584
1653	1ou8_0	1OU8	A	MG				112				FALSE	data	X-RAY DIFFRACTION	1.6	2003-03-24	TRANSPORT PROTEIN	Stringent starvation protein B homolog		P45206	Stringent starvation protein B homolog	0.258234
1654	1ws8_0	1WS8	A	CU				1001				FALSE	data	X-RAY DIFFRACTION	1.6	2004-11-02	ELECTRON TRANSPORT	mavicyanin		P80728	Mavicyanin	0.148341
1655	2c9q_0	2C9Q	A	CU				1103				FALSE	data	X-RAY DIFFRACTION	1.6	2005-12-14	ELECTRON TRANSPORT(COPPER BINDING)	COPPER RESISTANCE PROTEIN C		P12376	Copper resistance protein C	0.403263
1656	2c9q_1	2C9Q	A	CU				1104				FALSE	data	X-RAY DIFFRACTION	1.6	2005-12-14	ELECTRON TRANSPORT(COPPER BINDING)	COPPER RESISTANCE PROTEIN C		P12376	Copper resistance protein C	1.40475
1657	2gw4_1	2GW4	B	NI				439				FALSE	data	X-RAY DIFFRACTION	1.6	2006-05-03	LUMINESCENT PROTEIN	Kaede		Q8I6J8		2.29751
1658	3cfx_0	3CFX	A	MG				703				FALSE	data	X-RAY DIFFRACTION	1.6	2008-03-04	TRANSPORT PROTEIN	UPF0100 protein MA_0280		Q8TTZ5	Uncharacterized solute-binding protein MA_0280	0.11855
1659	3cfx_1	3CFX	A	MG				704				FALSE	data	X-RAY DIFFRACTION	1.6	2008-03-04	TRANSPORT PROTEIN	UPF0100 protein MA_0280		Q8TTZ5	Uncharacterized solute-binding protein MA_0280	0.62031
1660	3e13_0	30000000000000	X	FE				326				FALSE	data	X-RAY DIFFRACTION	1.6	2008-08-01	METAL BINDING PROTEIN	Putative iron-uptake ABC transport system,periplasmic iron-binding protein		Q0PBW4		0.254043
1661	3gyb_0	3GYB	A	MG				1				FALSE	data	X-RAY DIFFRACTION	1.6	2009-04-03	transcription regulator	Transcriptional regulators (LACI-FAMILY TRANSCRIPTIONAL REGULATORY PROTEIN)		Q8NTY1		0.0532635
1662	3oul_0	3OUL	A	MN				233				FALSE	data	X-RAY DIFFRACTION	1.6	2010-09-15	TOXOFLAVIN BINDING PROTEIN	Toxoflavin-degrading enzyme		E3SET7		0.362064
1663	4awy_1	4AWY	B	MG				3230				FALSE	data	X-RAY DIFFRACTION	1.6	2012-06-06	HYDROLASE	METALLO-BETA-LACTAMASE AIM-1		B5DCA0		0.778623	M0258	254	2.01	0.87258	0.37	6.6e-49	10.2601
1664	4awy_2	4AWY	B	MG				3232				FALSE	data	X-RAY DIFFRACTION	1.6	2012-06-06	HYDROLASE	METALLO-BETA-LACTAMASE AIM-1		B5DCA0		0.939158	M0258	254	2.01	0.87258	0.37	6.6e-49	14.3869
1665	4awy_4	4AWY	B	MG				3234				FALSE	data	X-RAY DIFFRACTION	1.6	2012-06-06	HYDROLASE	METALLO-BETA-LACTAMASE AIM-1		B5DCA0		1.2137	M0258	254	2.01	0.87258	0.37	6.6e-49	9.38594
1666	4lly_0	4LLY	B	MG				301				FALSE	data	X-RAY DIFFRACTION	1.6	2013-07-09	IMMUNE SYSTEM	light chain Clambda		P0DOY2	Immunoglobulin lambda constant 2	1.11279
1667	4lmy_0	4LMY	A	ZN				201				FALSE	data	X-RAY DIFFRACTION	1.6	2013-07-11	TRANSCRIPTION	Peroxide stress regulator PerR, FUR family		H8F5Y5		0.920976
1668	4lmy_1	4LMY	A	ZN				202				FALSE	data	X-RAY DIFFRACTION	1.6	2013-07-11	TRANSCRIPTION	Peroxide stress regulator PerR, FUR family		H8F5Y5		1.98069
1669	4oqp_0	4OQP	A	NI				403				FALSE	data	X-RAY DIFFRACTION	1.6	2014-02-10	TRANSCRIPTION	Deoxyribonucleoside regulator		P39140	Deoxyribonucleoside regulator	2.15786
1670	4oqp_4	4OQP	A	MG				407				FALSE	data	X-RAY DIFFRACTION	1.6	2014-02-10	TRANSCRIPTION	Deoxyribonucleoside regulator		P39140	Deoxyribonucleoside regulator	2.49376
1671	5b5z_0	5B5Z	A	ZN				500				FALSE	data	X-RAY DIFFRACTION	1.6	2016-05-24	METAL BINDING PROTEIN	PtLCIB4 H88A mutant		B7FR29		0.455208
1672	5dag_0	5DAG	A	ZN				301				FALSE	data	X-RAY DIFFRACTION	1.6	2015-08-19	PEPTIDE BINDING PROTEIN	Protein AF-10		P55197	Protein AF-10	0.766622
1673	5dag_1	5DAG	A	ZN				302				FALSE	data	X-RAY DIFFRACTION	1.6	2015-08-19	PEPTIDE BINDING PROTEIN	Protein AF-10		P55197	Protein AF-10	0.5359
1674	5dag_4	5DAG	A	ZN				305				FALSE	data	X-RAY DIFFRACTION	1.6	2015-08-19	PEPTIDE BINDING PROTEIN	Protein AF-10		P55197	Protein AF-10	0.151542
1675	5fc9_0	5FC9	A	CU				1401				FALSE	data	X-RAY DIFFRACTION	1.6	2015-12-15	METAL BINDING PROTEIN	Blue (Type 1) copper domain protein		A9A2G4		0.31828
1676	5kuj_0	5KUJ	A	MG				201				FALSE	data	X-RAY DIFFRACTION	1.6	2016-07-13	METAL TRANSPORT	Calcium uniporter protein, mitochondrial		Q8NE86	Calcium uniporter protein, mitochondrial	1.63284
1677	5yse_0	5YSE	A	MG				504				FALSE	data	X-RAY DIFFRACTION	1.6	2017-11-14	SUGAR BINDING PROTEIN	Lin1841 protein		Q92AS8		0.683533
1678	5yuf_0	5YUF	A	ZN				101				FALSE	data	X-RAY DIFFRACTION	1.6	2017-11-22	ONCOPROTEIN	Protein PML		P29590	Protein PML	0.328186
1679	4rml_0	4RML	A	MG				601				FALSE	data	X-RAY DIFFRACTION	1.6	2014-10-21	SIGNALING PROTEIN	Latrophilin-3		Q80TS3	Adhesion G protein-coupled receptor L3	0.760387
1680	5xjp_0	5XJP	A	MG				201				FALSE	data	X-RAY DIFFRACTION	1.6	2017-05-03	DNA BINDING PROTEIN	AdeR		Q6TA00		0.746099
1681	2fk1_0	2FK1	A	CU				101				FALSE	data	X-RAY DIFFRACTION	1.6	2006-01-03	METAL BINDING PROTEIN	Amyloid beta A4 protein precursor		P05067	Amyloid-beta A4 protein	0.495236
1683	3fp5_0	3FP5	A	ZN				107				FALSE	data	X-RAY DIFFRACTION	1.61	2009-01-04	LIPID BINDING PROTEIN	Acyl-CoA Binding Protein		D1MPT1		1.16452
1684	4nbm_5	4NBM	A	MG				406				FALSE	data	X-RAY DIFFRACTION	1.61	2013-10-23	GENE REGULATION	Ultraviolet-B receptor UVR8		Q9FN03	Ultraviolet-B receptor UVR8	2.26793
1685	5mlt_1	5MLT	A	ZN				502				FALSE	data	X-RAY DIFFRACTION	1.61	2016-12-07	TRANSPORT PROTEIN	ABC transporter, substrate-binding protein		A0A0H2UMY0		1.34006
1686	5mlt_2	5MLT	A	ZN				503				FALSE	data	X-RAY DIFFRACTION	1.61	2016-12-07	TRANSPORT PROTEIN	ABC transporter, substrate-binding protein		A0A0H2UMY0		2.32998
1687	6ei2_1	6EI2	A	NI				306				FALSE	data	X-RAY DIFFRACTION	1.61	2017-09-16	IMMUNE SYSTEM	HLA class I histocompatibility antigen, A-68 alpha chain		P04439	HLA class I histocompatibility antigen, A-3 alpha chain	1.48563
1690	1h2b_2	1H2B	A	ZN				1364				FALSE	data	X-RAY DIFFRACTION	1.62	2002-08-02	OXIDOREDUCTASE	ALCOHOL DEHYDROGENASE	1.1.1.1	Q9Y9P9		0.509476	M0500	331	2.3	0.87906	0.239	4.5e-17	18.4493
1691	1h2b_1	1H2B	A	ZN				1363				FALSE	data	X-RAY DIFFRACTION	1.62	2002-08-02	OXIDOREDUCTASE	ALCOHOL DEHYDROGENASE	1.1.1.1	Q9Y9P9		2.31248	M0500	331	2.3	0.87906	0.239	4.5e-17	13.7682
1692	1k77_1	1K77	A	MG				301				FALSE	data	X-RAY DIFFRACTION	1.63	2001-10-18	STRUCTURAL GENOMICS, UNKNOWN FUNCTION	Hypothetical protein ygbM		Q46891	2-oxo-tetronate isomerase	1.78714
1693	2p6y_0	2P6Y	A	ZN				201				FALSE	data	X-RAY DIFFRACTION	1.63	2007-03-19	STRUCTURAL GENOMICS, UNKNOWN FUNCTION	Hypothetical protein VCA0587		Q9KM02		0.467703
1694	1lko_0	1LKO	A	FE2	FE2			600	601			FALSE	data	X-RAY DIFFRACTION	1.63	2002-04-25	ELECTRON TRANSPORT	Rubrerythrin all-iron(II) form		P24931	Rubrerythrin	0.197956
1695	1lko_1	1LKO	A	FE2				401				FALSE	data	X-RAY DIFFRACTION	1.63	2002-04-25	ELECTRON TRANSPORT	Rubrerythrin all-iron(II) form		P24931	Rubrerythrin	0.649549
1696	5jd9_0	5JD9	A	MG				401				FALSE	data	X-RAY DIFFRACTION	1.63	2016-04-15	STRUCTURAL PROTEIN	Spore coat protein H		Q739M5		0.42043
1697	5jd9_1	5JD9	A	MG				402				FALSE	data	X-RAY DIFFRACTION	1.63	2016-04-15	STRUCTURAL PROTEIN	Spore coat protein H		Q739M5		2.35236
1698	5jd9_2	5JD9	A	MG				403				FALSE	data	X-RAY DIFFRACTION	1.63	2016-04-15	STRUCTURAL PROTEIN	Spore coat protein H		Q739M5		2.82596
1699	5jd9_3	5JD9	A	MG				404				FALSE	data	X-RAY DIFFRACTION	1.63	2016-04-15	STRUCTURAL PROTEIN	Spore coat protein H		Q739M5		2.43872
1700	3u1l_0	3U1L	A	ZN				241				FALSE	data	X-RAY DIFFRACTION	1.64	2011-09-30	SPLICING	Pre-mRNA-splicing factor CWC2		Q12046	Pre-mRNA-splicing factor CWC2	0.113671
1701	1cc3_0	1CC3	A	CU	CU			131	132			FALSE	data	X-RAY DIFFRACTION	1.65	1999-03-03	ELECTRON TRANSPORT	PROTEIN (CUA AZURIN)		P00282	Azurin	0.260932
1702	1hxr_0	1HXR	A	ZN				200				FALSE	data	X-RAY DIFFRACTION	1.65	2001-01-16	METAL BINDING PROTEIN	GUANINE NUCLEOTIDE EXCHANGE FACTOR MSS4		Q08326	Guanine nucleotide exchange factor MSS4	0.317825
1703	1kol_1	1KOL	A	ZN				1002				FALSE	data	X-RAY DIFFRACTION	1.65	2001-12-21	OXIDOREDUCTASE	formaldehyde dehydrogenase	1.2.1.46	P46154	Glutathione-independent formaldehyde dehydrogenase	0.402692	M0464	347	3.1	0.77407	0.222	3.3e-14	6.24698
1704	2j7j_0	2J7J	A	ZN				1086				FALSE	data	X-RAY DIFFRACTION	1.65	2006-10-10	TRANSCRIPTION	TRANSCRIPTION FACTOR IIIA		P03001	Transcription factor IIIA	0.812986
1705	2j7j_1	2J7J	A	ZN				1087				FALSE	data	X-RAY DIFFRACTION	1.65	2006-10-10	TRANSCRIPTION	TRANSCRIPTION FACTOR IIIA		P03001	Transcription factor IIIA	0.723362
1706	2j7j_2	2J7J	A	ZN				1088				FALSE	data	X-RAY DIFFRACTION	1.65	2006-10-10	TRANSCRIPTION	TRANSCRIPTION FACTOR IIIA		P03001	Transcription factor IIIA	0.980417
1707	2p97_0	2P97	A	MG				201				FALSE	data	X-RAY DIFFRACTION	1.65	2007-03-23	METAL BINDING PROTEIN	Hypothetical protein		Q3M8K9		0.441938
1708	2z8f_0	2Z8F	A	ZN				11				FALSE	data	X-RAY DIFFRACTION	1.65	2007-09-05	SUGAR BINDING PROTEIN	Galacto-N-biose/lacto-N-biose I transporter substrate-binding protein		A8W790		0.693354
1709	2z8f_1	2Z8F	A	ZN				13				FALSE	data	X-RAY DIFFRACTION	1.65	2007-09-05	SUGAR BINDING PROTEIN	Galacto-N-biose/lacto-N-biose I transporter substrate-binding protein		A8W790		1.35013
1710	4j8l_0	4J8L	A	NI				401				FALSE	data	X-RAY DIFFRACTION	1.65	2013-02-14	UNKNOWN FUNCTION	Uncharacterized protein YhfS		P45545	Uncharacterized protein YhfS	1.93118
1711	4q8r_1	4Q8R	A	ZN				303				FALSE	data	X-RAY DIFFRACTION	1.65	2014-04-28	TRANSPORT PROTEIN	Phosphate ABC transporter, phosphate-binding protein		A0A0H2YSI2		1.11957
1712	4q8r_3	4Q8R	A	ZN				305				FALSE	data	X-RAY DIFFRACTION	1.65	2014-04-28	TRANSPORT PROTEIN	Phosphate ABC transporter, phosphate-binding protein		A0A0H2YSI2		0.559212
1713	2i5r_0	2I5R	A	MG				301				FALSE	data	X-RAY DIFFRACTION	1.65	2006-08-25	STRUCTURAL GENOMICS, UNKNOWN FUNCTION	Toprim domain-containing protein		Q5KVJ9		0.971947
1714	5abx_1	5ABX	A	ZN				1218				FALSE	data	X-RAY DIFFRACTION	1.66	2015-08-09	TRANSLATION	EUKARYOTIC TRANSLATION INITIATION FACTOR 4E-3		O61955	Eukaryotic translation initiation factor 4E-3	0.561835
1715	3o7a_0	3O7A	A	ZN				302				FALSE	data	X-RAY DIFFRACTION	1.67	2010-07-30	PROTEIN BINDING	PHD finger protein 13 variant		Q86YI8	PHD finger protein 13	0.433379
1716	3o7a_1	3O7A	A	ZN				303				FALSE	data	X-RAY DIFFRACTION	1.67	2010-07-30	PROTEIN BINDING	PHD finger protein 13 variant		Q86YI8	PHD finger protein 13	0.27007
1717	4r94_0	4R94	A	MG				301				FALSE	data	X-RAY DIFFRACTION	1.67	2014-09-03	REPLICATION	Non-structural protein NS1		P03134	Initiator protein NS1	0.0895879
1718	1czf_0	1CZF	A	ZN				501				FALSE	data	X-RAY DIFFRACTION	1.68	1999-09-02	HYDROLASE	POLYGALACTURONASE II	3.2.1.15	P26214	Endopolygalacturonase II	0.274893	M0480	335	0	1	1	1.2e-242	18.5844
1719	1czf_2	1CZF	A	ZN				503				FALSE	data	X-RAY DIFFRACTION	1.68	1999-09-02	HYDROLASE	POLYGALACTURONASE II	3.2.1.15	P26214	Endopolygalacturonase II	1.74562	M0480	335	0	1	1	1.2e-242	27.05
1720	1eu3_0	1EU3	A	ZN				401				FALSE	data	X-RAY DIFFRACTION	1.68	2000-04-13	IMMUNE SYSTEM	SUPERANTIGEN SMEZ-2		Q9RQQ5		0.39047
1721	4kk7_2	4KK7	A	NI				503				FALSE	data	X-RAY DIFFRACTION	1.68	2013-05-05	PROTEIN TRANSPORT	ESX-1 secretion system protein eccB1		I6Y4Q7		2.8735
1722	4cq1_4	4CQ1	B	ZN				1535				FALSE	data	X-RAY DIFFRACTION	1.69	2014-02-10	TRANSLATION	POLYPYRIMIDINE TRACT-BINDING PROTEIN 2		Q9UKA9	Polypyrimidine tract-binding protein 2	1.76708
1723	1nr0_0	1NR0	A	MN				700				FALSE	data	X-RAY DIFFRACTION	1.7	2003-01-23	STRUCTURAL PROTEIN	Actin interacting protein 1		Q11176	Actin-interacting protein 1	2.47353
1724	1nrj_1	1NRJ	B	MG				2				FALSE	data	X-RAY DIFFRACTION	1.7	2003-01-24	PROTEIN TRANSPORT	Signal recognition particle receptor beta subunit		P36057	Signal recognition particle receptor subunit beta	1.01429
1725	1r03_0	1R03	A	MG				301				FALSE	data	X-RAY DIFFRACTION	1.7	2003-09-19	METAL BINDING PROTEIN	mitochondrial ferritin		Q8N4E7	Ferritin, mitochondrial	0.230308
1726	1rxq_0	1RXQ	A	NI				300				FALSE	data	X-RAY DIFFRACTION	1.7	2003-12-18	METAL BINDING PROTEIN	yfiT		O31562	Putative metal-dependent hydrolase YfiT	0.664725
1727	1t0b_0	1T0B	A	ZN				3001				FALSE	data	X-RAY DIFFRACTION	1.7	2004-04-08	STRUCTURAL GENOMICS, UNKNOWN FUNCTION	ThuA-like protein		Q5KY38		0.54129
1728	1vcl_0	1VCL	A	MG				1101				FALSE	data	X-RAY DIFFRACTION	1.7	2004-03-09	TOXIN	hemolytic lectin CEL-III		Q868M7		0.395526
1729	1y63_3	1Y63	A	MN				352				FALSE	data	X-RAY DIFFRACTION	1.7	2004-12-03	Structural Genomics, Unknown Function	Lmaj004144AAA protein		Q4Q7A6	Adenylate kinase isoenzyme 6 homolog	1.94345
1730	2a5l_0	2A5L	A	MG				199				FALSE	data	X-RAY DIFFRACTION	1.7	2005-06-30	TRANSCRIPTION	Trp repressor binding protein WrbA		Q9I509	NAD(P)H dehydrogenase (quinone)	0.489381
1731	2pli_1	2PLI	A	ZN				704				FALSE	data	X-RAY DIFFRACTION	1.7	2007-04-19	STRUCTURAL GENOMICS, UNKNOWN FUNCTION	Uncharacterized protein		Q9K0P8		0.221587
1732	2qmq_1	2QMQ	A	MG				2				FALSE	data	X-RAY DIFFRACTION	1.7	2007-07-16	SIGNALING PROTEIN	Protein NDRG2		Q9QYG0	Protein NDRG2	0.825967
1733	2y4y_1	2Y4Y	A	ZN				1175				FALSE	data	X-RAY DIFFRACTION	1.7	2011-01-11	BIOSYNTHETIC PROTEIN	PILP PROTEIN		G3XCX7		1.25165
1734	3b08_0	3B08	B	ZN				1				FALSE	data	X-RAY DIFFRACTION	1.7	2011-06-07	SIGNALING PROTEIN/METAL BINDING PROTEIN	RanBP-type and C3HC4-type zinc finger-containing protein 1		Q9WUB0	RanBP-type and C3HC4-type zinc finger-containing protein 1	0.488599
1735	3cgh_0	3CGH	A	ZN				600				FALSE	data	X-RAY DIFFRACTION	1.7	2008-03-05	METAL BINDING PROTEIN	SusD homolog		Q8A0N7		0.50061
1736	3ecb_0	3ECB	A	MG				282				FALSE	data	X-RAY DIFFRACTION	1.7	2008-08-29	IMMUNE SYSTEM	H-2 class I histocompatibility antigen, D-D alpha chain		P01900	H-2 class I histocompatibility antigen, D-D alpha chain	1.92956
1737	3ga8_0	3GA8	A	ZN				121				FALSE	data	X-RAY DIFFRACTION	1.7	2009-02-16	DNA BINDING PROTEIN	HTH-type transcriptional regulator MqsA (YgiT/B3021)		Q46864	Antitoxin MqsA	0.28533
1738	3go2_1	3GO2	A	MG				409				FALSE	data	X-RAY DIFFRACTION	1.7	2009-03-18	ISOMERASE	Putative L-alanine-DL-glutamate epimerase		Q13PB7		0.8488	M0957	333	2.22	0.79215	0.231	5.7e-07	6.512
1739	4exl_1	4EXL	A	MG				302				FALSE	data	X-RAY DIFFRACTION	1.7	2012-04-30	TRANSPORT PROTEIN	Phosphate-binding protein pstS 1		Q8DPB1	Phosphate-binding protein PstS 1	1.99314
1740	4mo7_0	4MO7	A	MG				201				FALSE	data	X-RAY DIFFRACTION	1.7	2013-09-11	TRANSCRIPTION	Transcriptional regulator I2		I2BPL4		2.28034
1741	4wa0_0	4WA0	A	MG				601				FALSE	data	X-RAY DIFFRACTION	1.7	2014-08-28	CELL ADHESION	possible adhesin		E4SDB5		0.5756
1742	4yh8_0	4YH8	A	ZN				301				FALSE	data	X-RAY DIFFRACTION	1.7	2015-02-27	SPLICING	Splicing factor U2AF 23 kDa subunit		Q09176	Splicing factor U2AF 23 kDa subunit	0.63163
1743	4yh8_1	4YH8	A	ZN				302				FALSE	data	X-RAY DIFFRACTION	1.7	2015-02-27	SPLICING	Splicing factor U2AF 23 kDa subunit		Q09176	Splicing factor U2AF 23 kDa subunit	0.527804
1744	5nbc_0	5NBC	A	MN				201				FALSE	data	X-RAY DIFFRACTION	1.7	2017-03-01	DNA BINDING PROTEIN	Ferric uptake regulation protein		Q5NIN6	Ferric uptake regulation protein	0.630128
1745	5nbc_1	5NBC	A	ZN				202				FALSE	data	X-RAY DIFFRACTION	1.7	2017-03-01	DNA BINDING PROTEIN	Ferric uptake regulation protein		Q5NIN6	Ferric uptake regulation protein	0.179625
1746	5nde_2	5NDE	A	ZN				404				FALSE	data	X-RAY DIFFRACTION	1.7	2017-03-08	HYDROLASE	Beta-lactamase IMP-1	3.5.2.6	Q8G9Q0		1.05844	M0016	210	1.85	0.79583	0.281	3.1e-20	15.0588
1747	1f5f_1	1F5F	A	ZN				252				FALSE	data	X-RAY DIFFRACTION	1.7	2000-06-14	SIGNALING PROTEIN	SEX HORMONE-BINDING GLOBULIN		P04278	Sex hormone-binding globulin	0.384112
1748	1txl_0	1TXL	A	ZN				216				FALSE	data	X-RAY DIFFRACTION	1.7	2004-07-05	structural genomics, unknown function	Metal-binding protein yodA		P76344	Metal-binding protein ZinT	0.561336
1749	2prs_0	2PRS	A	ZN				501				FALSE	data	X-RAY DIFFRACTION	1.7	2007-05-04	METAL TRANSPORT	High-affinity zinc uptake system protein znuA		P39172	High-affinity zinc uptake system protein ZnuA	0.389663
1750	2prs_1	2PRS	A	ZN				503				FALSE	data	X-RAY DIFFRACTION	1.7	2007-05-04	METAL TRANSPORT	High-affinity zinc uptake system protein znuA		P39172	High-affinity zinc uptake system protein ZnuA	2.52008
1751	2zs1_0	2ZS1	B	MG				5002				FALSE	data	X-RAY DIFFRACTION	1.7	2008-09-02	Oxygen Storage, Oxygen transport	Extracellular giant hemoglobin major globin subunit A2		Q7M413	Extracellular giant hemoglobin major globin subunit A2	1.57424
1752	1ido_0	1IDO	A	MG				400				FALSE	data	X-RAY DIFFRACTION	1.7	1996-03-12	CELL ADHESION PROTEIN	INTEGRIN		P11215	Integrin alpha-M	0.144392
1753	2vb2_0	2VB2	X	CU				1089				FALSE	data	X-RAY DIFFRACTION	1.7	2007-09-06	METAL TRANSPORT	CATION EFFLUX SYSTEM PROTEIN CUSF		P77214	Cation efflux system protein CusF	0.172026
1754	5mtc_2	5MTC	A	NI				203				FALSE	data	X-RAY DIFFRACTION	1.7	2017-01-09	HYDROLASE	Putative uncharacterized protein orf60T		Q6VT21		2.75224	M0098	136	1.49	0.93161	0.353	6.2e-16	10.1521
1755	3o36_0	3O36	A	ZN				1				FALSE	data	X-RAY DIFFRACTION	1.7	2010-07-23	TRANSCRIPTION/Protein Binding	Transcription intermediary factor 1-alpha		O15164	Transcription intermediary factor 1-alpha	1.00342
1757	2hue_0	2HUE	A	ZN				403				FALSE	data	X-RAY DIFFRACTION	1.7	2006-07-26	DNA BINDING PROTEIN	Anti-silencing protein 1		P32447	Histone chaperone ASF1	1.66869
1758	3vcl_1	3VCL	A	NI				302				FALSE	data	X-RAY DIFFRACTION	1.7	2012-01-04	IMMUNE SYSTEM	HLA class I histocompatibility antigen, B-7 alpha chain		P01889	HLA class I histocompatibility antigen, B-7 alpha chain	2.0861
1759	6eke_1	6EKE	A	ZN				104				FALSE	data	X-RAY DIFFRACTION	1.7	2017-09-26	SUGAR BINDING PROTEIN	lectin		A0A3B6UEU4		0.658621
1760	2cey_0	2CEY	A	ZN				1307				FALSE	data	X-RAY DIFFRACTION	1.7	2006-02-11	TRANSPORT	PROTEIN HI0146		P44542	Sialic acid-binding periplasmic protein SiaP	0.61547
1761	2cey_2	2CEY	A	ZN				1309				FALSE	data	X-RAY DIFFRACTION	1.7	2006-02-11	TRANSPORT	PROTEIN HI0146		P44542	Sialic acid-binding periplasmic protein SiaP	2.39162
1762	4tlt_0	4TLT	A	MG				201				FALSE	data	X-RAY DIFFRACTION	1.7	2014-05-30	TRANSPORT PROTEIN	Transthyretin		P02766	Transthyretin	0.685382
1763	3rn8_4	3RN8	C	ZN				282				FALSE	data	X-RAY DIFFRACTION	1.7	2011-04-22	TRANSPORT PROTEIN	Glutamate receptor 2		P42262	Glutamate receptor 2	1.39706
1764	3fqr_1	3FQR	B	MG				101				FALSE	data	X-RAY DIFFRACTION	1.7	2009-01-07	IMMUNE SYSTEM	Beta-2-microglobulin		P61769	Beta-2-microglobulin	0.343217
1765	1gud_0	1GUD	A	ZN				1289				FALSE	data	X-RAY DIFFRACTION	1.71	2002-01-24	PERIPLASMIC BINDING PROTEIN	D-ALLOSE-BINDING PERIPLASMIC PROTEIN		P39265	D-allose-binding periplasmic protein	1.70105
1766	1gud_3	1GUD	A	ZN				1292				FALSE	data	X-RAY DIFFRACTION	1.71	2002-01-24	PERIPLASMIC BINDING PROTEIN	D-ALLOSE-BINDING PERIPLASMIC PROTEIN		P39265	D-allose-binding periplasmic protein	2.9011
1767	3slr_0	3SLR	A	MG	MG			388	389			FALSE	data	X-RAY DIFFRACTION	1.71	2011-06-24	Structural Genomics, Unknown Function	uncharacterized protein BF1531		Q64W45		1.20071
1768	4obi_0	4OBI	A	ZN				201				FALSE	data	X-RAY DIFFRACTION	1.73	2014-01-07	STRUCTURAL GENOMICS, UNKNOWN FUNCTION	Uncharacterized protein		Q82Z21		0.229628
1769	5g5y_2	5G5Y	A	ZN				1541				FALSE	data	X-RAY DIFFRACTION	1.73	2016-06-10	TRANSPORT PROTEIN	ABC TRANSPORTER, SUBSTRATE-BINDING PROTEIN		A0A0H2URD6		1.94132
1770	2gu3_0	2GU3	A	NI				201				FALSE	data	X-RAY DIFFRACTION	1.74	2006-04-28	STRUCTURAL GENOMICS, UNKNOWN FUNCTION	YpmB protein		P54396	Uncharacterized protein YpmB	0.885641
1771	4uej_0	4UEJ	A	ZN				1347				FALSE	data	X-RAY DIFFRACTION	1.74	2014-12-18	OXIDOREDUCTASE	GALACTITOL-1-PHOSPHATE 5-DEHYDROGENASE	1.1.1.251	P0A9S3	Galactitol 1-phosphate 5-dehydrogenase	0.455515	M0256	336	2.59	0.86367	0.217	1.7e-15	19.0777
1772	1b9m_0	1B9M	A	NI				263				FALSE	data	X-RAY DIFFRACTION	1.75	1999-02-12	TRANSCRIPTION	PROTEIN (MODE)		P0A9G8	DNA-binding transcriptional dual regulator ModE	2.82559
1773	1fuk_0	1FUK	A	ZN				900				FALSE	data	X-RAY DIFFRACTION	1.75	2000-09-15	TRANSLATION	EUKARYOTIC INITIATION FACTOR 4A		P10081	ATP-dependent RNA helicase eIF4A	1.73633
1774	1ym3_1	1YM3	A	MG				302				FALSE	data	X-RAY DIFFRACTION	1.75	2005-01-20	LYASE	CARBONIC ANHYDRASE (CARBONATE DEHYDRATASE) (CARBONIC DEHYDRATASE)	4.2.1.1	P9WPJ9	Carbonic anhydrase 2	0.600137	M0517	158	2.33	0.73855	0.297	1.6e-12	20.3429
1775	2fe3_0	2FE3	A	ZN				201				FALSE	data	X-RAY DIFFRACTION	1.75	2005-12-15	DNA BINDING PROTEIN	Peroxide operon regulator		P71086	Peroxide operon regulator	2.41133
1777	2vrs_1	2VRS	A	ZN				1329				FALSE	data	X-RAY DIFFRACTION	1.75	2008-04-14	VIRAL PROTEIN	SIGMA-C CAPSID PROTEIN		Q992I2	Sigma-C capsid protein	0.922309
1778	2vrs_3	2VRS	A	ZN				1331				FALSE	data	X-RAY DIFFRACTION	1.75	2008-04-14	VIRAL PROTEIN	SIGMA-C CAPSID PROTEIN		Q992I2	Sigma-C capsid protein	1.13152
1779	2vrs_4	2VRS	A	ZN				1332				FALSE	data	X-RAY DIFFRACTION	1.75	2008-04-14	VIRAL PROTEIN	SIGMA-C CAPSID PROTEIN		Q992I2	Sigma-C capsid protein	2.16211
1780	2woq_1	2WOQ	A	MG				1335				FALSE	data	X-RAY DIFFRACTION	1.75	2009-07-27	LYASE/ANTIBIOTIC	DELTA-AMINOLEVULINIC ACID DEHYDRATASE	4.2.1.24	Q59643	Delta-aminolevulinic acid dehydratase	2.1861	M0230	327	1.2	0.98272	0.994	3.2e-221	7.58125
1781	2xyb_7	2XYB	A	ZN				715				FALSE	data	X-RAY DIFFRACTION	1.75	2010-11-17	OXIDOREDUCTASE	LACCASE	1.10.3.2	Q9UVQ2		0	M0390	496	0.54	0.99396	0.776	4.8e-272	19.5577
1782	3c6w_0	3C6W	A	ZN				1				FALSE	data	X-RAY DIFFRACTION	1.75	2008-02-05	METAL BINDING PROTEIN	Inhibitor of growth protein 5		Q8WYH8	Inhibitor of growth protein 5	0.599894
1783	3c6w_1	3C6W	A	ZN				2				FALSE	data	X-RAY DIFFRACTION	1.75	2008-02-05	METAL BINDING PROTEIN	Inhibitor of growth protein 5		Q8WYH8	Inhibitor of growth protein 5	0.253649
1784	3lsw_1	3LSW	A	ZN				2				FALSE	data	X-RAY DIFFRACTION	1.75	2010-02-13	TRANSPORT PROTEIN	GluA2 S1S2 domain		P19492, Q9Z2W9	P19492:, Glutamate receptor 3, Q9Z2W9:, Glutamate receptor 3	1.73001
1785	5ehf_2	5EHF	A	ZN				511				FALSE	data	X-RAY DIFFRACTION	1.75	2015-10-28	OXIDOREDUCTASE	Laccase	1.10.3.2	A0A0M3U1T9		0.6994	M0390	494	0.84	0.98384	0.652	7.3e-220	23.5034
1786	5ehf_3	5EHF	A	ZN				512				FALSE	data	X-RAY DIFFRACTION	1.75	2015-10-28	OXIDOREDUCTASE	Laccase	1.10.3.2	A0A0M3U1T9		2.15141	M0390	494	0.84	0.98384	0.652	7.3e-220	14.8122
1787	5yat_1	5YAT	A	ZN				405				FALSE	data	X-RAY DIFFRACTION	1.75	2017-09-01	OXIDOREDUCTASE	Mitochondrial alcohol dehydrogenase isozyme III		C4R0S8		0.58098	M0500	338	2.69	0.86424	0.237	1.2e-16	18.2545
1788	6fc3_1	6FC3	B	ZN				101				FALSE	data	X-RAY DIFFRACTION	1.75	2017-12-20	TRANSLATION	Cap-associated protein CAF20		P12962	Cap-associated protein CAF20	2.45724
1789	1on1_0	1ON1	A	MN	MN			150	151			FALSE	data	X-RAY DIFFRACTION	1.75	2003-02-26	TRANSCRIPTION	Transcriptional regulator mntR		P54512	HTH-type transcriptional regulator MntR	0.245856
1790	1u9k_0	1U9K	A	ZN				135				FALSE	data	X-RAY DIFFRACTION	1.76	2004-08-09	IMMUNE SYSTEM	triggering receptor expressed on myeloid cells 1		Q9JKE2	Triggering receptor expressed on myeloid cells 1	0.693225
1791	1u9k_1	1U9K	A	ZN				136				FALSE	data	X-RAY DIFFRACTION	1.76	2004-08-09	IMMUNE SYSTEM	triggering receptor expressed on myeloid cells 1		Q9JKE2	Triggering receptor expressed on myeloid cells 1	2.12215
1792	3s2e_1	3S2E	A	ZN				501				FALSE	data	X-RAY DIFFRACTION	1.76	2011-05-16	OXIDOREDUCTASE	Zinc-containing alcohol dehydrogenase superfamily		Q46UZ9		0.651962	M0256	333	2.17	0.89792	0.246	2.6e-19	18.6627
1793	3ucp_1	3UCP	A	MG				914				FALSE	data	X-RAY DIFFRACTION	1.76	2011-10-27	TRANSPORT PROTEIN	UndA		F8UWD6		0.489131
1794	4zze_1	4ZZE	A	MG				505				FALSE	data	X-RAY DIFFRACTION	1.76	2015-05-22	TRANSPORT PROTEIN	Sugar binding protein of ABC transporter system		A0A1A9TAB8		1.34464
1795	4zze_2	4ZZE	A	MG				506				FALSE	data	X-RAY DIFFRACTION	1.76	2015-05-22	TRANSPORT PROTEIN	Sugar binding protein of ABC transporter system		A0A1A9TAB8		1.41453
1796	5tbx_0	5TBX	A	NI				102				FALSE	data	X-RAY DIFFRACTION	1.77	2016-09-13	RNA BINDING PROTEIN	Cold-inducible RNA-binding protein		Q14011	Cold-inducible RNA-binding protein	0.540061
1797	2hu9_0	2HU9	A	ZN				132				FALSE	data	X-RAY DIFFRACTION	1.78	2006-07-26	METAL TRANSPORT	Mercuric transport protein periplasmic component		O29901	Copper chaperone CopZ	0.244379
1798	2imr_0	2IMR	A	ZN				500				FALSE	data	X-RAY DIFFRACTION	1.78	2006-10-04	STRUCTURAL GENOMICS, UNKNOWN FUNCTION	Hypothetical protein DR_0824		Q9RW45	Aminodeoxyfutalosine deaminase	0.702659
1799	3zlb_1	3ZLB	A	MG				1400				FALSE	data	X-RAY DIFFRACTION	1.78	2013-01-30	TRANSFERASE	PHOSPHOGLYCERATE KINASE	2.7.2.3	Q04LZ5	Phosphoglycerate kinase	2.24815	M0040	383	4.47	0.73874	0.381	2e-98	27.5469
1800	2oy3_0	2OY3	A	MG				201				FALSE	data	X-RAY DIFFRACTION	1.78	2007-02-21	LIGAND BINDING PROTEIN	Macrophage receptor MARCO		Q60754	Macrophage receptor MARCO	2.90024
1802	3gj3_1	3GJ3	B	ZN				300				FALSE	data	X-RAY DIFFRACTION	1.79	2009-03-07	TRANSPORT PROTEIN	Nuclear pore complex protein Nup153		P49791	Nuclear pore complex protein Nup153	0.246775
1803	3gj5_1	3GJ5	B	ZN				300				FALSE	data	X-RAY DIFFRACTION	1.79	2009-03-07	TRANSPORT PROTEIN	Nuclear pore complex protein Nup153		P49791	Nuclear pore complex protein Nup153	0.113327
1804	3iu6_0	3IU6	A	ZN				950				FALSE	data	X-RAY DIFFRACTION	1.79	2009-08-30	TRANSCRIPTION	Protein polybromo-1		Q86U86	Protein polybromo-1	0.462936
1805	3mwp_0	3MWP	A	ZN				570				FALSE	data	X-RAY DIFFRACTION	1.79	2010-05-06	NUCLEAR PROTEIN	Nucleoprotein		P13699	Nucleoprotein	0.482767
1806	4me3_0	4ME3	A	ZN				301				FALSE	data	X-RAY DIFFRACTION	1.79	2013-08-24	REPLICATION	DNA replication licensing factor MCM related protein		Q9HK10		0.466412
1807	1ak0_1	1AK0	A	ZN				274				FALSE	data	X-RAY DIFFRACTION	1.8	1997-05-28	ENDONUCLEASE	P1 NUCLEASE	3.1.30.1	P24289	Nuclease P1	1.19482	M0395	264	0	1	1	7.6e-184	17.8788
1808	1cmc_0	1CMC	A	MG				106				FALSE	data	X-RAY DIFFRACTION	1.8	1992-08-28	DNA-BINDING REGULATORY PROTEIN	MET REPRESSOR		P0A8U6	Met repressor	0.996506
1809	1fvu_0	1FVU	B	MG				1001				FALSE	data	X-RAY DIFFRACTION	1.8	2000-09-20	TOXIN	BOTROCETIN BETA CHAIN		P22030	Snaclec botrocetin subunit beta	0.195872
1810	1mzb_2	1MZB	A	ZN				203				FALSE	data	X-RAY DIFFRACTION	1.8	2002-10-07	GENE REGULATION	ferric uptake regulation protein		Q03456	Ferric uptake regulation protein	1.30837
1811	1mzb_3	1MZB	A	ZN				204				FALSE	data	X-RAY DIFFRACTION	1.8	2002-10-07	GENE REGULATION	ferric uptake regulation protein		Q03456	Ferric uptake regulation protein	2.54477
1812	1q9u_2	1Q9U	A	ZN	ZN			407	413			FALSE	data	X-RAY DIFFRACTION	1.8	2003-08-25	STRUCTURAL GENOMICS, UNKNOWN FUNCTION	Uncharacterized protein APC35924		Q5KY88		1.66688
1813	1q9u_3	1Q9U	A	ZN				412				FALSE	data	X-RAY DIFFRACTION	1.8	2003-08-25	STRUCTURAL GENOMICS, UNKNOWN FUNCTION	Uncharacterized protein APC35924		Q5KY88		0.567332
1814	1x9u_1	1X9U	B	CU				116				FALSE	data	X-RAY DIFFRACTION	1.8	2004-08-24	ELECTRON TRANSPORT	Umecyanin		P42849	Umecyanin	0.14802
1815	2bjr_0	2BJR	A	ZN				1369				FALSE	data	X-RAY DIFFRACTION	1.8	2005-02-07	MOTILITY	MFP2B		Q7YXJ9		0.245334
1816	2fbh_0	2FBH	A	ZN				203				FALSE	data	X-RAY DIFFRACTION	1.8	2005-12-09	TRANSCRIPTION	transcriptional regulator PA3341		Q9HYQ4		1.21087
1817	2h1c_1	2H1C	A	MG				204				FALSE	data	X-RAY DIFFRACTION	1.8	2006-05-16	GENE REGULATION	Trafficking protein B		Q5F882	Toxin FitB	1.27041
1818	2h6e_1	2H6E	A	ZN				500				FALSE	data	X-RAY DIFFRACTION	1.8	2006-05-31	OXIDOREDUCTASE	D-arabinose 1-dehydrogenase	1.1.1.117	Q97YM2		0.527498	M0500	312	2.55	0.86468	0.208	7.9e-13	17.7886
1819	2hqh_0	2HQH	E	ZN				1500				FALSE	data	X-RAY DIFFRACTION	1.8	2006-07-18	STRUCTURAL PROTEIN, PROTEIN BINDING	Restin		P30622	CAP-Gly domain-containing linker protein 1	0.113287
1820	2p4p_0	2P4P	B	MG				301				FALSE	data	X-RAY DIFFRACTION	1.8	2007-03-12	STRUCTURAL GENOMICS, UNKNOWN FUNCTION	Hypothetical protein HD1797		Q7VKS4		0.469291
1821	2poi_0	2POI	A	ZN				100				FALSE	data	X-RAY DIFFRACTION	1.8	2007-04-26	SIGNALING PROTEIN/APOPTOSIS	Baculoviral IAP repeat-containing protein 4		P98170	E3 ubiquitin-protein ligase XIAP	0.173684
1822	2uur_0	2UUR	A	ZN				601				FALSE	data	X-RAY DIFFRACTION	1.8	2007-03-07	STRUCTURAL PROTEIN	COLLAGEN ALPHA-1(IX) CHAIN		P20849	Collagen alpha-1(IX) chain	0.429597
1823	2vm5_0	2VM5	A	ZN				1245				FALSE	data	X-RAY DIFFRACTION	1.8	2008-01-23	APOPTOSIS	BACULOVIRAL IAP REPEAT-CONTAINING PROTEIN 1		Q13075	Baculoviral IAP repeat-containing protein 1	0.141697
1824	2x5c_0	2X5C	A	ZN				1128				FALSE	data	X-RAY DIFFRACTION	1.8	2010-02-08	VIRAL PROTEIN	HYPOTHETICAL PROTEIN ORF131		Q6ZYH1		0.209289
1825	2xlg_0	2XLG	A	CU				301				FALSE	data	X-RAY DIFFRACTION	1.8	2010-07-20	METAL BINDING PROTEIN	SLL1785 PROTEIN		P73600		0.207868
1826	3adr_0	3ADR	A	ZN	ZN			262	263			FALSE	data	X-RAY DIFFRACTION	1.8	2010-01-28	SIGNALING PROTEIN	Putative uncharacterized protein ST1585		Q970L2	Metallo-beta-lactamase fold-containing protein ST1585	0.278071
1827	3eh1_0	3EH1	A	ZN				1269				FALSE	data	X-RAY DIFFRACTION	1.8	2008-09-11	PROTEIN TRANSPORT	Protein transport protein Sec24B		O95487	Protein transport protein Sec24B	0.503638
1828	3els_0	3ELS	A	MG				1				FALSE	data	X-RAY DIFFRACTION	1.8	2008-09-23	SPLICING	Pre-mRNA leakage protein 1		Q07930	Pre-mRNA leakage protein 1	0.392279
1829	3iuf_0	3IUF	A	ZN				1				FALSE	data	X-RAY DIFFRACTION	1.8	2009-08-31	PROTEIN BINDING	Zinc finger protein ubi-d4		Q92785	Zinc finger protein ubi-d4	0.370257
1830	3k6d_0	3K6D	A	ZN				201				FALSE	data	X-RAY DIFFRACTION	1.8	2009-10-08	CELL ADHESION	T-cadherin		Q5XHE3		0.861167
1831	3st1_0	3ST1	A	ZN				1				FALSE	data	X-RAY DIFFRACTION	1.8	2011-07-08	TOXIN	Necrosis-and ethylene-inducing protein		A5H7H0		0.970051
1832	3u9g_0	3U9G	A	ZN				226				FALSE	data	X-RAY DIFFRACTION	1.8	2011-10-18	ANTIVIRAL PROTEIN	Zinc finger CCCH-type antiviral protein 1		Q8K3Y6	Zinc finger CCCH-type antiviral protein 1	0.631875
1833	3u9g_1	3U9G	A	ZN				227				FALSE	data	X-RAY DIFFRACTION	1.8	2011-10-18	ANTIVIRAL PROTEIN	Zinc finger CCCH-type antiviral protein 1		Q8K3Y6	Zinc finger CCCH-type antiviral protein 1	0.772384
1834	3u9g_2	3U9G	A	ZN				228				FALSE	data	X-RAY DIFFRACTION	1.8	2011-10-18	ANTIVIRAL PROTEIN	Zinc finger CCCH-type antiviral protein 1		Q8K3Y6	Zinc finger CCCH-type antiviral protein 1	0.109311
1835	3u9g_3	3U9G	A	ZN				229				FALSE	data	X-RAY DIFFRACTION	1.8	2011-10-18	ANTIVIRAL PROTEIN	Zinc finger CCCH-type antiviral protein 1		Q8K3Y6	Zinc finger CCCH-type antiviral protein 1	0.573875
1836	4fyp_0	4FYP	A	MG				301				FALSE	data	X-RAY DIFFRACTION	1.8	2012-07-05	PLANT PROTEIN	Vegetative storage protein 1		O49195	Vegetative storage protein 1	0.394857
1837	4i0n_3	4I0N	A	MG				404				FALSE	data	X-RAY DIFFRACTION	1.8	2012-11-16	TOXIN	Necrotic enteritis toxin B		A8ULG6		2.42127
1838	4n8m_0	4N8M	A	CO				601				FALSE	data	X-RAY DIFFRACTION	1.8	2013-10-17	CHAPERONE	Nucleophosmin		Q61937	Nucleophosmin	0.994096
1839	4nrn_0	4NRN	A	ZN	ZN			101	102			FALSE	data	X-RAY DIFFRACTION	1.8	2013-11-27	TOXIN	metal-bound toxin		O25552		1.13583
1840	4ntl_0	4NTL	A	ZN				301				FALSE	data	X-RAY DIFFRACTION	1.8	2013-12-02	TRANSPORT PROTEIN	Lipoprotein, YaeC family		Q82Z74		0.88627
1841	4yok_0	4YOK	A	MG				301				FALSE	data	X-RAY DIFFRACTION	1.8	2015-03-11	UNKNOWN FUNCTION	Putative flagellar protein FliS		A7AL02		2.09365
1842	5lc8_1	5LC8	A	MG				706				FALSE	data	X-RAY DIFFRACTION	1.8	2016-06-20	OXIDOREDUCTASE	Arachidonate 15-lipoxygenase	1.13.11.12, 1.13.11.13	Q8RNT4	Linoleate 9/13-lipoxygenase	2.41683	M0583	572	3.37	0.79816	0.259	3.1e-31	23.3585
1843	5om9_2	5OM9	B	ZN				403				FALSE	data	X-RAY DIFFRACTION	1.8	2017-07-28	HYDROLASE	Carboxypeptidase A1	3.4.17.1	P15085	Carboxypeptidase A1	1.01556	M0171	306	0.46	0.77745	0.81	3e-177	22.7645
1844	5x42_1	5X42	C	ZN				301				FALSE	data	X-RAY DIFFRACTION	1.8	2017-02-09	PROTEIN TRANSPORT	IcmJ (DotN)		Q5ZYB7		0.260027
1845	6atg_0	6ATG	B	MG				301				FALSE	data	X-RAY DIFFRACTION	1.8	2017-08-29	IMMUNE SYSTEM	Complement regulator-acquiring surface protein 2 (CRASP-2)		O50665		0.833727
1846	1yd1_0	1YD1	A	MG				2001				FALSE	data	X-RAY DIFFRACTION	1.8	2004-12-23	DNA BINDING PROTEIN	UvrABC system protein C		Q9WYA3	UvrABC system protein C	2.58331
1847	1yn4_0	1YN4	A	ZN				237				FALSE	data	X-RAY DIFFRACTION	1.8	2005-01-23	UNKNOWN FUNCTION	EapH1		A0A0H3K0M1	MAP domain-containing protein	0.600594
1848	2ek8_2	2EK8	A	ZN				1005				FALSE	data	X-RAY DIFFRACTION	1.8	2007-03-22	HYDROLASE	Aminopeptidase		A2V759		2.39465	M0167	257	2.05	0.58555	0.249	6.5e-15	15.0538
1849	2vpo_0	2VPO	A	MG				1313				FALSE	data	X-RAY DIFFRACTION	1.8	2008-03-03	TRANSPORT	PERIPLASMIC SUBSTRATE BINDING PROTEIN		E1VBK1	Ectoine-binding periplasmic protein TeaA	0.477498
1850	3gsh_2	3GSH	A	ZN				103				FALSE	data	X-RAY DIFFRACTION	1.8	2009-03-27	LIPID BINDING PROTEIN	Non-specific lipid-transfer protein 1		P07597	Non-specific lipid-transfer protein 1	0.87983
1851	4fo7_2	4FO7	A	MN				304				FALSE	data	X-RAY DIFFRACTION	1.8	2012-06-20	HYDROLASE	Methionine aminopeptidase	3.4.11.18	Q9HXY1	Methionine aminopeptidase	0.148017	M0917	229	1.92	0.81745	0.306	9.2e-15	10.9695
1852	1zfp_0	1ZFP	E	ZN				1				FALSE	data	X-RAY DIFFRACTION	1.8	1998-03-26	COMPLEX (SIGNAL TRANSDUCTION/PEPTIDE)	GROWTH FACTOR RECEPTOR BINDING PROTEIN		P62993	Growth factor receptor-bound protein 2	1.04596
1853	2ale_0	2ALE	A	MG				1001				FALSE	data	X-RAY DIFFRACTION	1.8	2005-08-05	RNA BINDING PROTEIN	NHP2/L7aE family protein YEL026W		P39990	13 kDa ribonucleoprotein-associated protein	1.24333
1854	2eff_0	2EFF	A	CO				501				FALSE	data	X-RAY DIFFRACTION	1.8	2007-02-22	UNKNOWN FUNCTION	Protein cyaY		P27838	Iron-sulfur cluster assembly protein CyaY	1.49172
1855	2eff_1	2EFF	A	CO				502				FALSE	data	X-RAY DIFFRACTION	1.8	2007-02-22	UNKNOWN FUNCTION	Protein cyaY		P27838	Iron-sulfur cluster assembly protein CyaY	1.70783
1856	4i75_3	4I75	A	NI				406				FALSE	data	X-RAY DIFFRACTION	1.8	2012-11-30	HYDROLASE	Inosine-adenosine-guanosine-nucleoside hydrolase	3.2.2.1	Q57ZL6		2.62559	M0039	297	2.09	0.85217	0.212	8.5e-08	18.0191
1857	2hh5_2	2HH5	B	ZN				603				FALSE	data	X-RAY DIFFRACTION	1.8	2006-06-27	HYDROLASE	Cathepsin S	3.4.22.27	P25774	Cathepsin S	0.4814	M0953	209	1.57	0.90412	0.306	1e-22	9.98872
1859	4gfs_5	4GFS	B	NI				304				FALSE	data	X-RAY DIFFRACTION	1.8	2012-08-03	LYASE	3-dehydroquinate dehydratase	4.2.1.10	P58687	3-dehydroquinate dehydratase	2.31347	M0054	249	0.89	0.98095	0.771	1.4e-124	25.3682
1860	1y9a_4	1Y9A	C	ZN				2002				FALSE	data	X-RAY DIFFRACTION	1.81	2004-12-15	OXIDOREDUCTASE	NADP-dependent alcohol dehydrogenase	1.1.1.2	P35630	NADP-dependent isopropanol dehydrogenase	0.641777	M0256	341	2.44	0.86229	0.22	8.1e-12	11.6789
1861	1y9a_5	1Y9A	C	MG				2009				FALSE	data	X-RAY DIFFRACTION	1.81	2004-12-15	OXIDOREDUCTASE	NADP-dependent alcohol dehydrogenase	1.1.1.2	P35630	NADP-dependent isopropanol dehydrogenase	2.0612	M0256	341	2.44	0.86229	0.22	8.1e-12	27.253
1862	5of9_0	5OF9	A	ZN				701				FALSE	data	X-RAY DIFFRACTION	1.81	2017-07-10	NUCLEAR PROTEIN	MORC family CW-type zinc finger protein 2		Q9Y6X9	MORC family CW-type zinc finger protein 2	0.876439
1863	2xwc_1	2XWC	A	ZN				1320				FALSE	data	X-RAY DIFFRACTION	1.82	2010-11-03	DNA BINDING PROTEIN	TUMOUR PROTEIN P73		O15350	Tumor protein p73	0.381349
1864	4txd_0	4TXD	A	ZN				401				FALSE	data	X-RAY DIFFRACTION	1.82	2014-07-03	RNA BINDING PROTEIN	Csc2		A1RZU2		0.270876
1865	5ekd_3	5EKD	B	MN				404				FALSE	data	X-RAY DIFFRACTION	1.82	2015-11-03	LIGASE/ANTIBIOTIC	Tryptophan--tRNA ligase, mitochondrial	6.1.1.2	Q9UGM6	Tryptophan--tRNA ligase, mitochondrial	0.704569	M0481	320	2.87	0.84317	0.4	7.4e-79	23.9737
1866	1ew2_1	1EW2	A	MG				1004				FALSE	data	X-RAY DIFFRACTION	1.82	2000-04-21	HYDROLASE	PHOSPHATASE	3.1.3.1	P05187	Alkaline phosphatase, placental type	0.491053	M0044	394	2.86	0.75774	0.302	5.3e-33	15.078
1867	4m5b_0	4M5B	A	NI				324				FALSE	data	X-RAY DIFFRACTION	1.83	2013-08-08	MEMBRANE PROTEIN	Cobalamin biosynthesis protein CbiM		Q8R9C0		1.89985
1868	4y8a_4	4Y8A	A	ZN				205				FALSE	data	X-RAY DIFFRACTION	1.83	2015-02-16	CELL ADHESION	Carcinoembryonic antigen-related cell adhesion molecule 6		P40199	Carcinoembryonic antigen-related cell adhesion molecule 6	2.89712
1869	1z84_3	1Z84	B	ZN				606				FALSE	data	X-RAY DIFFRACTION	1.83	2005-03-29	STRUCTURAL GENOMICS, UNKNOWN FUNCTION	galactose-1-phosphate uridyl transferase-like protein		Q9FK51	ADP-glucose phosphorylase	0.267696	M0088	293	2.55	0.86848	0.246	8.8e-22	23.6262
1873	1rni_0	1RNI	A	ZN				256				FALSE	data	X-RAY DIFFRACTION	1.85	2003-12-01	REPLICATION	ORF904		Q54324		0.576796
1874	1yej_3	1YEJ	L	ZN	ZN	ZN		605	606	607		FALSE	data	X-RAY DIFFRACTION	1.85	1998-08-13	IMMUNE SYSTEM	PROTEIN (IG ANTIBODY D2.3 (LIGHT CHAIN))		Q58EU8		2.4575
1875	2aan_0	2AAN	A	CU				140				FALSE	data	X-RAY DIFFRACTION	1.85	2005-07-13	ELECTRON TRANSPORT	auracyanin A		Q8RMH6	Auracyanin-A	0.343073
1876	2qq4_0	2QQ4	A	ZN				139				FALSE	data	X-RAY DIFFRACTION	1.85	2007-07-26	METAL BINDING PROTEIN	Iron-sulfur cluster biosynthesis protein IscU		Q5SHJ4		0.350848
1877	2v0c_0	2V0C	A	ZN				1815				FALSE	data	X-RAY DIFFRACTION	1.85	2007-05-14	LIGASE	AMINOACYL-TRNA SYNTHETASE		Q7SIE4	Leucine--tRNA ligase	1.36552	M0384	450	3.09	0.51117	0.222	3.3e-12	31.9483
1878	2vrw_0	2VRW	B	ZN				1565				FALSE	data	X-RAY DIFFRACTION	1.85	2008-04-16	SIGNALING PROTEIN	PROTO-ONCOGENE VAV		P27870	Proto-oncogene vav	1.26822
1879	3cjj_1	3CJJ	A	ZN				3				FALSE	data	X-RAY DIFFRACTION	1.85	2008-03-13	MEMBRANE PROTEIN, SIGNALING PROTEIN	Advanced glycosylation end product-specific receptor		Q15109	Advanced glycosylation end product-specific receptor	1.92207
1880	3kgz_0	3KGZ	A	MN				1				FALSE	data	X-RAY DIFFRACTION	1.85	2009-10-29	Structural Genomics, Unknown function	Cupin 2 conserved barrel domain protein		B3QER1		0.312091
1881	3w1o_1	3W1O	B	MG				900				FALSE	data	X-RAY DIFFRACTION	1.85	2012-11-19	PROTEIN BINDING	DNA mimic protein DMP12		Q9JXC6		0.459754
1882	4dl9_1	4DL9	A	ZN				402				FALSE	data	X-RAY DIFFRACTION	1.85	2012-02-06	OXIDOREDUCTASE	Alcohol dehydrogenase class III	1.1.1.1	D2Y3F4	S-(hydroxymethyl)glutathione dehydrogenase	0.233277	M0500	372	1.34	0.95569	0.503	2.6e-119	17.3106
1883	5fjq_0	5FJQ	A	CU				1217				FALSE	data	X-RAY DIFFRACTION	1.85	2015-10-12	SUGAR BINDING PROTEIN	CARBOHYDRATE BINDING PROTEIN, PUTATIVE, CPB33A		B3PJ79		2.03729
1884	5fru_0	5FRU	A	ZN				1209				FALSE	data	X-RAY DIFFRACTION	1.85	2015-12-23	TRANSCRIPTION	POSITIVE PHENOL-DEGRADATIVE GENE REGULATOR		O84957		0.457315
1885	5gt1_0	5GT1	A	ZN				601				FALSE	data	X-RAY DIFFRACTION	1.85	2016-08-18	CHOLINE-BINDING PROTEIN	Choline binding protein A		A0A0F7PV22		0.406642
1887	3ls1_1	3LS1	A	ZN				3				FALSE	data	X-RAY DIFFRACTION	1.85	2010-02-12	PHOTOSYNTHESIS	Sll1638 protein		P73048		0.2847
1888	2ak1_2	2AK1	H	ZN				502				FALSE	data	X-RAY DIFFRACTION	1.85	2005-08-02	IMMUNE SYSTEM	Antibody 7A1 Fab'		Q5M842		2.96964
1889	2ak1_3	2AK1	H	ZN				504				FALSE	data	X-RAY DIFFRACTION	1.85	2005-08-02	IMMUNE SYSTEM	Antibody 7A1 Fab'		Q5M842		1.75287
1890	5nhz_1	5NHZ	B	ZN				401				FALSE	data	X-RAY DIFFRACTION	1.85	2017-03-22	HYDROLASE	Beta-lactamase class B VIM-2		Q9K2N0		2.5529	M0015	219	1.67	0.89596	0.315	4.6e-43	14.4956
1891	1yu2_0	1YU2	A	MG				401				FALSE	data	X-RAY DIFFRACTION	1.86	2005-02-11	VIRAL PROTEIN	Major Tropism Determinant (Mtd-M1)		Q775D6	Tail fiber receptor-binding protein	1.67821
1892	3dur_1	3DUR	C	MG				108				FALSE	data	X-RAY DIFFRACTION	1.86	2008-07-17	IMMUNE SYSTEM	antibody Fv fragment SAG173-04		A2N494		1.21865
1893	4oaq_0	4OAQ	A	ZN				403				FALSE	data	X-RAY DIFFRACTION	1.86	2014-01-06	OXIDOREDUCTASE	R-specific carbonyl reductase	1.1.1.195	M4VRJ6		0.347554	M0464	349	2.97	0.83446	0.189	1.3e-07	7.19328
1894	1pt6_0	1PT6	A	MG				500				FALSE	data	X-RAY DIFFRACTION	1.87	2003-06-23	CELL ADHESION	Integrin alpha-1		P56199	Integrin alpha-1	0.425259
1895	1yu4_1	1YU4	A	MG				2004				FALSE	data	X-RAY DIFFRACTION	1.87	2005-02-11	VIRAL PROTEIN	Major Tropism Determinant (Mtd-U1)		Q775D6	Tail fiber receptor-binding protein	2.82497
1897	3h7j_2	3H7J	A	FE				247				FALSE	data	X-RAY DIFFRACTION	1.87	2009-04-27	BIOSYNTHETIC PROTEIN	Bacilysin biosynthesis protein bacB		P39639	H2HPP isomerase	2.63099
1899	5aar_0	5AAR	A	MG				1703				FALSE	data	X-RAY DIFFRACTION	1.87	2015-07-28	TRANSPORT PROTEIN	POTASSIUM CHANNEL AKT1		Q38998	Potassium channel AKT1	2.32495
1900	3tcs_1	3TCS	A	MG				369				FALSE	data	X-RAY DIFFRACTION	1.88	2011-08-09	METAL BINDING PROTEIN	Racemase, putative		Q161M1		1.8753	M0451	344	2.86	0.82882	0.192	4.2e-07	11.556
1901	2jkg_0	2JKG	A	MG				1170				FALSE	data	X-RAY DIFFRACTION	1.89	2008-08-28	PROTEIN BINDING	PROFILIN		Q8I2J4	Profilin	1.31262
1902	1b0n_1	1B0N	A	ZN				1002				FALSE	data	X-RAY DIFFRACTION	1.9	1998-11-11	TRANSCRIPTION REGULATOR	PROTEIN (SINR PROTEIN)		P06533	HTH-type transcriptional regulator SinR	1.43741
1903	1b0n_3	1B0N	A	ZN				1004				FALSE	data	X-RAY DIFFRACTION	1.9	1998-11-11	TRANSCRIPTION REGULATOR	PROTEIN (SINR PROTEIN)		P06533	HTH-type transcriptional regulator SinR	1.17933
1904	1ci3_0	1CI3	M	ZN				256				FALSE	data	X-RAY DIFFRACTION	1.9	1999-04-07	ELECTRON TRANSPORT	PROTEIN (CYTOCHROME F)		P95522	Cytochrome f	1.3201
1905	1ci3_1	1CI3	M	ZN				257				FALSE	data	X-RAY DIFFRACTION	1.9	1999-04-07	ELECTRON TRANSPORT	PROTEIN (CYTOCHROME F)		P95522	Cytochrome f	2.5055
1906	1dfx_0	1DFX	A	FE				131				FALSE	data	X-RAY DIFFRACTION	1.9	1997-09-03	ELECTRON TRANSPORT	DESULFOFERRODOXIN		P22076	Desulfoferrodoxin	0.402826
1908	1g29_2	1G29	1	MG				393				FALSE	data	X-RAY DIFFRACTION	1.9	2000-10-18	SUGAR BINDING PROTEIN	MALTOSE TRANSPORT PROTEIN MALK		Q9YGA6	Trehalose/maltose import ATP-binding protein MalK	0.865816
1909	1kl9_0	1KL9	A	ZN				501				FALSE	data	X-RAY DIFFRACTION	1.9	2001-12-11	TRANSLATION	EUKARYOTIC TRANSLATION INITIATION FACTOR 2 SUBUNIT 1		P05198	Eukaryotic translation initiation factor 2 subunit 1	0.879557
1910	1n67_0	1N67	A	MG				900				FALSE	data	X-RAY DIFFRACTION	1.9	2002-11-08	CELL ADHESION	Clumping Factor		Q53653	Clumping factor A	1.0447
1911	1n67_1	1N67	A	MG				901				FALSE	data	X-RAY DIFFRACTION	1.9	2002-11-08	CELL ADHESION	Clumping Factor		Q53653	Clumping factor A	0.455335
1912	1pq4_0	1PQ4	A	ZN				1002				FALSE	data	X-RAY DIFFRACTION	1.9	2003-06-17	METAL BINDING PROTEIN	periplasmic binding protein component of an ABC type zinc uptake transporter		P73085		0.48967
1913	1vkm_2	1VKM	A	MN				401				FALSE	data	X-RAY DIFFRACTION	1.9	2004-06-09	BIOSYNTHETIC PROTEIN	conserved hypothetical protein TM1464		Q9X1H5	Pseudouridine-5'-phosphate glycosidase	0.725257
1914	1xkf_1	1XKF	A	ZN				1002				FALSE	data	X-RAY DIFFRACTION	1.9	2004-09-28	UNKNOWN FUNCTION	hypothetical protein RV2626C		P9WJA3	Hypoxic response protein 1	2.23019
1915	1y7p_0	1Y7P	A	ZN				301				FALSE	data	X-RAY DIFFRACTION	1.9	2004-12-09	STRUCTURAL GENOMICS, UNKNOWN FUNCTION	Hypothetical protein AF1403		O28869	Uncharacterized protein AF_1403	1.86269
1916	2c9w_0	2C9W	A	NI				1202				FALSE	data	X-RAY DIFFRACTION	1.9	2005-12-14	TRANSCRIPTION REGULATION	SUPPRESSOR OF CYTOKINE SIGNALING 2		O14508	Suppressor of cytokine signaling 2	2.22697
1917	2d58_0	2D58	A	NI				201				FALSE	data	X-RAY DIFFRACTION	1.9	2005-10-31	METAL BINDING PROTEIN	Allograft inflammatory factor 1		P55008	Allograft inflammatory factor 1	0.453935
1918	2d5f_0	2D5F	A	MG				602				FALSE	data	X-RAY DIFFRACTION	1.9	2005-11-01	PLANT PROTEIN	glycinin A3B4 subunit		P04347	Glycinin	2.28466
1919	2dsy_0	2DSY	B	MG				2001				FALSE	data	X-RAY DIFFRACTION	1.9	2006-07-07	STRUCTURAL GENOMICS, UNKNOWN FUNCTION	Hypothetical protein TTHA0281		Q5SLL2		1.09255
1920	2hbb_1	2HBB	A	ZN				102				FALSE	data	X-RAY DIFFRACTION	1.9	2006-06-14	RNA BINDING PROTEIN	50S ribosomal protein L9		P02417	50S ribosomal protein L9	2.70294
1921	2rg4_0	2RG4	A	FE				217				FALSE	data	X-RAY DIFFRACTION	1.9	2007-10-02	STRUCTURAL GENOMICS, UNKNOWN FUNCTION	Uncharacterized protein		Q2CBJ1		0.724006
1922	2ww8_0	2WW8	A	MG				1000				FALSE	data	X-RAY DIFFRACTION	1.9	2009-10-22	CELL ADHESION	CELL WALL SURFACE ANCHOR FAMILY PROTEIN		A0A0H2UNT6		0.374482
1923	2y7i_1	2Y7I	A	ZN				1247				FALSE	data	X-RAY DIFFRACTION	1.9	2011-01-31	ARGININE-BINDING PROTEIN	STM4351		Q8ZKA9		0.417667
1924	2y7i_2	2Y7I	A	ZN				1248				FALSE	data	X-RAY DIFFRACTION	1.9	2011-01-31	ARGININE-BINDING PROTEIN	STM4351		Q8ZKA9		2.49191
1925	3fid_2	3FID	A	ZN				300				FALSE	data	X-RAY DIFFRACTION	1.9	2008-12-11	MEMBRANE PROTEIN	Putative outer membrane protein (LpxR)		Q8ZPT3		0.572068
1926	3fqm_0	3FQM	A	ZN				901				FALSE	data	X-RAY DIFFRACTION	1.9	2009-01-07	METAL BINDING PROTEIN	Non-structural protein 5A		Q9WMX2	Genome polyprotein	1.1128
1927	3h5n_6	3H5N	D	ZN				500				FALSE	data	X-RAY DIFFRACTION	1.9	2009-04-22	TRANSFERASE	MccB protein		Q47506		0.442234	M0307	275	4	0.69245	0.185	2.1e-09	21.0558
1928	3hc1_0	3HC1	A	FE	FE			305	306			FALSE	data	X-RAY DIFFRACTION	1.9	2009-05-05	structural genomics, unknown function	uncharacterized HDOD domain protein		Q74AQ6		0.418535
1930	3ixe_1	3IXE	B	ZN				302				FALSE	data	X-RAY DIFFRACTION	1.9	2009-09-03	SIGNALING PROTEIN/SIGNALING PROTEIN	LIM and senescent cell antigen-like-containing domain protein 2		Q7Z4I7	LIM and senescent cell antigen-like-containing domain protein 2	0.344745
1931	3knv_0	3KNV	A	ZN				201				FALSE	data	X-RAY DIFFRACTION	1.9	2009-11-12	SIGNALING PROTEIN	TNF receptor-associated factor 2		Q12933	TNF receptor-associated factor 2	0.117903
1932	3knv_1	3KNV	A	ZN				202				FALSE	data	X-RAY DIFFRACTION	1.9	2009-11-12	SIGNALING PROTEIN	TNF receptor-associated factor 2		Q12933	TNF receptor-associated factor 2	0.421309
1933	3knv_2	3KNV	A	ZN				203				FALSE	data	X-RAY DIFFRACTION	1.9	2009-11-12	SIGNALING PROTEIN	TNF receptor-associated factor 2		Q12933	TNF receptor-associated factor 2	0.351228
1934	3qdh_0	3QDH	A	ZN				1				FALSE	data	X-RAY DIFFRACTION	1.9	2011-01-18	CELL ADHESION	Fimbrial structural subunit		O68212		0.280601
1935	3t6q_0	3T6Q	A	CU				1				FALSE	data	X-RAY DIFFRACTION	1.9	2011-07-28	IMMUNE SYSTEM	CD180 antigen		Q62192	CD180 antigen	1.60457
1936	3vj6_0	3VJ6	A	NI				278				FALSE	data	X-RAY DIFFRACTION	1.9	2011-10-12	IMMUNE SYSTEM	H-2 class I histocompatibility antigen, D-37 alpha chain		P06339	H-2 class I histocompatibility antigen, D-37 alpha chain	2.00071
1937	3wwq_0	3WWQ	C	ZN				201				FALSE	data	X-RAY DIFFRACTION	1.9	2014-06-23	PROTEIN BINDING/METAL BINDING PROTEIN	Fanconi anemia-associated protein of 20 kDa		Q6NZ36	Fanconi anemia core complex-associated protein 20	0.323412
1938	4cv4_0	4CV4	A	CO				1184				FALSE	data	X-RAY DIFFRACTION	1.9	2014-03-23	CHAPERONE	PIH1 DOMAIN-CONTAINING PROTEIN 1		Q9CQJ2	PIH1 domain-containing protein 1	1.98324
1939	4faj_0	4FAJ	A	ZN				603				FALSE	data	X-RAY DIFFRACTION	1.9	2012-05-22	PEPTIDE BINDING PROTEIN	PrgZ		Q51643		0.355293
1940	4faj_3	4FAJ	A	ZN				606				FALSE	data	X-RAY DIFFRACTION	1.9	2012-05-22	PEPTIDE BINDING PROTEIN	PrgZ		Q51643		2.0298
1941	4g3q_1	4G3Q	A	MG	CO			503	505			FALSE	data	X-RAY DIFFRACTION	1.9	2012-07-15	TRANSFERASE	Bifunctional protein GlmU		P9WMN3	Bifunctional protein GlmU	1.86219	M0811	447	1.56	0.90826	0.394	3e-88	51.0702
1942	4ns5_0	4NS5	A	ZN				401				FALSE	data	X-RAY DIFFRACTION	1.9	2013-11-28	TRANSCRIPTION REGULATOR	Zinc finger MYND domain-containing protein 11		Q15326	Zinc finger MYND domain-containing protein 11	0.772887
1943	4uhj_2	4UHJ	C	MG				201				FALSE	data	X-RAY DIFFRACTION	1.9	2015-03-24	TRANSCRIPTION	TRANSCRIPTIONAL REGULATORY PROTEIN CPXR		P0AE88	Transcriptional regulatory protein CpxR	0.302043
1944	4wb7_1	4WB7	A	ZN				504				FALSE	data	X-RAY DIFFRACTION	1.9	2014-09-02	TRANSFERASE/TRANSFERASE inhibitor	DnaJ homolog subfamily B member 1,cAMP-dependent protein kinase catalytic subunit alpha	2.7.11.11	P17612, P25685	P17612:, cAMP-dependent protein kinase catalytic subunit alpha, P25685:, DnaJ homolog subfamily B member 1	2.53659	M0282	267	3.29	0.58589	0.251	2.7e-21	26.5482
1945	4z6k_3	4Z6K	B	ZN				402				FALSE	data	X-RAY DIFFRACTION	1.9	2015-04-05	OXIDOREDUCTASE	Alcohol dehydrogenase	1.1.1.1	Q8GIX7		0.875446	M0500	331	2.45	0.87324	0.242	3.4e-22	18.8219
1946	4z6k_4	4Z6K	B	ZN				403				FALSE	data	X-RAY DIFFRACTION	1.9	2015-04-05	OXIDOREDUCTASE	Alcohol dehydrogenase	1.1.1.1	Q8GIX7		0.418538	M0500	331	2.45	0.87324	0.242	3.4e-22	18.2117
1947	5d0i_1	5D0I	A	ZN				402				FALSE	data	X-RAY DIFFRACTION	1.9	2015-08-03	METAL BINDING PROTEIN	RING finger protein 165		Q6ZSG1	E3 ubiquitin-protein ligase RNF165	0.05728
1948	5g0f_0	5G0F	A	ZN				2082				FALSE	data	X-RAY DIFFRACTION	1.9	2016-03-18	CELL CYCLE	HDAC6		F8W4B7	Histone deacetylase	0.471529
1949	5g0f_1	5G0F	A	ZN				2083				FALSE	data	X-RAY DIFFRACTION	1.9	2016-03-18	CELL CYCLE	HDAC6		F8W4B7	Histone deacetylase	0.316512
1950	5g0f_3	5G0F	A	NI				2085				FALSE	data	X-RAY DIFFRACTION	1.9	2016-03-18	CELL CYCLE	HDAC6		F8W4B7	Histone deacetylase	2.55616
1951	5g0f_4	5G0F	A	NI				2086				FALSE	data	X-RAY DIFFRACTION	1.9	2016-03-18	CELL CYCLE	HDAC6		F8W4B7	Histone deacetylase	0.688996
1952	5hh7_0	5HH7	A	ZN				400				FALSE	data	X-RAY DIFFRACTION	1.9	2016-01-10	TRANSCRIPTION	Origin of replication complex subunit 1B		Q9SU24	Origin of replication complex subunit 1B	1.35851
1954	5ic5_3	5IC5	A	MG				204				FALSE	data	X-RAY DIFFRACTION	1.9	2016-02-22	SIGNALING PROTEIN	Candidate response regulator, CheY		F5Y2U8		1.18619
1955	5jys_0	5JYS	A	MG				301				FALSE	data	X-RAY DIFFRACTION	1.9	2016-05-15	TRANSPORT PROTEIN	Protein PRY1		P47032	Protein PRY1	2.26302
1956	5ke1_0	5KE1	B	NI				801				FALSE	data	X-RAY DIFFRACTION	1.9	2016-06-09	TRANSPORT PROTEIN	Outer membrane protein IcsA autotransporter		Q7BCK4	Outer membrane protein IcsA autotransporter	0.86383
1957	5mxy_1	5MXY	A	ZN				202				FALSE	data	X-RAY DIFFRACTION	1.9	2017-01-25	ELECTRON TRANSPORT	Cytochrome c-552 Ks_3358		Q30JB5		1.17083
1958	5nl9_0	5NL9	A	ZN				201				FALSE	data	X-RAY DIFFRACTION	1.9	2017-04-04	DNA BINDING PROTEIN	Transcriptional regulator (FUR family)		Q72QS5		0.529748
1959	5u04_0	5U04	A	ZN				1001				FALSE	data	X-RAY DIFFRACTION	1.9	2016-11-22	VIRAL PROTEIN	Zika Virus NS5 RdRp		Q32ZE1	Genome polyprotein	1.07821
1960	5u04_1	5U04	A	ZN				1002				FALSE	data	X-RAY DIFFRACTION	1.9	2016-11-22	VIRAL PROTEIN	Zika Virus NS5 RdRp		Q32ZE1	Genome polyprotein	0.828812
1961	5yf4_0	5YF4	A	ZN				301				FALSE	data	X-RAY DIFFRACTION	1.9	2017-09-20	PROTEIN BINDING	MOB-like protein phocein		Q9Y3A3	MOB-like protein phocein	0.112437
1962	5yf4_1	5YF4	A	ZN				302				FALSE	data	X-RAY DIFFRACTION	1.9	2017-09-20	PROTEIN BINDING	MOB-like protein phocein		Q9Y3A3	MOB-like protein phocein	0.487828
1963	6b8w_0	6B8W	B	MN				201				FALSE	data	X-RAY DIFFRACTION	1.9	2017-10-09	TRANSCRIPTION	XRE family transcriptional regulator		A0A0H3CJW2		0.382347
1964	6ekb_1	6EKB	A	ZN				202				FALSE	data	X-RAY DIFFRACTION	1.9	2017-09-26	CHAPERONE	DnaJ/Hsp40 cysteine-rich domain superfamily protein		Q9SN73		0.462382
1965	1xmv_1	1XMV	A	MG				702				FALSE	data	X-RAY DIFFRACTION	1.9	2004-10-04	DNA BINDING PROTEIN	RecA protein		P0A7G6	Protein RecA	0.270498
1966	1zle_0	1ZLE	A	NI				1003				FALSE	data	X-RAY DIFFRACTION	1.9	2005-05-06	TOXIN	Ptr necrosis toxin		P78737		0.321106
1967	1zle_2	1ZLE	A	NI				1008				FALSE	data	X-RAY DIFFRACTION	1.9	2005-05-06	TOXIN	Ptr necrosis toxin		P78737		1.80709
1968	1zuk_0	1ZUK	A	MG				2001				FALSE	data	X-RAY DIFFRACTION	1.9	2005-05-31	CONTRACTILE PROTEIN	Myosin tail region-interacting protein MTI1		P47068	Myosin tail region-interacting protein MTI1	2.16014
1969	3i9z_0	3I9Z	A	CU1				2001				FALSE	data	X-RAY DIFFRACTION	1.9	2009-07-13	CHAPERONE	Copper chaperone copZ		O32221	Copper chaperone CopZ	1.13765
1970	4q04_0	4Q04	A	MG				302				FALSE	data	X-RAY DIFFRACTION	1.9	2014-03-31	DNA BINDING PROTEIN	URE3-BP sequence specific DNA binding protein		Q9GSV7		0.810867
1971	5kr7_1	5KR7	A	ZN				402				FALSE	data	X-RAY DIFFRACTION	1.9	2016-07-07	OXIDOREDUCTASE	Lysine-specific demethylase 4C	1.14.11.-	Q9H3R0	Lysine-specific demethylase 4C	0.259	M0370	339	0.92	0.98108	0.799	5.7e-208	11.8185
1972	5wud_0	5WUD	A	MG				301				FALSE	data	X-RAY DIFFRACTION	1.9	2016-12-17	MEMBRANE PROTEIN	Uncharacterized protein		A0A0U3H1E6		1.50783
1973	5xfn_0	5XFN	A	ZN				401				FALSE	data	X-RAY DIFFRACTION	1.9	2017-04-11	TRANSCRIPTION	PHD finger protein 1		O43189	PHD finger protein 1	0.373933
1974	5xfn_1	5XFN	A	ZN				402				FALSE	data	X-RAY DIFFRACTION	1.9	2017-04-11	TRANSCRIPTION	PHD finger protein 1		O43189	PHD finger protein 1	1.00081
1975	5xfn_2	5XFN	A	ZN				403				FALSE	data	X-RAY DIFFRACTION	1.9	2017-04-11	TRANSCRIPTION	PHD finger protein 1		O43189	PHD finger protein 1	0.175673
1976	5xfn_3	5XFN	A	ZN				404				FALSE	data	X-RAY DIFFRACTION	1.9	2017-04-11	TRANSCRIPTION	PHD finger protein 1		O43189	PHD finger protein 1	0.339361
1977	3bkf_0	3BKF	A	ZN	ZN			500	501			FALSE	data	X-RAY DIFFRACTION	1.9	2007-12-06	METAL BINDING PROTEIN	Nickel-responsive regulator		P0A6Z6	Nickel-responsive regulator	1.87334
1978	3chl_0	3CHL	A	MG				338				FALSE	data	X-RAY DIFFRACTION	1.9	2008-03-10	METAL BINDING PROTEIN	Alpha-14 giardin		Q9NFS4	Annexin E1	0.53132
1979	4j4k_2	4J4K	A	ZN				404				FALSE	data	X-RAY DIFFRACTION	1.9	2013-02-07	HYDROLASE	Xylose isomerase	5.3.1.5	P24300	Xylose isomerase	1.86962	M0308	385	0.75	0.98969	0.657	1.6e-170	9.84389
1980	2c9w_2	2C9W	B	NI				1105				FALSE	data	X-RAY DIFFRACTION	1.9	2005-12-14	TRANSCRIPTION REGULATION	TRANSCRIPTION ELONGATION FACTOR B POLYPEPTIDE 2		Q15370	Elongin-B	0.358031
1981	5adw_2	5ADW	C	FE				311				FALSE	data	X-RAY DIFFRACTION	1.9	2015-08-24	METAL BINDING PROTEIN	ENTEROCHELIN UPTAKE PERIPLASMIC BINDING PROTEIN		Q0P8Q4		1.54593
1982	3vj6_2	3VJ6	B	NI				100				FALSE	data	X-RAY DIFFRACTION	1.9	2011-10-12	IMMUNE SYSTEM	Beta-2-microglobulin		P01887	Beta-2-microglobulin	0.592469
1983	3vj6_3	3VJ6	B	NI				101				FALSE	data	X-RAY DIFFRACTION	1.9	2011-10-12	IMMUNE SYSTEM	Beta-2-microglobulin		P01887	Beta-2-microglobulin	2.40775
1984	1z6o_4	1Z6O	M	FE				300				FALSE	data	X-RAY DIFFRACTION	1.91	2005-03-22	METAL BINDING PROTEIN	Ferritin heavy chain		Q52SA9	Ferritin	0.891397
1985	5kwb_5	5KWB	A	MG				711				FALSE	data	X-RAY DIFFRACTION	1.91	2016-07-17	VIRAL PROTEIN	Spike glycoprotein		Q5MQD0	Spike glycoprotein	1.85832
1986	3zr9_1	3ZR9	A	CO				274				FALSE	data	X-RAY DIFFRACTION	1.91	2011-06-15	HYDROLASE	BETA-LACTAMASE NDM-1	3.5.2.6	C7C422	Metallo-beta-lactamase type 2	0.992269	M0016	213	1.73	0.86141	0.305	1.7e-31	10.6285
1987	3zr9_3	3ZR9	A	NI				277				FALSE	data	X-RAY DIFFRACTION	1.91	2011-06-15	HYDROLASE	BETA-LACTAMASE NDM-1	3.5.2.6	C7C422	Metallo-beta-lactamase type 2	1.08685	M0016	213	1.73	0.86141	0.305	1.7e-31	18.5582
1988	3zr9_5	3ZR9	A	NI				279				FALSE	data	X-RAY DIFFRACTION	1.91	2011-06-15	HYDROLASE	BETA-LACTAMASE NDM-1	3.5.2.6	C7C422	Metallo-beta-lactamase type 2	1.24345	M0016	213	1.73	0.86141	0.305	1.7e-31	21.1897
1989	4yxp_0	4YXP	A	ZN				601				FALSE	data	X-RAY DIFFRACTION	1.92	2015-03-23	VIRAL PROTEIN	mRNA export factor		P10238	mRNA export factor	1.03142
1990	5d27_0	5D27	A	NI				501				FALSE	data	X-RAY DIFFRACTION	1.92	2015-08-05	LIPID BINDING PROTEIN	Phosphatidylinositol 3,4,5-trisphosphate-dependent Rac exchanger 1 protein		Q8TCU6	Phosphatidylinositol 3,4,5-trisphosphate-dependent Rac exchanger 1 protein	1.68607
1991	1nd1_0	1ND1	A	ZN				400				FALSE	data	X-RAY DIFFRACTION	1.93	2002-12-06	TOXIN	BaP1		P83512	Snake venom metalloproteinase BaP1	0.412546
1992	4r74_1	4R74	D	MG				406				FALSE	data	X-RAY DIFFRACTION	1.93	2014-08-26	TRANSPORT PROTEIN	ABC-type Fe3+ transport system, periplasmic component		A3N294		0.293181
1993	1svm_0	1SVM	A	ZN				700				FALSE	data	X-RAY DIFFRACTION	1.94	2004-03-29	VIRAL PROTEIN	large T antigen		P03070	Large T antigen	0.400081
1994	3i5c_0	3I5C	A	MG				400				FALSE	data	X-RAY DIFFRACTION	1.94	2009-07-03	SIGNALING PROTEIN	Fusion of General control protein GCN4 and WSPR response regulator protein		P03069, Q9HXT9	P03069:, General control protein GCN4, null	2.65119
1995	5doc_0	5DOC	A	ZN				301				FALSE	data	X-RAY DIFFRACTION	1.94	2015-09-11	DNA BINDING PROTEIN	Virion egress protein UL31 homolog		P16794	Nuclear egress protein 1	0.309546
1996	1nu5_1	1NU5	A	MN				372				FALSE	data	X-RAY DIFFRACTION	1.95	2003-01-31	ISOMERASE	Chloromuconate cycloisomerase	5.5.1.7	P27099	Chloromuconate cycloisomerase	0.861694	M0960	346	2.25	0.86416	0.202	2e-07	12.6873
1997	2j4x_0	2J4X	A	ZN				1211				FALSE	data	X-RAY DIFFRACTION	1.95	2006-09-07	SIGNALING PROTEIN	MITOGEN		Q8L3E1		0.181841
1998	2wb0_0	2WB0	X	ZN				601				FALSE	data	X-RAY DIFFRACTION	1.95	2009-02-19	DNA BINDING PROTEIN	E2A DNA-BINDING PROTEIN		P03265	DNA-binding protein	0.390274
1999	2wb0_1	2WB0	X	ZN				602				FALSE	data	X-RAY DIFFRACTION	1.95	2009-02-19	DNA BINDING PROTEIN	E2A DNA-BINDING PROTEIN		P03265	DNA-binding protein	0.388274
2000	3rmj_1	3RMJ	A	MG				366				FALSE	data	X-RAY DIFFRACTION	1.95	2011-04-20	TRANSFERASE	2-isopropylmalate synthase	2.3.3.13	Q9JZG1	2-isopropylmalate synthase	1.32855	M0652	260	2.34	0.76974	0.235	2.9e-09	10.8173
2001	3shs_0	3SHS	A	MG				305				FALSE	data	X-RAY DIFFRACTION	1.95	2011-06-16	VIRAL PROTEIN	Hoc head outer capsid protein		Q7Y442		2.25604
2002	3uul_0	3UUL	A	MG				1				FALSE	data	X-RAY DIFFRACTION	1.95	2011-11-28	STRUCTURAL PROTEIN	utrophin		O55147		0.721609
2003	4gbf_0	4GBF	A	MG				803				FALSE	data	X-RAY DIFFRACTION	1.95	2012-07-27	VIRAL PROTEIN	PHIKZ131		Q8SD31		2.20469
2004	4mr0_0	4MR0	A	MN				704				FALSE	data	X-RAY DIFFRACTION	1.95	2013-09-17	PLASIMIN AND FIBRONECTIN-BINDING PROTEIN	Plasmin and fibronectin-binding protein A		Q8CYC9	Plasmin and fibronectin-binding protein A	0.243393
2005	4mr0_1	4MR0	A	MN	MN			705	707			FALSE	data	X-RAY DIFFRACTION	1.95	2013-09-17	PLASIMIN AND FIBRONECTIN-BINDING PROTEIN	Plasmin and fibronectin-binding protein A		Q8CYC9	Plasmin and fibronectin-binding protein A	2.96201
2006	5kgn_2	5KGN	B	MG				603				FALSE	data	X-RAY DIFFRACTION	1.95	2016-06-13	ISOMERASE	2,3-bisphosphoglycerate-independent phosphoglycerate mutase	5.4.2.12	G5EFZ1	2,3-bisphosphoglycerate-independent phosphoglycerate mutase	1.50128	M0738	424	5.4	0.61333	0.354	7.8e-130	15.1186
2007	1w9h_1	1W9H	A	NI				1431				FALSE	data	X-RAY DIFFRACTION	1.95	2004-10-13	NUCLEAR PROTEIN	HYPOTHETICAL PROTEIN AF1318		O28951	Piwi protein AF_1318	1.45658
2008	1w9h_2	1W9H	A	NI				1432				FALSE	data	X-RAY DIFFRACTION	1.95	2004-10-13	NUCLEAR PROTEIN	HYPOTHETICAL PROTEIN AF1318		O28951	Piwi protein AF_1318	1.93894
2009	1w9h_3	1W9H	A	NI				1433				FALSE	data	X-RAY DIFFRACTION	1.95	2004-10-13	NUCLEAR PROTEIN	HYPOTHETICAL PROTEIN AF1318		O28951	Piwi protein AF_1318	1.34305
2010	4bl0_0	4BL0	A	MG				1341				FALSE	data	X-RAY DIFFRACTION	1.95	2013-04-30	CELL CYCLE	CELL CYCLE ARREST PROTEIN BUB3		P26449	Cell cycle arrest protein BUB3	1.20532
2011	3dus_1	3DUS	C	MG				110				FALSE	data	X-RAY DIFFRACTION	1.95	2008-07-17	IMMUNE SYSTEM	antibody Fv fragment SAG506-01		A0N262		1.52422
2012	3u9m_0	3U9M	A	FE	FE			201	202			FALSE	data	X-RAY DIFFRACTION	1.95	2011-10-19	PROTEIN BINDING	F-box/LRR-repeat protein 5		Q9UKA1	F-box/LRR-repeat protein 5	0.53016
2013	5exa_0	5EXA	B	MG				301				FALSE	data	X-RAY DIFFRACTION	1.95	2015-11-23	SIGNALING PROTEIN	14-3-3 protein zeta/delta		P63104	14-3-3 protein zeta/delta	2.93172
2014	5mxh_0	5MXH	A	MG				404				FALSE	data	X-RAY DIFFRACTION	1.95	2017-01-23	SUGAR BINDING PROTEIN	Photorhabdus asymbiotica lectin PHL		C7BLE4		0.862059
2015	3kj1_2	3KJ1	A	ZN				3				FALSE	data	X-RAY DIFFRACTION	1.95	2009-11-02	APOPTOSIS	Induced myeloid leukemia cell differentiation protein Mcl-1		Q07820	Induced myeloid leukemia cell differentiation protein Mcl-1	0.367464
2016	3kj1_1	3KJ1	A	ZN				2				FALSE	data	X-RAY DIFFRACTION	1.95	2009-11-02	APOPTOSIS	Induced myeloid leukemia cell differentiation protein Mcl-1		Q07820	Induced myeloid leukemia cell differentiation protein Mcl-1	1.51559
2017	3kj1_3	3KJ1	A	ZN				5				FALSE	data	X-RAY DIFFRACTION	1.95	2009-11-02	APOPTOSIS	Induced myeloid leukemia cell differentiation protein Mcl-1		Q07820	Induced myeloid leukemia cell differentiation protein Mcl-1	1.95342
2018	3wtr_0	3WTR	A	CO				201				FALSE	data	X-RAY DIFFRACTION	1.96	2014-04-19	TRANSLATION	Uncharacterized protein		A0A0J9X1Z5		0.42032
2019	2q6q_0	2Q6Q	A	CO	CO			1	2			FALSE	data	X-RAY DIFFRACTION	1.97	2007-06-05	CELL CYCLE	Spindle pole body component SPC42		P36094	Spindle pole body component SPC42	1.29721
2020	4qy4_0	4QY4	A	ZN				1501				FALSE	data	X-RAY DIFFRACTION	1.97	2014-07-23	UNKNOWN FUNCTION	SMARCA2 protein		P51531	Probable global transcription activator SNF2L2	1.79936
2021	3pvn_0	3PVN	A	ZN				6001				FALSE	data	X-RAY DIFFRACTION	1.98	2010-12-07	IMMUNE SYSTEM	C-reactive protein		P02741	C-reactive protein	0.543387
2022	4aqn_0	4AQN	B	MG				1358				FALSE	data	X-RAY DIFFRACTION	1.98	2012-04-19	TOXIN	PESTICIN		Q57159		2.70425
2023	4z8w_0	4Z8W	A	ZN				201				FALSE	data	X-RAY DIFFRACTION	1.98	2015-04-09	ALLERGEN	Major pollen allergen Pla l 1		P82242	Major pollen allergen Pla l 1	1.25352
2024	5vm2_1	5VM2	A	ZN				402				FALSE	data	X-RAY DIFFRACTION	1.98	2017-04-26	OXIDOREDUCTASE	Alcohol dehydrogenase		P77280	Uncharacterized zinc-type alcohol dehydrogenase-like protein YdjJ	0.962575	M0256	337	2.51	0.87391	0.243	1.4e-19	18.4565
2025	2vu4_0	2VU4	A	ZN				1187				FALSE	data	X-RAY DIFFRACTION	1.98	2008-05-21	PHOTOSYNTHESIS	OXYGEN-EVOLVING ENHANCER PROTEIN 2		P12302	Oxygen-evolving enhancer protein 2, chloroplastic	0.587471
2026	1aol_0	1AOL	A	ZN	ZN			430	431			FALSE	data	X-RAY DIFFRACTION	2	1997-07-08	VIRAL PROTEIN	GP70		P03390	Envelope glycoprotein	1.05553
2027	1cvr_1	1CVR	A	ZN				509				FALSE	data	X-RAY DIFFRACTION	2	1999-08-24	HYDROLASE/HYDROLASE INHIBITOR	GINGIPAIN R	3.4.22.37	P95493	Gingipain R2	1.43381	M0806	432	0	1	1	1.4e-299	31.4419
2028	1g73_1	1G73	D	ZN				502				FALSE	data	X-RAY DIFFRACTION	2	2000-11-08	APOPTOSIS/APOPTOSIS INHIBITOR	INHIBITORS OF APOPTOSIS-LIKE PROTEIN ILP		P98170	E3 ubiquitin-protein ligase XIAP	0.246678
2029	1he1_0	1HE1	A	NI				230				FALSE	data	X-RAY DIFFRACTION	2	2000-11-18	SIGNALING PROTEIN	EXOENZYME S		Q51451		2.65536
2030	1he1_2	1HE1	C	NI				203				FALSE	data	X-RAY DIFFRACTION	2	2000-11-18	SIGNALING PROTEIN	RAS-RELATED C3 BOTULINUM TOXIN SUBSTRATE 1		P63000	Ras-related C3 botulinum toxin substrate 1	0.408996
2031	1pzw_0	1PZW	A	ZN				100				FALSE	data	X-RAY DIFFRACTION	2	2003-07-14	TRANSCRIPTION	Transcription factor grauzone		Q9U405	Transcription factor grauzone	0.129275
2032	1tjl_0	1TJL	A	ZN				200				FALSE	data	X-RAY DIFFRACTION	2	2004-06-06	TRANSCRIPTION	DnaK suppressor protein		P0ABS1	RNA polymerase-binding transcription factor DksA	0.41869
2033	1u5k_0	1U5K	A	ZN				300				FALSE	data	X-RAY DIFFRACTION	2	2004-07-27	RECOMBINATION,REPLICATION	hypothetical protein		Q9RW50	DNA repair protein RecO	0.566457
2035	1uns_1	1UNS	A	ZN				1238				FALSE	data	X-RAY DIFFRACTION	2	2003-09-15	TOXIN	ENTEROTOXIN TYPE C-2		P34071	Enterotoxin type C-2	0.518652
2036	1vj0_0	1VJ0	A	ZN				400				FALSE	data	X-RAY DIFFRACTION	2	2003-12-02	OXIDOREDUCTASE	alcohol dehydrogenase, zinc-containing	1.1.1.1	Q9WYR7		0.76611	M0500	351	3.31	0.81974	0.222	1.2e-21	18.7269
2037	1wdc_0	1WDC	B	MG				502				FALSE	data	X-RAY DIFFRACTION	2	1996-01-19	MUSCLE PROTEIN	SCALLOP MYOSIN		P13543	Myosin regulatory light chain, striated adductor muscle	0.597452
2038	2a1k_0	2A1K	A	ZN				1				FALSE	data	X-RAY DIFFRACTION	2	2005-06-20	DNA BINDING PROTEIN	gp32 single stranded DNA binding protein		Q7Y265		0.270886
2039	2az4_0	2AZ4	A	ZN	ZN			601	602			FALSE	data	X-RAY DIFFRACTION	2	2005-09-09	STRUCTURAL GENOMICS, UNKNOWN FUNCTION	hypothetical protein EF2904		Q82ZZ3		0.227256
2040	2cf5_0	2CF5	A	ZN				401				FALSE	data	X-RAY DIFFRACTION	2	2006-02-16	OXIDOREDUCTASE	CINNAMYL ALCOHOL DEHYDROGENASE	1.1.1.195	O49482	Cinnamyl alcohol dehydrogenase 5	1.03716	M0500	340	3.02	0.83394	0.191	4e-09	18.4521
2041	2ckl_1	2CKL	A	ZN				1105				FALSE	data	X-RAY DIFFRACTION	2	2006-04-20	TRANSCRIPTION	POLYCOMB GROUP RING FINGER PROTEIN 4		P25916	Polycomb complex protein BMI-1	0.420135
2042	2g6q_0	2G6Q	A	ZN				300				FALSE	data	X-RAY DIFFRACTION	2	2006-02-24	GENE REGULATION, APOPTOSIS	Inhibitor of growth protein 2		Q9ESK4	Inhibitor of growth protein 2	0.287559
2043	2j1n_0	2J1N	A	MG				1347				FALSE	data	X-RAY DIFFRACTION	2	2006-08-15	TRANSPORT PROTEIN	OUTER MEMBRANE PROTEIN C		P06996	Outer membrane protein C	0.694661
2044	2j9u_0	2J9U	B	ZN				1162				FALSE	data	X-RAY DIFFRACTION	2	2006-11-16	PROTEIN TRANSPORT	VACUOLAR PROTEIN SORTING-ASSOCIATED PROTEIN 36		Q06696	Vacuolar protein-sorting-associated protein 36	0.0740473
2045	2nog_0	2NOG	A	MG				9220				FALSE	data	X-RAY DIFFRACTION	2	2006-10-25	DNA BINDING PROTEIN	ISWI protein		Q6DFM0		1.62815
2046	2owa_0	2OWA	A	ZN				201				FALSE	data	X-RAY DIFFRACTION	2	2007-02-15	PROTEIN TRANSPORT	Arfgap-like finger domain containing protein		Q5CRY1		0.165798
2047	2qf7_2	2QF7	A	MG				1158				FALSE	data	X-RAY DIFFRACTION	2	2007-06-27	LIGASE	Pyruvate carboxylase protein	6.4.1.1	Q2K340	Pyruvate carboxylase	1.48279	M0223	1076	0	1	1	0	14.3835
2048	2qkd_0	2QKD	A	ZN				501				FALSE	data	X-RAY DIFFRACTION	2	2007-07-10	SIGNALING PROTEIN, CELL CYCLE	Zinc finger protein ZPR1		Q62384	Zinc finger protein ZPR1	2.8319
2049	2uya_1	2UYA	A	MN				1384				FALSE	data	X-RAY DIFFRACTION	2	2007-04-03	LYASE	OXALATE DECARBOXYLASE OXDC	4.1.1.2	O34714	Oxalate decarboxylase OxdC	0.410343	M0231	375	0.15	0.99954	1	1.7e-265	19.9985
2050	2v08_2	2V08	A	ZN				1092				FALSE	data	X-RAY DIFFRACTION	2	2007-05-10	PHOTOSYNTHESIS	CYTOCHROME C6		F2Z292	Cytochrome c6	2.76371
2051	2w0m_1	2W0M	A	ZN				1237				FALSE	data	X-RAY DIFFRACTION	2	2008-08-19	UNKNOWN FUNCTION	SSO2452		Q97VZ8		0.900441
2052	3as5_0	3AS5	A	MG				1				FALSE	data	X-RAY DIFFRACTION	2	2010-12-10	PROTEIN BINDING	MamA		Q2W8Q0	Magnetosome protein MamA	2.93268
2053	3bk5_0	3BK5	A	MG				235				FALSE	data	X-RAY DIFFRACTION	2	2007-12-05	STRUCTURAL GENOMICS, UNKNOWN FUNCTION	putative outer membrane lipoprotein-sorting protein		Q87Q63		0.433844
2054	3eaf_0	3EAF	A	MG				1				FALSE	data	X-RAY DIFFRACTION	2	2008-08-25	TRANSPORT PROTEIN	ABC transporter, substrate binding protein		Q9YCF4		0.295491
2055	3eb5_0	3EB5	A	ZN				1001				FALSE	data	X-RAY DIFFRACTION	2	2008-08-27	APOPTOSIS	Baculoviral IAP repeat-containing protein 3		Q13489	Baculoviral IAP repeat-containing protein 3	0.153564
2056	3ibm_0	3IBM	A	ZN				200				FALSE	data	X-RAY DIFFRACTION	2	2009-07-16	structural genomics, unknown function	Cupin 2, conserved barrel domain protein		A1WU94		0.315113
2057	3ii2_1	3II2	A	NI				165				FALSE	data	X-RAY DIFFRACTION	2	2009-07-31	DNA BINDING PROTEIN	Putative uncharacterized protein		Q70LE6	Uncharacterized protein ORF157	0.996888
2058	3ii2_2	3II2	A	NI				166				FALSE	data	X-RAY DIFFRACTION	2	2009-07-31	DNA BINDING PROTEIN	Putative uncharacterized protein		Q70LE6	Uncharacterized protein ORF157	1.40713
2059	3jv7_0	3JV7	A	ZN				501				FALSE	data	X-RAY DIFFRACTION	2	2009-09-16	OXIDOREDUCTASE	ADH-A	1.1.1.1	Q8KLT9		0.460011	M0500	338	2.6	0.88208	0.231	1.5e-14	18.455
2060	3m1d_0	3M1D	A	ZN				1000				FALSE	data	X-RAY DIFFRACTION	2	2010-03-04	METAL BINDING PROTEIN	Baculoviral IAP repeat-containing protein 2		Q13490	Baculoviral IAP repeat-containing protein 2	0.28654
2061	3meq_1	3MEQ	A	ZN				501				FALSE	data	X-RAY DIFFRACTION	2	2010-03-31	OXIDOREDUCTASE	Alcohol dehydrogenase, zinc-containing		A0A0H3G9R2		0.588314	M0500	335	2.19	0.90202	0.221	2.1e-20	19.0858
2062	3nm8_2	3NM8	A	ZN				504				FALSE	data	X-RAY DIFFRACTION	2	2010-06-22	OXIDOREDUCTASE	Tyrosinase	1.14.18.1	B2ZB02		1.5865	M0125	234	2.89	0.72011	0.239	1.3e-09	13.057
2063	3sjp_2	3SJP	A	ZN				3				FALSE	data	X-RAY DIFFRACTION	2	2011-06-21	VIRAL PROTEIN	Capsid		Q5EGK8		0.510393
2064	3sjp_4	3SJP	A	ZN				5				FALSE	data	X-RAY DIFFRACTION	2	2011-06-21	VIRAL PROTEIN	Capsid		Q5EGK8		0.689669
2065	3sjp_6	3SJP	A	ZN				7				FALSE	data	X-RAY DIFFRACTION	2	2011-06-21	VIRAL PROTEIN	Capsid		Q5EGK8		0.519429
2066	3t1r_0	3T1R	A	MG				164				FALSE	data	X-RAY DIFFRACTION	2	2011-07-22	SIGNALING PROTEIN	Gliding protein MglB		Q5SJ83		0.116675
2067	3vh3_0	3VH3	A	ZN				701				FALSE	data	X-RAY DIFFRACTION	2	2011-08-23	METAL BINDING PROTEIN/PROTEIN TRANSPORT	Ubiquitin-like modifier-activating enzyme ATG7		P38862	Ubiquitin-like modifier-activating enzyme ATG7	0.351199
2068	4htm_1	4HTM	A	ZN				102				FALSE	data	X-RAY DIFFRACTION	2	2012-11-01	PROTEIN BINDING	CREB-regulated transcription coactivator 2		Q53ET0	CREB-regulated transcription coactivator 2	2.01347
2069	4puc_0	4PUC	A	ZN				601				FALSE	data	X-RAY DIFFRACTION	2	2014-03-12	SUGAR BINDING PROTEIN	SusD homolog		A7V4Y5		0.48767
2070	4ys9_1	4YS9	B	ZN				503				FALSE	data	X-RAY DIFFRACTION	2	2015-03-16	TRANSCRIPTION	Maltose-binding periplasmic protein, Ataxin-3 chimera		P0AEY0, P54252	P0AEY0:, Maltose/maltodextrin-binding periplasmic protein, P54252:, Ataxin-3	0.963578
2071	4zlh_0	4ZLH	A	ZN				401				FALSE	data	X-RAY DIFFRACTION	2	2015-05-01	METAL BINDING PROTEIN	Lipopolysaccharide assembly protein B		P0AB60	Lipopolysaccharide assembly protein B	0.428721
2073	5aws_1	5AWS	A	ZN				902				FALSE	data	X-RAY DIFFRACTION	2	2015-07-08	ENDOCYTOSIS	SH3-containing GRB2-like protein 3-interacting protein 1		Q9BQI5	SH3-containing GRB2-like protein 3-interacting protein 1	2.22825
2074	5aws_4	5AWS	A	ZN				905				FALSE	data	X-RAY DIFFRACTION	2	2015-07-08	ENDOCYTOSIS	SH3-containing GRB2-like protein 3-interacting protein 1		Q9BQI5	SH3-containing GRB2-like protein 3-interacting protein 1	1.30879
2075	5fgs_0	5FGS	A	ZN				401				FALSE	data	X-RAY DIFFRACTION	2	2015-12-21	CELL ADHESION	Cell surface protein SpaA		C7T9P4		0.541503
2076	5gj3_1	5GJ3	A	ZN				404				FALSE	data	X-RAY DIFFRACTION	2	2016-06-26	TRANSPORT PROTEIN	Periplasmic binding protein		A5UZ69		1.43621
2077	5gj3_2	5GJ3	A	ZN				405				FALSE	data	X-RAY DIFFRACTION	2	2016-06-26	TRANSPORT PROTEIN	Periplasmic binding protein		A5UZ69		2.87079
2078	5gj3_3	5GJ3	A	ZN				406				FALSE	data	X-RAY DIFFRACTION	2	2016-06-26	TRANSPORT PROTEIN	Periplasmic binding protein		A5UZ69		2.49615
2079	5irb_0	5IRB	B	MG				608				FALSE	data	X-RAY DIFFRACTION	2	2016-03-12	CELL ADHESION	RTX-adhesin		A1YIY2		0.701069
2080	5los_0	5LOS	A	ZN				201				FALSE	data	X-RAY DIFFRACTION	2	2016-08-09	METAL BINDING PROTEIN	PIIN_05872		G4TKU4		0.46854
2081	1b8c_0	1B8C	A	MG				308				FALSE	data	X-RAY DIFFRACTION	2	1999-01-29	CALCIUM BINDING PROTEIN	PROTEIN (PARVALBUMIN)		P02618	Parvalbumin beta	0.162942
2082	1mxd_3	1MXD	A	ZN				728				FALSE	data	X-RAY DIFFRACTION	2	2002-10-02	HYDROLASE	alpha amylase	3.2.1.1	Q7LYT7		0.237876	M0397	362	1.92	0.7898	0.293	3.5e-20	30.7875
2083	1mxd_4	1MXD	A	ZN				729				FALSE	data	X-RAY DIFFRACTION	2	2002-10-02	HYDROLASE	alpha amylase	3.2.1.1	Q7LYT7		1.62296	M0397	362	1.92	0.7898	0.293	3.5e-20	24.2293
2084	1q0a_1	1Q0A	A	ZN				405				FALSE	data	X-RAY DIFFRACTION	2	2003-07-15	TRANSCRIPTION	Zn(II)-responsive regulator of zntA		P0ACS5	HTH-type transcriptional regulator ZntR	2.98864
2085	1ty2_0	1TY2	A	ZN				700				FALSE	data	X-RAY DIFFRACTION	2	2004-07-07	IMMUNE SYSTEM	putative exotoxin (superantigen)		Q7BAE3		0.911504
2086	1z2w_0	1Z2W	A	MN	MN			601	602			FALSE	data	X-RAY DIFFRACTION	2	2005-03-10	PROTEIN TRANSPORT	Vacuolar protein sorting 29		Q9QZ88	Vacuolar protein sorting-associated protein 29	0.197289
2087	1zno_0	1ZNO	A	MG				184				FALSE	data	X-RAY DIFFRACTION	2	2005-05-11	STRUCTURAL GENOMICS, UNKNOWN FUNCTION	Hypothetical UPF0244 protein VC0702		Q9KU27	Inosine/xanthosine triphosphatase	2.71308
2088	2r8d_0	2R8D	A	MN	MG			92	93			FALSE	data	X-RAY DIFFRACTION	2	2007-09-10	TOXIN	Hemolysin		Q87DZ3		0.565114
2089	3cb3_5	3CB3	C	MG				502				FALSE	data	X-RAY DIFFRACTION	2	2008-02-21	ISOMERASE	Mandelate racemase/muconate lactonizing enzyme		Q12GE3		0.976023	M0503	342	2.09	0.88757	0.246	3.8e-15	12.3035
2090	3fqg_0	3FQG	A	MG				1000				FALSE	data	X-RAY DIFFRACTION	2	2009-01-07	PROTEIN BINDING	Protein din1		O13836	Decapping nuclease din1	0.18245
2091	1i7w_0	1I7W	A	ZN				1				FALSE	data	X-RAY DIFFRACTION	2	2001-03-10	CELL ADHESION	BETA-CATENIN		Q02248	Catenin beta-1	1.47044
2092	1pi1_0	1PI1	A	ZN				196				FALSE	data	X-RAY DIFFRACTION	2	2003-05-29	CELL CYCLE	Mob1A		Q9H8S9	MOB kinase activator 1A	0.07687
2093	3imd_0	3IMD	A	MG				4				FALSE	data	X-RAY DIFFRACTION	2	2009-08-10	SIGNALING PROTEIN/PEPTIDE	Growth factor receptor-bound protein 2		P62993	Growth factor receptor-bound protein 2	2.91329
2094	4zb0_1	4ZB0	A	MN				402				FALSE	data	X-RAY DIFFRACTION	2	2015-04-14	ISOMERASE	Xylose isomerase	5.3.1.5	P24300	Xylose isomerase	2.91565	M0308	385	0.66	0.9868	0.657	1.4e-170	20.1486
2095	1xaf_1	1XAF	A	ZN				502				FALSE	data	X-RAY DIFFRACTION	2.01	2004-08-25	STRUCTURAL GENOMICS, UNKNOWN FUNCTION	orf, conserved hypothetical protein		A0A384KG77	Polyphenol oxidase	2.58492
2096	2h5n_0	2H5N	A	MG				1001				FALSE	data	X-RAY DIFFRACTION	2.01	2006-05-26	STRUCTURAL GENOMICS, UNKNOWN FUNCTION	Hypothetical protein PG_1108		Q7MVF6		0.240054
2097	2vkr_0	2VKR	A	ZN				106				FALSE	data	X-RAY DIFFRACTION	2.01	2007-12-23	ELECTRON TRANSPORT	ZINC-CONTAINING FERREDOXIN		P49949	Zinc-containing ferredoxin	0.162361
2098	4gkv_1	4GKV	A	ZN				403				FALSE	data	X-RAY DIFFRACTION	2.01	2012-08-13	OXIDOREDUCTASE	Alcohol dehydrogenase, propanol-preferring	1.1.1.1	P39451	Alcohol dehydrogenase, propanol-preferring	0.625771	M0500	330	2.06	0.90942	0.255	4.5e-21	18.5876
2099	3poa_0	3POA	A	ZN				101				FALSE	data	X-RAY DIFFRACTION	2.01	2010-11-22	PEPTIDE BINDING PROTEIN	Putative uncharacterized protein TB39.8		P71590	FHA domain-containing protein FhaA	0.108577
2100	2yr2_0	2YR2	B	ZN				1001				FALSE	data	X-RAY DIFFRACTION	2.01	2007-04-02	TRANSCRIPTION REGULATOR	146aa long hypothetical transcriptional regulator		Q96ZY1		1.21848
2101	6f06_8	6F06	B	ZN				304				FALSE	data	X-RAY DIFFRACTION	2.02	2017-11-17	HYDROLASE	Cathepsin L1	3.4.22.15	P07711	Cathepsin L1	0.989664	M0953	209	1.6	0.89994	0.301	5.3e-18	14.2957
2102	6f06_9	6F06	B	ZN				305				FALSE	data	X-RAY DIFFRACTION	2.02	2017-11-17	HYDROLASE	Cathepsin L1	3.4.22.15	P07711	Cathepsin L1	1.64988	M0953	209	1.6	0.89994	0.301	5.3e-18	8.57459
2103	3mjh_1	3MJH	B	ZN				70				FALSE	data	X-RAY DIFFRACTION	2.03	2010-04-12	PROTEIN TRANSPORT	Early endosome antigen 1		Q15075	Early endosome antigen 1	0.126293
2104	4e9j_0	4E9J	B	MG				301				FALSE	data	X-RAY DIFFRACTION	2.03	2012-03-21	PROTEIN TRANSPORT	General secretion pathway protein D		P35818	Type II secretion system protein D	0.515359
2105	4tzb_4	4TZB	A	NI				306				FALSE	data	X-RAY DIFFRACTION	2.03	2014-07-09	HYDROLASE	Metallo-beta-lactamase		G9JVE6		1.90609	M0016	213	1.72	0.86204	0.305	4.8e-32	17.8956
2106	1k24_0	1K24	A	ZN				401				FALSE	data	X-RAY DIFFRACTION	2.03	2001-09-26	MEMBRANE PROTEIN	outer membrane protein		Q51227		0.789986
2107	1k24_1	1K24	A	ZN				402				FALSE	data	X-RAY DIFFRACTION	2.03	2001-09-26	MEMBRANE PROTEIN	outer membrane protein		Q51227		1.03508
2108	1k24_2	1K24	A	ZN				403				FALSE	data	X-RAY DIFFRACTION	2.03	2001-09-26	MEMBRANE PROTEIN	outer membrane protein		Q51227		1.34287
2109	1cdo_1	1CDO	A	ZN				377				FALSE	data	X-RAY DIFFRACTION	2.05	1995-09-29	OXIDOREDUCTASE (CH-OH(D)-NAD(A))	ALCOHOL DEHYDROGENASE	1.1.1.1	P26325	Alcohol dehydrogenase 1	0.238874	M0500	372	1.38	0.96866	0.535	4.4e-131	18.0287
2110	2c2j_1	2C2J	A	MG				1213				FALSE	data	X-RAY DIFFRACTION	2.05	2005-09-29	DNA BINDING PROTEIN	DNA-BINDING STRESS RESPONSE PROTEIN		Q9RZN1	DNA protection during starvation protein 2	0.238581
2111	2di3_0	2DI3	A	ZN				1002				FALSE	data	X-RAY DIFFRACTION	2.05	2006-03-28	TRANSCRIPTION	Bacterial regulatory proteins, GntR family		Q8NLM6		0.719111
2112	2g7z_10	2G7Z	A	ZN				6013				FALSE	data	X-RAY DIFFRACTION	2.05	2006-03-01	STRUCTURAL GENOMICS, UNKNOWN FUNCTION	conserved hypothetical protein SPy1493		P67372	DegV domain-containing protein SPy_1493/M5005_Spy1226	1.04637
2113	2iaf_0	2IAF	A	MG				149				FALSE	data	X-RAY DIFFRACTION	2.05	2006-09-07	structural genomics, unknown function	Hypothetical protein sdhL		Q5WYB1		0.407977
2114	2rgt_0	2RGT	A	ZN				205				FALSE	data	X-RAY DIFFRACTION	2.05	2007-10-05	METAL BINDING PROTEIN	Fusion of LIM/homeobox protein Lhx3, linker, Insulin gene enhancer protein ISL-1		P50481, P61372	P50481:, LIM/homeobox protein Lhx3, P61372:, Insulin gene enhancer protein ISL-1	2.39755
2115	2rgt_1	2RGT	A	ZN				206				FALSE	data	X-RAY DIFFRACTION	2.05	2007-10-05	METAL BINDING PROTEIN	Fusion of LIM/homeobox protein Lhx3, linker, Insulin gene enhancer protein ISL-1		P50481, P61372	P50481:, LIM/homeobox protein Lhx3, P61372:, Insulin gene enhancer protein ISL-1	0.993625
2116	2rgt_2	2RGT	A	ZN				207				FALSE	data	X-RAY DIFFRACTION	2.05	2007-10-05	METAL BINDING PROTEIN	Fusion of LIM/homeobox protein Lhx3, linker, Insulin gene enhancer protein ISL-1		P50481, P61372	P50481:, LIM/homeobox protein Lhx3, P61372:, Insulin gene enhancer protein ISL-1	1.50278
2117	2rgt_3	2RGT	A	ZN				208				FALSE	data	X-RAY DIFFRACTION	2.05	2007-10-05	METAL BINDING PROTEIN	Fusion of LIM/homeobox protein Lhx3, linker, Insulin gene enhancer protein ISL-1		P50481, P61372	P50481:, LIM/homeobox protein Lhx3, P61372:, Insulin gene enhancer protein ISL-1	1.39524
2118	2xsc_0	2XSC	B	ZN				1070				FALSE	data	X-RAY DIFFRACTION	2.05	2010-09-27	TOXIN	SHIGA-LIKE TOXIN 1 SUBUNIT B		P69179	Shiga-like toxin 1 subunit B	2.13656
2119	3ut1_0	3UT1	A	CO				1				FALSE	data	X-RAY DIFFRACTION	2.05	2011-11-24	TRANSCRIPTION	Lethal(3)malignant brain tumor-like protein 3		Q96JM7	Lethal(3)malignant brain tumor-like protein 3	2.729
2120	3wgh_2	3WGH	A	ZN				306				FALSE	data	X-RAY DIFFRACTION	2.05	2013-08-05	TRANSCRIPTION	Redox-sensing transcriptional repressor rex		D5KM69	Redox-sensing transcriptional repressor Rex	1.40135
2121	4bhq_0	4BHQ	A	MG				1203				FALSE	data	X-RAY DIFFRACTION	2.05	2013-04-05	CELL ADHESION	COMPETENCE PROTEIN PILN		Q5SII9		0.971294
2122	5fm8_0	5FM8	B	NI				1609				FALSE	data	X-RAY DIFFRACTION	2.05	2015-11-02	STRUCTURAL PROTEIN	MYOMESIN-1		P52179	Myomesin-1	2.82762
2123	5h82_1	5H82	A	ZN				1002				FALSE	data	X-RAY DIFFRACTION	2.05	2015-12-23	OXIDOREDUCTASE	heteroyohimbine synthase THAS2		A0A1C7D193		1.11494	M0500	326	3.23	0.81765	0.199	1.8e-10	18.7321
2124	5ju7_1	5JU7	A	ZN	ZN			203	204			FALSE	data	X-RAY DIFFRACTION	2.05	2016-05-10	TRANSCRIPTION	Transcriptional activator CadC		P23890	Transcriptional activator CadC	2.46193
2125	3esk_0	3ESK	A	NI				1				FALSE	data	X-RAY DIFFRACTION	2.05	2008-10-06	CHAPERONE	Stress-induced-phosphoprotein 1		P31948	Stress-induced-phosphoprotein 1	0.749067
2126	4pfu_1	4PFU	B	MG				601				FALSE	data	X-RAY DIFFRACTION	2.05	2014-04-30	TRANSPORT PROTEIN	ABC transporter substrate-binding protein		G4FEC0		0.752714
2127	5f3o_0	5F3O	B	MN	MN			301	302			FALSE	data	X-RAY DIFFRACTION	2.05	2015-12-03	RNA BINDING PROTEIN	Putative uncharacterized protein		C4LU64		1.52306
2131	3lcz_0	3LCZ	A	ZN				54				FALSE	data	X-RAY DIFFRACTION	2.06	2010-01-12	GENE REGULATION	Inhibitor of TRAP, regulated by T-BOX (Trp) sequence RtpA		Q65NU7		0.288092
2132	5gv2_0	5GV2	C	MG				501				FALSE	data	X-RAY DIFFRACTION	2.06	2016-09-01	SIGNALING PROTEIN	GATS-like protein 3		Q8WTX7	Cytosolic arginine sensor for mTORC1 subunit 1	0.453716
2133	3o9p_2	3O9P	A	ZN				519				FALSE	data	X-RAY DIFFRACTION	2.07	2010-08-04	PEPTIDE BINDING PROTEIN/PEPTIDE	Periplasmic murein peptide-binding protein		P77348	Periplasmic murein peptide-binding protein	0.311514
2134	3o9p_3	3O9P	A	ZN				520				FALSE	data	X-RAY DIFFRACTION	2.07	2010-08-04	PEPTIDE BINDING PROTEIN/PEPTIDE	Periplasmic murein peptide-binding protein		P77348	Periplasmic murein peptide-binding protein	2.63196
2135	1e3i_1	1E3I	A	ZN				381				FALSE	data	X-RAY DIFFRACTION	2.08	2000-06-16	OXIDOREDUCTASE	ALCOHOL DEHYDROGENASE, CLASS II	1.1.1.1	Q9QYY9	Alcohol dehydrogenase 4	1.17139	M0256	372	1.32	0.96097	0.535	2.6e-131	17.8788
2136	2iyn_0	2IYN	A	MG				1122				FALSE	data	X-RAY DIFFRACTION	2.08	2006-07-19	TRANSCRIPTION	PHOSPHATE REGULON TRANSCRIPTIONAL REGULATORY PROTEIN PHOB		P0AFJ5	Phosphate regulon transcriptional regulatory protein PhoB	0.134477
2137	4lsi_1	4LSI	A	MG				407				FALSE	data	X-RAY DIFFRACTION	2.09	2013-07-22	TRANSPORT PROTEIN	Outer membrane protein F		P02931	Outer membrane protein F	0.750479
2138	4lsi_0	4LSI	A	MG				406				FALSE	data	X-RAY DIFFRACTION	2.09	2013-07-22	TRANSPORT PROTEIN	Outer membrane protein F		P02931	Outer membrane protein F	0.395536
2139	1cpr_0	1CPR	A	ZN	ZN			130	131			FALSE	data	X-RAY DIFFRACTION	2.1	1996-04-09	ELECTRON TRANSPORT	CYTOCHROME C'		P00147	Cytochrome c'	2.49408
2140	1fio_1	1FIO	A	ZN				502				FALSE	data	X-RAY DIFFRACTION	2.1	2000-08-04	MEMBRANE PROTEIN	SSO1 PROTEIN		P32867	Protein SSO1	1.47393
2141	1nn7_0	1NN7	A	ZN				201				FALSE	data	X-RAY DIFFRACTION	2.1	2003-01-13	MEMBRANE PROTEIN	potassium channel Kv4.2		Q63881	Potassium voltage-gated channel subfamily D member 2	0.74938
2142	1rmd_0	1RMD	A	ZN	ZN			117	118			FALSE	data	X-RAY DIFFRACTION	2.1	1997-01-10	DNA BINDING PROTEIN	RAG1		P15919	V(D)J recombination-activating protein 1	0.268783
2143	1rmd_1	1RMD	A	ZN				119				FALSE	data	X-RAY DIFFRACTION	2.1	1997-01-10	DNA BINDING PROTEIN	RAG1		P15919	V(D)J recombination-activating protein 1	0.353532
2144	1rmd_2	1RMD	A	ZN				120				FALSE	data	X-RAY DIFFRACTION	2.1	1997-01-10	DNA BINDING PROTEIN	RAG1		P15919	V(D)J recombination-activating protein 1	1.72522
2145	1t4w_0	1T4W	A	ZN				201				FALSE	data	X-RAY DIFFRACTION	2.1	2004-04-30	TRANSCRIPTION	C.Elegans p53 tumor suppressor-like transcription factor		Q20646	Transcription factor cep-1	0.217582
[truncated: 1,986 more rows]
